# Supplementary material for: Uncovering the non-histone interactome of the BRPF1 bromodomain using site-specific azide-acetyllysine photochemistry
Source: J Biol Chem. 2023 Dec 10;300(1):105551. doi: 10.1016/j.jbc.2023.105551 (PMC10789646; doi:10.1016/j.jbc.2023.105551)
Supplement: Table S5 [file mmc1.xlsx]

## Sheet: Unique to +UV
MaxQuant ID	Protein IDs	Protein symbols	Majority protein IDs	Redundant groups sharing any peptides	Redundant groups sharing >20% peptides	Molecular mass	Best protein identifier	Best protein description	Best protein symbol	iBAQ peptides	iBAQ	iBAQ 1_-UV	iBAQ 2_-UV	iBAQ 3_+UV	iBAQ 4_+UV		p-value
1057	P46783;A0A2R8Y6L3;F6U211;A0A2R8Y7H1;A0A2R8YFH6;A0A1W2PQS6;S4R435;Q9NQ39	A0A1W2PQS6;A0A2R8Y6L3;A0A2R8Y7H1;A0A2R8YFH6;F6U211;P46783;Q9NQ39;S4R435	A0A1W2PQS6;A0A2R8Y6L3;A0A2R8Y7H1;A0A2R8YFH6;F6U211;P46783	1057	1057	18898	P46783	None	None	8	1854800	0	0	704510	1854800		0.156055
343	B1AKR6;Q9NP97;H3BQI1;Q8TF09	B1AKR6;H3BQI1;Q8TF09;Q9NP97	B1AKR6;H3BQI1;Q8TF09;Q9NP97	343	343	16253	B1AKR6	None	None	8	2126800	0	0	1408900	717850		0.0913453
127	A0A0R4J2F3;P0DPB6	A0A0R4J2F3;P0DPB6	A0A0R4J2F3;P0DPB6	127	127	13262	A0A0R4J2F3	None	None	5	1232500	0	0	1232500	523060		0.131783
405	C9JL85;P58546	C9JL85;P58546	C9JL85;P58546	405	405	5704.4	C9JL85	None	None	3	1788700	0	0	1291800	496860		0.153345
744	O15355	O15355	O15355	744	744	59271	O15355	None	None	25	730040	0	0	369930	360120		0.000180516	Protein phosphatase 1G	PPM1G
397	C9JAW5;C9JNU6;Q9Y241	C9JAW5;C9JNU6;Q9Y241	C9JAW5;C9JNU6;Q9Y241	397	397	8813.1	C9JAW5	None	None	4	1925600	0	0	1574100	351420		0.255969
1355	Q16864	Q16864	Q16864	1355	1355	13370	Q16864	None	None	7	665410	0	0	358490	306920		0.00595284	V-type proton ATPase subunit F	ATP6V1F
393	C9J8T6;Q14061	C9J8T6;Q14061	C9J8T6;Q14061	393	393	10853	C9J8T6	None	None	6	857820	0	0	565590	292230		0.0883055
386	C9J1Z8;F5H423;P84085;P84077;P61204;F5H1V1;F5H6T5;F8WDB3;F5H0C7;C9JPM4;P18085	C9J1Z8;C9JPM4;F5H0C7;F5H1V1;F5H423;F5H6T5;F8WDB3;P18085;P61204;P84077;P84085	C9J1Z8;C9JPM4;F5H0C7;F5H1V1;F5H423;F5H6T5;F8WDB3;P18085;P61204;P84077;P84085	386	386	17107	C9J1Z8	None	None	9	793980	0	0	503410	290560		0.0649456
1207	P82912;H0YL99	H0YL99;P82912	H0YL99;P82912	1207	1207	20616	P82912	None	None	9	540590	0	0	264520	276070		0.000456174	28S ribosomal protein S11, mitochondrial	MRPS11
1654	Q9NX58;D6RDJ1	D6RDJ1;Q9NX58	Q9NX58	1654	1654	43614	Q9NX58	None	None	17	457090	0	0	208540	248550		0.0075749	Cell growth-regulating nucleolar protein	LYAR
1494	Q92665	Q92665	Q92665	1494	1494	45318	Q92665	None	None	22	432000	0	0	196720	235270		0.00786957	28S ribosomal protein S31, mitochondrial	MRPS31
1677	Q9UBP6;H0YIH0	H0YIH0;Q9UBP6	H0YIH0;Q9UBP6	1677	1677	31471	Q9UBP6	None	None	12	648190	0	0	419100	229090		0.0762342
668	J3KS15;Q14197	J3KS15;Q14197	J3KS15;Q14197	668	668	21905	J3KS15	None	None	11	220820	0	0	146390	220820		0.0387134	Peptidyl-tRNA hydrolase ICT1, mitochondrial	ICT1
392	C9J830;P13861	C9J830;P13861	C9J830;P13861	392	392	12702	C9J830	None	None	5	1345600	0	0	1132000	213640		0.28047
1400	Q6QNY1;A0A087X1N6;J3QRU7	A0A087X1N6;J3QRU7;Q6QNY1	A0A087X1N6;J3QRU7;Q6QNY1	1400	1400	15961	Q6QNY1	None	None	7	1027800	0	0	814730	213060		0.229718
734	O14929	O14929	O14929	734	734	49512	O14929	None	None	16	498260	0	0	290980	207280		0.0270779	Histone acetyltransferase type B catalytic subunit	HAT1
911	P13984	P13984	P13984	911	911	28380	P13984	None	None	18	205160	0	0	828200	205160		0.239063
1525	Q96F86	Q96F86	Q96F86	1525	1525	56077	Q96F86	None	None	29	410290	0	0	228210	182080		0.0124063	Enhancer of mRNA-decapping protein 3	EDC3
19	A0A087WTZ5;E9PJ81;E9PRQ7;Q04323	A0A087WTZ5;E9PJ81;E9PRQ7;Q04323	A0A087WTZ5;E9PJ81;E9PRQ7;Q04323	19	19	27015	A0A087WTZ5	None	None	12	307790	0	0	127250	180540		0.0286927	UBX domain-containing protein 1	UBXN1
535	F5H0C4;Q9BRP4;F5H3E9;H0YGB1;F5H0F7;F5H103;F5H3I1	F5H0C4;F5H0F7;F5H103;F5H3E9;F5H3I1;H0YGB1;Q9BRP4	F5H0C4;F5H0F7;F5H103;F5H3E9;F5H3I1;H0YGB1;Q9BRP4	535	535	42722	F5H0C4	None	None	17	272140	0	0	96058	176090		0.0766671
1712	Q9Y266	Q9Y266	Q9Y266	1712	1712	38242	Q9Y266	None	None	21	365270	0	0	202230	163040		0.0113162	Nuclear migration protein nudC	NUDC
148	A0A286YF22;A0A2C9F2M7;O43175;A0A286YER3;A0A286YFC8;A0A286YFB2;A0A286YFM8;A0A286YFL2;A0A286YFA2;A0A286YFF3;A0A286YF34;A0A286YFK5	A0A286YER3;A0A286YF22;A0A286YF34;A0A286YFA2;A0A286YFB2;A0A286YFC8;A0A286YFF3;A0A286YFK5;A0A286YFL2;A0A286YFM8;A0A2C9F2M7;O43175	A0A286YER3;A0A286YF22;A0A286YFA2;A0A286YFB2;A0A286YFC8;A0A286YFL2;A0A286YFM8;A0A2C9F2M7;O43175	148	148	55938	A0A286YF22	None	None	24	859280	0	0	697200	162080		0.24955
1421;1584	F8W7F7;Q7Z7H5;Q9BVK6	None;F8W7F7;Q7Z7H5;Q9BVK6	F8W7F7;Q9BVK6;Q7Z7H5	1421;1584	1421;1584	27277	Q9BVK6_family	Family {None}	None;F8W7F7;Q7Z7H5;Q9BVK6	26	1015760	0	0	854500	161260		0.280477
25	A0A087WV05;Q99417	A0A087WV05;Q99417	A0A087WV05;Q99417	25	25	12755	A0A087WV05	None	None	8	659380	0	0	498280	161100		0.189686
1647	Q9NUB1	Q9NUB1	Q9NUB1	1647	1647	74856	Q9NUB1	None	None	34	281390	0	0	123040	158340		0.0153764	Acetyl-coenzyme A synthetase 2-like, mitochondrial	ACSS1
873	P08574	P08574	P08574	873	873	35422	P08574	None	None	17	446610	0	0	319810	126800		0.146743
122	A0A0G2JMZ6;A0A7I2V4K6;A0A7I2V3N5;A0A7I2V492;O60282;A0A7I2V581;A0A6Q8PGJ3;Q12840;A0A7I2V3V4;J3KNA1;A0A6Q8PEZ8;A0A7I2YQQ7;A0A7I2V352;A0A7I2YQB4	A0A0G2JMZ6;A0A6Q8PEZ8;A0A6Q8PGJ3;A0A7I2V352;A0A7I2V3N5;A0A7I2V3V4;A0A7I2V492;A0A7I2V4K6;A0A7I2V581;A0A7I2YQB4;A0A7I2YQQ7;J3KNA1;O60282;Q12840	A0A0G2JMZ6;A0A6Q8PEZ8;A0A6Q8PGJ3;A0A7I2V352;A0A7I2V3N5;A0A7I2V3V4;A0A7I2V492;A0A7I2V4K6;A0A7I2V581;A0A7I2YQQ7;J3KNA1;O60282;Q12840	122;1006	122	98679	A0A0G2JMZ6	None	None	52	138200	0	0	28233	109970		0.232938
1460	Q8NEJ9	Q8NEJ9	Q8NEJ9	1460	1460	35894	Q8NEJ9	None	None	14	353990	0	0	256240	97756		0.155108
1262	Q13045;J3KS39;J3QLR6;K7EQZ7;J3KS54	J3KS39;J3KS54;J3QLR6;K7EQZ7;Q13045	Q13045	1262	1262	144750	Q13045	None	None	63	105510	0	0	18344	87167		0.264973
1463	Q8NFQ8	Q8NFQ8	Q8NFQ8	1463	1463	51263	Q8NFQ8	None	None	23	156760	0	0	83643	73115		0.00448029	Torsin-1A-interacting protein 2	TOR1AIP2
1665	Q9NZW5;C9J4Q3;B8ZZG1;F8WCD2;C9JGI8	B8ZZG1;C9J4Q3;C9JGI8;F8WCD2;Q9NZW5	B8ZZG1;C9J4Q3;Q9NZW5	1665	1665	61116	Q9NZW5	None	None	33	252640	0	0	252640	62072		0.240446
351	C9J5N1;B3KSP9;Q9BTE6;L7N2F4;H7C054	B3KSP9;C9J5N1;H7C054;L7N2F4;Q9BTE6	B3KSP9;C9J5N1;H7C054;L7N2F4;Q9BTE6	351	351	55065	C9J5N1	None	None	23	156270	0	0	94736	61530		0.0423097	Alanyl-tRNA editing protein Aarsd1	PTGES3L-AARSD1;AARSD1
1652	Q9NVV0	Q9NVV0	Q9NVV0	1652	1652	32509	Q9NVV0	None	None	12	154090	0	0	98676	55414		0.0705814
1694	Q9UKL0	Q9UKL0	Q9UKL0	1694	1694	53327	Q9UKL0	None	None	24	121320	0	0	68907	52410		0.0179937	REST corepressor 1	RCOR1
727	O14545;F8VWK2;F8VVF3;F8VNX8	F8VNX8;F8VVF3;F8VWK2;O14545	F8VNX8;F8VVF3;F8VWK2;O14545	727	727	64840	O14545	None	None	26	103830	0	0	56120	47710		0.00649678	TRAF-type zinc finger domain-containing protein 1	TRAFD1
1671	Q9P2I0;H0YJF4	H0YJF4;Q9P2I0	Q9P2I0	1671	1671	88486	Q9P2I0	None	None	43	197290	0	0	151050	46235		0.20052
1495	Q92667;I3L2A2;I3L2N7	I3L2A2;I3L2N7;Q92667	I3L2A2;I3L2N7;Q92667	1495	1495	97340	Q92667	None	None	40	52448	0	0	52448	39059		0.0207447	A-kinase anchor protein 1, mitochondrial	AKAP1
794	O76031	O76031	O76031	794	794	69223	O76031	None	None	39	125630	0	0	95537	30091		0.194903
586	G3XAM7;P35221;E5RJZ2;E5RIT8;E5RFM3;E5RJL0;E5RIE0;E5RHV7;E5RGY6;E5RG03;E5RIB1	E5RFM3;E5RG03;E5RGY6;E5RHV7;E5RIB1;E5RIE0;E5RIT8;E5RJL0;E5RJZ2;G3XAM7;P35221	E5RFM3;E5RG03;E5RGY6;E5RHV7;E5RIB1;E5RIE0;E5RIT8;E5RJL0;E5RJZ2;G3XAM7;P35221	586	586	92721	G3XAM7	None	None	43	116110	0	0	96898	19207		0.273665
1267	Q13129	Q13129	Q13129	1267	1267	217950	Q13129	None	None	87	105730	0	0	94260	11465		0.329831
1371	Q5JRA6;A0A0A0MRH6	A0A0A0MRH6;Q5JRA6	Q5JRA6	1371	1371	213700	Q5JRA6	None	None	110	66544	0	0	57770	8773.9		0.307335

## Sheet: Unique to -UV
MaxQuant ID	Protein IDs	Protein symbols	Majority protein IDs	Redundant groups sharing any peptides	Redundant groups sharing >20% peptides	Molecular mass	Best protein identifier	Best protein description	Best protein symbol	iBAQ peptides	iBAQ	iBAQ 1_-UV	iBAQ 2_-UV	iBAQ 3_+UV	iBAQ 4_+UV		p-value
821	O95816	O95816	O95816	821	821	23772	O95816	None	None	14	3332600	536500	2796100	0	0		0.278208
702	M0R0N4;M0QYZ2;P53680;M0QZ21;X6R390	M0QYZ2;M0QZ21;M0R0N4;P53680;X6R390	M0QYZ2;M0QZ21;M0R0N4;P53680;X6R390	702	702	17303	M0R0N4	None	None	6	2352100	930060	1422000	0	0		0.0410689
415	C9JYM0;O75817	C9JYM0;O75817	C9JYM0;O75817	415	415	15324	C9JYM0	None	None	5	1131100	2711200	1131100	0	0		0.135562
856	P05783;F8VZY9;CON__H-INV:HIT000015463;C4AM86;CON__REFSEQ:XP_986630;CON__O76014;CON__O76013;CON__O76015;CON__Q497I4;CON__A2AB72;CON__Q6IFX2;CON__Q2M2I5;CON__Q92764;CON__Q15323;CON__Q14532;CON__A2A5Y0;CON__Q9UE12;CON__Q14525;Q14532;Q92764;O76015;Q15323;O76013;Q14525;Q2M2I5;O76014	C4AM86;CON__A2A5Y0;CON__A2AB72;CON__H-INV:HIT000015463;CON__O76013;CON__O76014;CON__O76015;CON__Q14525;CON__Q14532;CON__Q15323;CON__Q2M2I5;CON__Q497I4;CON__Q6IFX2;CON__Q92764;CON__Q9UE12;CON__REFSEQ:XP_986630;F8VZY9;O76013;O76014;O76015;P05783;Q14525;Q14532;Q15323;Q2M2I5;Q92764	F8VZY9;P05783	140;856	856	48057	P05783	None	None	26	69366000	68612000	753330	0	0		0.414198
1055	P46736;X6RJS7;A0A087WZR3;H9KVA9;A0A0D9SF50;A0A0A0MS96	A0A087WZR3;A0A0A0MS96;A0A0D9SF50;H9KVA9;P46736;X6RJS7	A0A087WZR3;A0A0D9SF50;H9KVA9;P46736;X6RJS7	1055	1055	36072	P46736	None	None	18	627800	2331300	627800	0	0		0.224508
514	E9PMR3;Q9BUR4;E9PMG4	E9PMG4;E9PMR3;Q9BUR4	E9PMG4;E9PMR3;Q9BUR4	514	514	30983	E9PMR3	None	None	8	812300	370100	442190	0	0		0.00778455
12	E9PKD3;E9PIR7;F8W809;A0A087WSW9;A0A182DWI3;A0A087WSY9;Q16881;E2QRB9;E9PLT3;E9PKI4;A0A0B4J225;E9PIZ5;E9PQI3	A0A087WSW9;A0A087WSY9;A0A0B4J225;A0A182DWI3;E2QRB9;E9PIR7;E9PIZ5;E9PKD3;E9PKI4;E9PLT3;E9PQI3;F8W809;Q16881	A0A087WSW9;A0A087WSY9;A0A0B4J225;A0A182DWI3;E2QRB9;E9PIR7;E9PIZ5;E9PKD3;E9PKI4;E9PLT3;F8W809;Q16881	12	12	19393	E9PKD3	None	None	10	3576400	3161200	415140	0	0		0.322584
165	A0A2R8YGD1;A0A2R8YD45;A0A804HJ17;O14773;A0A2R8Y7U1;A0A2R8YDY1;A0A2R8Y7I4	A0A2R8Y7I4;A0A2R8Y7U1;A0A2R8YD45;A0A2R8YDY1;A0A2R8YGD1;A0A804HJ17;O14773	A0A2R8Y7U1;A0A2R8YD45;A0A2R8YGD1;A0A804HJ17;O14773	165	165	50889	A0A2R8YGD1	None	None	18	1464700	1159100	305640	0	0		0.228255
614	H0YJ92;P51948;H0YJF2	H0YJ92;H0YJF2;P51948	H0YJ92;H0YJF2;P51948	614	614	19431	H0YJ92	None	None	10	282470	711370	282470	0	0		0.146416
765	O60568;H7C2S8;H7C2V1	H7C2S8;H7C2V1;O60568	H7C2S8;H7C2V1;O60568	765	765	84784	O60568	None	None	43	359470	108980	250480	0	0		0.126267
164	A0A5H1ZRP6;A0A2R8Y8A7;Q96L92;A0A2R8Y3S6	A0A2R8Y3S6;A0A2R8Y8A7;A0A5H1ZRP6;Q96L92	A0A2R8Y3S6;A0A2R8Y8A7;A0A5H1ZRP6;Q96L92	164	164	45538	A0A5H1ZRP6	None	None	20	418400	222540	195860	0	0		0.00404156
1451	Q8N5N7	Q8N5N7	Q8N5N7	1451	1451	18325	Q8N5N7	None	None	9	187260	997050	187260	0	0		0.281128
86	A0A0A0MSW3;A0A494C1F2;P35658;H0YF36;A0A494BZU9	A0A0A0MSW3;A0A494BZU9;A0A494C1F2;H0YF36;P35658	A0A0A0MSW3;A0A494BZU9;A0A494C1F2;H0YF36;P35658	86	86	152570	A0A0A0MSW3	None	None	49	275330	91434	183900	0	0		0.0967009
317	A6NC57	A6NC57	A6NC57	317	317	106450	A6NC57	None	None	52	165510	181430	165510	0	0		0.00209898
817	O95671	O95671	O95671	817	817	68856	O95671	None	None	28	160500	2131500	160500	0	0		0.364874
1593	Q9BXS6;H0YKA7;H0YMD2	H0YKA7;H0YMD2;Q9BXS6	Q9BXS6	1593	1593	49451	Q9BXS6	None	None	24	220720	220720	148390	0	0		0.0363204
1425	Q86UY8	Q86UY8	Q86UY8	1425	1425	63419	Q86UY8	None	None	31	282690	135080	147610	0	0		0.00195886
368	B5MD38;F5GZQ3;P55084;C9K0M0;C9JEY0;C9JE81	B5MD38;C9JE81;C9JEY0;C9K0M0;F5GZQ3;P55084	B5MD38;F5GZQ3;P55084	368	368	37924	B5MD38	None	None	22	245630	108870	136760	0	0		0.0126483
812	O95376;C9JZ71	C9JZ71;O95376	O95376	812	812	57818	O95376	None	None	25	221460	94076	127380	0	0		0.0218767
1634	Q9NQX4	Q9NQX4	Q9NQX4	1634	1634	202810	Q9NQX4	None	None	97	115500	46846	68652	0	0		0.0338461
1331	Q15276	Q15276	Q15276	1331	1331	99289	Q15276	None	None	55	316130	249800	66334	0	0		0.227008
1329	Q15149;H0YDN1;E9PMV1;E9PKG0;E9PQ28	E9PKG0;E9PMV1;E9PQ28;H0YDN1;Q15149	H0YDN1;Q15149	6;1329	1329	531780	Q15149	None	None	290	929710	929710	13806	0	0		0.41122

## Sheet: Present in both replicates
												7236313905	4680506248	3551668751	2.13819e+09
MaxQuant ID	Protein IDs	Protein symbols	Majority protein IDs	Redundant groups sharing any peptides	Redundant groups sharing >30% peptides	Molecular mass	Best protein identifier	Best protein description	Best protein symbol	iBAQ peptides	iBAQ	iBAQ 1_-UV	iBAQ 2_-UV	iBAQ 3_+UV	iBAQ 4_+UV		riBAQ 1_-UV	riBAQ 2_-UV	riBAQ 3_+UV	riBAQ 4_+UV		Average_riBAQ_-UV	Average_riBAQ_+UV		Fold_enrichment(+UV/-UV)			P-Value
1192;1406;1568	A0A1W2PQM2;A0A7P0TA31;A0A7P0Z4A1;C9JDL2;C9JDS9;C9JEV8;C9JJQ8;C9JQ00;C9K0S6;F5H5D3;F8VQQ4;F8VRK0;F8VRZ4;F8VS66;F8VVB9;F8VWV9;F8VX09;F8W0F6;P0DPH7;P0DPH8;P68363;P68366;Q6PEY2;Q71U36;Q9BQE3;Q9H853;V9GZ17	None;A0A1W2PQM2;A0A7P0TA31;A0A7P0Z4A1;C9JDL2;C9JDS9;C9JEV8;C9JJQ8;C9JQ00;C9K0S6;F5H5D3;F8VQQ4;F8VRK0;F8VRZ4;F8VS66;F8VVB9;F8VWV9;F8VX09;F8W0F6;P0DPH7;P0DPH8;P68363;P68366;Q6PEY2;Q71U36;Q9BQE3;Q9H853;V9GZ17	P68363;P68366;Q71U36;P0DPH8;P0DPH7;Q6PEY2;Q9BQE3;F5H5D3;A0A1W2PQM2	322;1192;1406;1568	1192;1406;1568	50151	P68363_family	Family {None}	None;A0A1W2PQM2;A0A7P0TA31;A0A7P0Z4A1;C9JDL2;C9JDS9;C9JEV8;C9JJQ8;C9JQ00;C9K0S6;F5H5D3;F8VQQ4;F8VRK0;F8VRZ4;F8VS66;F8VVB9;F8VWV9;F8VX09;F8W0F6;P0DPH7;P0DPH8;P68363;P68366;Q6PEY2;Q71U36;Q9BQE3;Q9H853;V9GZ17	63	1263487500	497977200	435997740	225691790	103789790		0.0688164	0.0931518	0.0635453	0.048541		0.0809841	0.0560431		0.692026			0.22314
843	P04406;E7EUT5;O14556	E7EUT5;O14556;P04406	E7EUT5;P04406	843	843	36053	P04406	None	None	17	1134400000	425330000	337860000	255800000	115420000		0.0587772	0.0721845	0.0720225	0.0539802		0.0654808	0.0630014		0.962134			0.84587
209	A0A5F9ZHW9;A0A804HIN1;A0A804HL48;A0A804HKY8;A0A804HI52;A0A5F9ZH11;P55201;A0A804HKU6;A0A804HJV3;C9JHC0;C9JDK5;A0A5F9ZHX4;A0A804HKK9	A0A5F9ZH11;A0A5F9ZHW9;A0A5F9ZHX4;A0A804HI52;A0A804HIN1;A0A804HJV3;A0A804HKK9;A0A804HKU6;A0A804HKY8;A0A804HL48;C9JDK5;C9JHC0;P55201	A0A5F9ZH11;A0A5F9ZHW9;A0A804HI52;A0A804HIN1;A0A804HKU6;A0A804HKY8;A0A804HL48;P55201	209	209	88229	A0A5F9ZHW9	None	None	37	1115800000	317570000	318700000	191330000	288170000		0.0438856	0.0680909	0.0538705	0.134773		0.0559883	0.0943217		1.68467			0.459771
842;864;1193;1283;1289;1362;1578;1581	A0A075B724;A0A075B736;A0A0B4J269;A6NNZ2;CON__ENSEMBL:ENSBTAP00000025008;G3V2A3;G3V2N6;G3V2R8;G3V3J6;G3V3R4;G3V3W7;G3V5W4;K7EJ64;K7EJZ4;K7EL29;K7EN98;K7EPE5;K7EQT3;K7ERA8;K7ES63;K7ESM5;K7ESQ3;M0QX14;M0QY37;M0QY85;M0QYM7;M0QZL7;M0R042;M0R0X0;M0R1I1;M0R278;M0R2D3;M0R2T4;P04350;P07437;P68371;Q13509;Q13885;Q3ZCM7;Q5JP53;Q5SQY0;Q5ST81;Q9BUF5;Q9BVA1;Q9H4B7	None;A0A075B724;A0A075B736;A0A0B4J269;A6NNZ2;CON__ENSEMBL:ENSBTAP00000025008;G3V2A3;G3V2N6;G3V2R8;G3V3J6;G3V3R4;G3V3W7;G3V5W4;K7EJ64;K7EJZ4;K7EL29;K7EN98;K7EPE5;K7EQT3;K7ERA8;K7ES63;K7ESM5;K7ESQ3;M0QX14;M0QY37;M0QY85;M0QYM7;M0QZL7;M0R042;M0R0X0;M0R1I1;M0R278;M0R2D3;M0R2T4;P04350;P07437;P68371;Q13509;Q13885;Q3ZCM7;Q5JP53;Q5SQY0;Q5ST81;Q9BUF5;Q9BVA1;Q9H4B7	P07437;Q5JP53;Q5ST81;P68371;Q3ZCM7;A0A075B736;Q5SQY0;Q9BVA1;Q9BUF5;K7ESM5;Q13509;A0A0B4J269;Q13885;P04350	842;864;1193;1283;1289;1362;1578;1581	842;864;1193;1283;1289;1362;1578;1581	47766	Q5JP53_family	Family {None}	None;A0A075B724;A0A075B736;A0A0B4J269;A6NNZ2;CON__ENSEMBL:ENSBTAP00000025008;G3V2A3;G3V2N6;G3V2R8;G3V3J6;G3V3R4;G3V3W7;G3V5W4;K7EJ64;K7EJZ4;K7EL29;K7EN98;K7EPE5;K7EQT3;K7ERA8;K7ES63;K7ESM5;K7ESQ3;M0QX14;M0QY37;M0QY85;M0QYM7;M0QZL7;M0R042;M0R0X0;M0R1I1;M0R278;M0R2D3;M0R2T4;P04350;P07437;P68371;Q13509;Q13885;Q3ZCM7;Q5JP53;Q5SQY0;Q5ST81;Q9BUF5;Q9BVA1;Q9H4B7	159	824656500	365160550	230229100	144306890	84966280		0.0504622	0.0491889	0.0406307	0.0397375		0.0498256	0.0401841		0.806495			0.00644332
173;1191	A0A087WV01;A0A087WVQ9;A0A2R8Y488;A0A2R8Y660;A0A2R8YDN5;A0A2U3TZH3;A0A6Q8PFK6;A0A7I2V3H3;A0A7I2V5N4;A0A7I2V659;A6PW80;P68104;Q05639;Q5JR01;Q5VTE0	None;A0A087WV01;A0A087WVQ9;A0A2R8Y488;A0A2R8Y660;A0A2R8YDN5;A0A2U3TZH3;A0A6Q8PFK6;A0A7I2V3H3;A0A7I2V5N4;A0A7I2V659;A6PW80;P68104;Q05639;Q5JR01;Q5VTE0	A0A087WV01;A0A087WVQ9;A0A7I2V3H3;A0A7I2V5N4;A0A7I2V659;P68104;Q5VTE0;A0A2U3TZH3;Q05639;A0A2R8Y488	173;1191	173;1191	50140	P68104_family	Family {None}	None;A0A087WV01;A0A087WVQ9;A0A2R8Y488;A0A2R8Y660;A0A2R8YDN5;A0A2U3TZH3;A0A6Q8PFK6;A0A7I2V3H3;A0A7I2V5N4;A0A7I2V659;A6PW80;P68104;Q05639;Q5JR01;Q5VTE0	44	531364300	180584400	153905800	137189750	59679290		0.0249553	0.0328823	0.0386268	0.0279111		0.0289188	0.033269		1.15043			0.58093
867;870	G3V2J8;P07900;P08238;Q14568;Q58FF7;Q58FG0	None;G3V2J8;P07900;P08238;Q14568;Q58FF7;Q58FG0	P07900;P08238	867;870;1368;1369;1370	867;870	84659	P07900_family	Family {None}	None;G3V2J8;P07900;P08238;Q14568;Q58FF7;Q58FG0	66	435340000	174106000	119971000	104803000	36462000		0.02406	0.0256321	0.0295081	0.0170527		0.024846	0.0232804		0.936987			0.826314
118;927;1011	A0A0G2JIW1;P0DMV8;P0DMV9;P17066;P34931;P48741;Q53FA3;V9GZ37	None;A0A0G2JIW1;P0DMV8;P0DMV9;P17066;P34931;P48741;Q53FA3;V9GZ37	A0A0G2JIW1;P0DMV8;P0DMV9;V9GZ37;P17066;P48741;Q53FA3;P34931	118;329;502;891;927;1011	118;927;1011	70108	A0A0G2JIW1_family	Family {None}	None;A0A0G2JIW1;P0DMV8;P0DMV9;P17066;P34931;P48741;Q53FA3;V9GZ37	104	335849340	121732340	100579400	73984230	39729705		0.0168224	0.021489	0.0208308	0.018581		0.0191557	0.0197059		1.02872			0.85147
763;922;1360	C9K028;E5RHP0;E7ERL0;F6XY72;J3KPD9;O60361;P15531;P22392;Q32Q12	None;C9K028;E5RHP0;E7ERL0;F6XY72;J3KPD9;O60361;P15531;P22392;Q32Q12	J3KPD9;P22392;Q32Q12;P15531;E7ERL0;E5RHP0;O60361	763;922;1360	763;922;1360	32642	Q32Q12_family	Family {None}	None;C9K028;E5RHP0;E7ERL0;F6XY72;J3KPD9;O60361;P15531;P22392;Q32Q12	38	323695300	94992580	93111800	75908530	61220620		0.0131272	0.0198935	0.0213726	0.028632		0.0165104	0.0250023		1.51434			0.229131
908	P13639	P13639	P13639	908;1321	908	95337	P13639	None	None	45	284770000	43534000	92734000	97916000	50583000		0.00601605	0.0198128	0.027569	0.0236569		0.0129144	0.025613		1.98328			0.218578
1236	Q06830;A0A0A0MSI0;A0A0A0MRQ5	A0A0A0MRQ5;A0A0A0MSI0;Q06830	A0A0A0MSI0;Q06830	1003;1236;1270	1236	22110	Q06830	None	None	15	393480000	147540000	89834000	90584000	65520000		0.0203888	0.0191932	0.0255046	0.0306427		0.019791	0.0280737		1.41851			0.0882047
1159	P62314;J3QLI9;J3QLR7	J3QLI9;J3QLR7;P62314	J3QLI9;P62314	1159	1159	13281	P62314	None	None	4	215470000	45670000	70937000	48832000	50028000		0.00631122	0.0151558	0.013749	0.0233974		0.0107335	0.0185732		1.73039			0.353657
329;502;891	A8K7Q2;E9PI65;E9PK54;E9PKE3;E9PLF4;E9PM13;E9PN25;E9PN89;E9PNE6;E9PPY6;E9PQK7;E9PQQ4;E9PS65;P11142;P54652	None;A8K7Q2;E9PI65;E9PK54;E9PKE3;E9PLF4;E9PM13;E9PN25;E9PN89;E9PNE6;E9PPY6;E9PQK7;E9PQQ4;E9PS65;P11142;P54652	E9PKE3;E9PN89;E9PNE6;P11142;E9PK54;A8K7Q2	118;329;502;890;891;927;1011	329;502;891	70897	P11142_family	Family {None}	None;A8K7Q2;E9PI65;E9PK54;E9PKE3;E9PLF4;E9PM13;E9PN25;E9PN89;E9PNE6;E9PPY6;E9PQK7;E9PQQ4;E9PS65;P11142;P54652	64	235576580	90426550	70065690	56532080	19416940		0.0124962	0.0149697	0.015917	0.00908102		0.0137329	0.012499		0.910149			0.766591
914	P14618;A0A804F6T5;A0A804F729;B4DNK4;H3BTN5;H3BR70;H3BQ34;H3BUW1;H3BTJ2;H3BT25;H3BU13;H3BN34;H3BQZ3;P30613	A0A804F6T5;A0A804F729;B4DNK4;H3BN34;H3BQ34;H3BQZ3;H3BR70;H3BT25;H3BTJ2;H3BTN5;H3BU13;H3BUW1;P14618;P30613	A0A804F6T5;A0A804F729;B4DNK4;H3BR70;H3BTN5;P14618	914	914	57936	P14618	None	None	33	182380000	46836000	70057000	46567000	18921000		0.00647236	0.0149678	0.0131113	0.00884907		0.0107201	0.0109802		1.02426			0.961329
1201	P78371;F5GWF6;F8VQ14	F5GWF6;F8VQ14;P78371	F5GWF6;F8VQ14;P78371	1201	1201	57488	P78371	None	None	32	178100000	45369000	64985000	44911000	22832000		0.00626963	0.0138842	0.012645	0.0106782		0.0100769	0.0116616		1.15726			0.725943
837	P04075;H3BQN4;J3KPS3;H3BPS8;H3BUH7;H3BR04;H3BMQ8;H3BU78;H3BR68;A0A087WXX2;A0A3B3IS80;P05062	A0A087WXX2;A0A3B3IS80;H3BMQ8;H3BPS8;H3BQN4;H3BR04;H3BR68;H3BU78;H3BUH7;J3KPS3;P04075;P05062	H3BPS8;H3BQN4;H3BUH7;J3KPS3;P04075	837;884	837	39420	P04075	None	None	23	200650000	66724000	56927000	47118000	29878000		0.00922072	0.0121626	0.0132664	0.0139735		0.0106916	0.01362		1.27389			0.192545
246	A0A7I2V2X6;P10809;A0A7I2V599;A0A7I2YQK6;A0A7I2V5M1;A0A7I2V5K3;A0A7I2YQ71;A0A7I2V369;E7ESH4;E7EXB4;C9JL25;C9JCQ4;C9JL19;C9J0S9	A0A7I2V2X6;A0A7I2V369;A0A7I2V599;A0A7I2V5K3;A0A7I2V5M1;A0A7I2YQ71;A0A7I2YQK6;C9J0S9;C9JCQ4;C9JL19;C9JL25;E7ESH4;E7EXB4;P10809	A0A7I2V2X6;A0A7I2V599;A0A7I2V5M1;A0A7I2YQK6;P10809	246	246	57758	A0A7I2V2X6	None	None	31	154660000	81776000	23393000	25291000	24203000		0.0113008	0.00499796	0.00712088	0.0113194		0.00814937	0.00922013		1.13139			0.803928
271	A0A7I2YQC0;P06748;A0A7I2V5S2;A0A7I2V5J8;E5RI98;A0A7I2V4G8;A0A7I2V433;A0A7I2V2X9;A0A7I2V3U2;A0A7I2V3G5;A0A7I2V579;E5RGW4	A0A7I2V2X9;A0A7I2V3G5;A0A7I2V3U2;A0A7I2V433;A0A7I2V4G8;A0A7I2V579;A0A7I2V5J8;A0A7I2V5S2;A0A7I2YQC0;E5RGW4;E5RI98;P06748	A0A7I2V2X9;A0A7I2V3U2;A0A7I2V433;A0A7I2V4G8;A0A7I2V5J8;A0A7I2V5S2;A0A7I2YQC0;E5RI98;P06748	271	271	35713	A0A7I2YQC0	None	None	12	119770000	84382000	3568100	18117000	13705000		0.0116609	0.000762332	0.00510098	0.00640963		0.00621162	0.0057553		0.926538			0.941311
1127;1190	A0A2R8Y793;A0A2R8YEA7;A0A2R8YFE2;A0A2R8YGF8;A0A6Q8PFE4;A0A6Q8PGD7;A0A6Q8PH58;A0A7P0TBL1;A0A804GS07;A0A804HKV3;A6NL76;B8ZZJ2;C9JFL5;C9JTX5;C9JUM1;C9JZR7;E7EVS6;F6QUT6;F6UVQ4;F8WB63;F8WCH0;G5E9R0;I3L1U9;I3L3I0;I3L3R2;I3L4N8;J3KT65;K7EM38;P60709;P62736;P63261;P63267;P68032;P68133;Q562R1;Q9BYX7	None;A0A2R8Y793;A0A2R8YEA7;A0A2R8YFE2;A0A2R8YGF8;A0A6Q8PFE4;A0A6Q8PGD7;A0A6Q8PH58;A0A7P0TBL1;A0A804GS07;A0A804HKV3;A6NL76;B8ZZJ2;C9JFL5;C9JTX5;C9JUM1;C9JZR7;E7EVS6;F6QUT6;F6UVQ4;F8WB63;F8WCH0;G5E9R0;I3L1U9;I3L3I0;I3L3R2;I3L4N8;J3KT65;K7EM38;P60709;P62736;P63261;P63267;P68032;P68133;Q562R1;Q9BYX7	A0A2R8Y793;A0A6Q8PFE4;A0A804GS07;E7EVS6;I3L1U9;I3L3I0;I3L4N8;P60709;P63261;P68133;P68032;A6NL76;P63267;P62736;A0A804HKV3;F8WB63;B8ZZJ2;C9JFL5;F6UVQ4;F6QUT6	1127;1190	1127;1190	41736	P60709_family	Family {None}	None;A0A2R8Y793;A0A2R8YEA7;A0A2R8YFE2;A0A2R8YGF8;A0A6Q8PFE4;A0A6Q8PGD7;A0A6Q8PH58;A0A7P0TBL1;A0A804GS07;A0A804HKV3;A6NL76;B8ZZJ2;C9JFL5;C9JTX5;C9JUM1;C9JZR7;E7EVS6;F6QUT6;F6UVQ4;F8WB63;F8WCH0;G5E9R0;I3L1U9;I3L3I0;I3L3R2;I3L4N8;J3KT65;K7EM38;P60709;P62736;P63261;P63267;P68032;P68133;Q562R1;Q9BYX7	40	130687050	99238800	15409500	16702050	4300850		0.013714	0.00329227	0.00470259	0.00201144		0.00850314	0.00335702		0.394798			0.439877
510;984	A0A087X1X7;E9PI39;E9PIZ1;E9PJD0;E9PK01;E9PK06;E9PK72;E9PKK3;E9PL12;E9PL71;E9PMW7;E9PN91;E9PNW6;E9PPR1;E9PQ49;E9PQC9;E9PQZ1;E9PRY8;H0YCK7;H0YE58;P29692	None;A0A087X1X7;E9PI39;E9PIZ1;E9PJD0;E9PK01;E9PK06;E9PK72;E9PKK3;E9PL12;E9PL71;E9PMW7;E9PN91;E9PNW6;E9PPR1;E9PQ49;E9PQC9;E9PQZ1;E9PRY8;H0YCK7;H0YE58;P29692	A0A087X1X7;E9PI39;E9PK01;E9PL12;E9PMW7;E9PPR1;E9PQ49;E9PQZ1;E9PRY8;P29692;E9PL71;E9PN91	510;960;984	510;984	31121	P29692_family	Family {None}	None;A0A087X1X7;E9PI39;E9PIZ1;E9PJD0;E9PK01;E9PK06;E9PK72;E9PKK3;E9PL12;E9PL71;E9PMW7;E9PN91;E9PNW6;E9PPR1;E9PQ49;E9PQC9;E9PQZ1;E9PRY8;H0YCK7;H0YE58;P29692	26	232795100	106230000	36140000	59384180	31035920		0.0146801	0.00772139	0.0167201	0.014515		0.0112008	0.0156176		1.39433			0.349846
960	P24534;C9JZW3;F2Z2G2;F8WF65	C9JZW3;F2Z2G2;F8WF65;P24534	P24534	960;984	960	24763	P24534	None	None	12	280170000	201700000	34024000	22944000	21496000		0.0278733	0.0072693	0.00646006	0.0100534		0.0175713	0.00825671		0.469898			0.467067
132;847;885	A0A0U1RR32;A0A0U1RRH7;A0A3B3IS11;A0A494C189;C9J0D1;C9J386;H0YFX9;P04908;P0C0S5;P0C0S8;P16104;P20671;Q16777;Q6FI13;Q71UI9;Q7L7L0;Q8IUE6;Q93077;Q96KK5;Q96QV6;Q99878;Q9BTM1	None;A0A0U1RR32;A0A0U1RRH7;A0A3B3IS11;A0A494C189;C9J0D1;C9J386;H0YFX9;P04908;P0C0S5;P0C0S8;P16104;P20671;Q16777;Q6FI13;Q71UI9;Q7L7L0;Q8IUE6;Q93077;Q96KK5;Q96QV6;Q99878;Q9BTM1	A0A0U1RR32;A0A0U1RRH7;A0A3B3IS11;H0YFX9;P0C0S8;P16104;P20671;Q16777;Q6FI13;Q96KK5;Q96QV6;Q99878;Q9BTM1;Q93077;Q7L7L0;P04908;Q71UI9;P0C0S5;C9J0D1;A0A494C189	132;847;885	132;847;885	18481	A0A0U1RR32_family	Family {None}	None;A0A0U1RR32;A0A0U1RRH7;A0A3B3IS11;A0A494C189;C9J0D1;C9J386;H0YFX9;P04908;P0C0S5;P0C0S8;P16104;P20671;Q16777;Q6FI13;Q71UI9;Q7L7L0;Q8IUE6;Q93077;Q96KK5;Q96QV6;Q99878;Q9BTM1	18	266075800	238180200	9964900	13680000	5278800		0.0329146	0.00212902	0.00385171	0.00246882		0.0175218	0.00316026		0.180362			0.449699
958;1124	A0A2R8Y619;O60814;P06899;P23527;P33778;P57053;P58876;P62807;Q16778;Q5QNW6;Q6DN03;Q6DRA6;Q8N257;Q93079;Q96A08;Q99877;Q99879;Q99880;U3KQK0	None;A0A2R8Y619;O60814;P06899;P23527;P33778;P57053;P58876;P62807;Q16778;Q5QNW6;Q6DN03;Q6DRA6;Q8N257;Q93079;Q96A08;Q99877;Q99879;Q99880;U3KQK0	O60814;P57053;P58876;P62807;Q5QNW6;Q93079;Q99877;Q99879;Q99880;U3KQK0;Q16778;P33778;P23527;P06899;Q8N257;Q96A08	958;1124	958;1124	18804	U3KQK0_family	Family {None}	None;A0A2R8Y619;O60814;P06899;P23527;P33778;P57053;P58876;P62807;Q16778;Q5QNW6;Q6DN03;Q6DRA6;Q8N257;Q93079;Q96A08;Q99877;Q99879;Q99880;U3KQK0	15	613600900	593980900	7400100	6019200	6201800		0.0820834	0.00158105	0.00169475	0.00290049		0.0418322	0.00229762		0.0549247			0.429606
1187	P63241;I3L397;I3L504;Q6IS14;F8WCJ1;C9J7B5;C9J4W5;Q9GZV4	C9J4W5;C9J7B5;F8WCJ1;I3L397;I3L504;P63241;Q6IS14;Q9GZV4	I3L397;I3L504;P63241;Q6IS14	1187	1187	16832	P63241	None	None	8	147660000	27453000	46562000	18542000	55101000		0.00379378	0.00994807	0.00522064	0.0257699		0.00687093	0.0154953		2.2552			0.505728
1458	Q8NC51	Q8NC51	Q8NC51	1458	1458	44965	Q8NC51	None	None	18	120830000	37927000	25930000	26921000	30055000		0.0052412	0.00554	0.00757982	0.0140563		0.0053906	0.010818		2.00684			0.236056
292;413	A0A7I2V2Y2;A0A7I2V540;A0A7I2V5G8;A0A7I2YQJ0;A0A7P0T8A3;A0A7P0T8D6;A0A7P0T8Q4;A0A7P0T8Q5;A0A7P0T946;A0A7P0T971;A0A7P0T9X5;A0A7P0TA22;A0A7P0TAQ1;A0A7P0TAW3;A0A7P0TAY0;A0A7P0TBK7;A0A7P0Z4C6;A0A7P0Z4D1;C9JUP7;P55072	None;A0A7I2V2Y2;A0A7I2V540;A0A7I2V5G8;A0A7I2YQJ0;A0A7P0T8A3;A0A7P0T8D6;A0A7P0T8Q4;A0A7P0T8Q5;A0A7P0T946;A0A7P0T971;A0A7P0T9X5;A0A7P0TA22;A0A7P0TAQ1;A0A7P0TAW3;A0A7P0TAY0;A0A7P0TBK7;A0A7P0Z4C6;A0A7P0Z4D1;C9JUP7;P55072	A0A7I2V2Y2;A0A7I2V540;A0A7P0T8Q5;A0A7P0TAQ1;A0A7P0TAW3;A0A7P0Z4C6;P55072;C9JUP7;A0A7P0T8A3	292;413	292;413	86118	A0A7P0TAW3_family	Family {None}	None;A0A7I2V2Y2;A0A7I2V540;A0A7I2V5G8;A0A7I2YQJ0;A0A7P0T8A3;A0A7P0T8D6;A0A7P0T8Q4;A0A7P0T8Q5;A0A7P0T946;A0A7P0T971;A0A7P0T9X5;A0A7P0TA22;A0A7P0TAQ1;A0A7P0TAW3;A0A7P0TAY0;A0A7P0TBK7;A0A7P0Z4C6;A0A7P0Z4D1;C9JUP7;P55072	87	176669090	64377000	49218000	33423090	29648000		0.00889638	0.0105155	0.00941053	0.0138659		0.00970595	0.0116382		1.19908			0.500585
1067	P48643;B7ZAR1;E9PCA1;E7ENZ3;D6RIZ7;H0Y914	B7ZAR1;D6RIZ7;E7ENZ3;E9PCA1;H0Y914;P48643	B7ZAR1;E7ENZ3;E9PCA1;P48643	1067	1067	59670	P48643	None	None	33	113460000	46971000	29532000	17186000	19766000		0.00649101	0.00630957	0.00483885	0.00924427		0.00640029	0.00704156		1.10019			0.798534
988	P30048	P30048	P30048	988	988	27692	P30048	None	None	15	132600000	60144000	28444000	25658000	18353000		0.00831141	0.00607712	0.00722421	0.00858343		0.00719427	0.00790382		1.09863			0.64177
591;1118	D6R9D3;D6R9T0;D6RAM1;D6RBM0;D6RDL0;D6RDU3;D6RF17;D6RFM3;D6RIH9;D6RIT2;D6RIU0;D6RJ04;E5RGH4;E5RGV0;E5RJ94;E7EN40;E7EQJ0;E9PCY7;G8JLB6;H0YAQ2;H0YB39;H0YBD7;H0YBG7;P31943;P55795	None;D6R9D3;D6R9T0;D6RAM1;D6RBM0;D6RDL0;D6RDU3;D6RF17;D6RFM3;D6RIH9;D6RIT2;D6RIU0;D6RJ04;E5RGH4;E5RGV0;E5RJ94;E7EN40;E7EQJ0;E9PCY7;G8JLB6;H0YAQ2;H0YB39;H0YBD7;H0YBG7;P31943;P55795	D6RBM0;D6RIT2;D6RIU0;E9PCY7;G8JLB6;H0YB39;P31943;P55795	591;1000;1100;1118	591;1118	49229	P31943_family	Family {None}	None;D6R9D3;D6R9T0;D6RAM1;D6RBM0;D6RDL0;D6RDU3;D6RF17;D6RFM3;D6RIH9;D6RIT2;D6RIU0;D6RJ04;E5RGH4;E5RGV0;E5RJ94;E7EN40;E7EQJ0;E9PCY7;G8JLB6;H0YAQ2;H0YB39;H0YBD7;H0YBG7;P31943;P55795	35	95715200	37722600	20155480	20306530	17530620		0.00521296	0.00430626	0.00571746	0.00819881		0.00475961	0.00695814		1.46191			0.237941
1035	P40227;Q92526;J3KRI6	J3KRI6;P40227;Q92526	P40227	1035	1035	58024	P40227	None	None	26	142750000	41348000	45485000	38549000	17368000		0.00571396	0.00971797	0.0108538	0.00812276		0.00771596	0.00948826		1.22969			0.540649
982	P29401;A0A0B4J1R6;E9PFF2;F8W888;F8WAX4	A0A0B4J1R6;E9PFF2;F8W888;F8WAX4;P29401	A0A0B4J1R6;P29401	982	982	67877	P29401	None	None	25	87657000	40483000	19027000	12949000	15198000		0.00559442	0.00406516	0.00364589	0.00710788		0.00482979	0.00537689		1.11328			0.799712
1327	Q15084	Q15084	Q15084	1327	1327	48121	Q15084	None	None	17	140920000	55415000	40995000	30450000	14057000		0.0076579	0.00875867	0.00857343	0.00657425		0.00820829	0.00757384		0.922707			0.634114
334	Q49AN9;F5H013;P62308;A8MWD9;C9JVQ0	A8MWD9;C9JVQ0;F5H013;P62308;Q49AN9	A8MWD9;F5H013;P62308;Q49AN9	334	334	7101.3	Q49AN9	None	None	2	81423000	38253000	20567000	8844500	13758000		0.00528625	0.00439418	0.00249024	0.00643441		0.00484022	0.00446233		0.921926			0.868981
1330	Q15181;Q5SQT6	Q15181;Q5SQT6	Q15181;Q5SQT6	1330	1330	32660	Q15181	None	None	18	26986000	3180400	8128200	2447300	13230000		0.000439506	0.00173661	0.000689056	0.00618748		0.00108806	0.00343827		3.16001			0.492917
1089	P50990;H7C4C8;H7C2U0	H7C2U0;H7C4C8;P50990	H7C4C8;P50990	1089	1089	59620	P50990	None	None	37	125820000	33267000	48941000	32803000	10808000		0.00459723	0.0104563	0.00923594	0.00505474		0.00752679	0.00714534		0.949321			0.925266
101	A0A0C4DFV9;Q01105;P0DME0	A0A0C4DFV9;P0DME0;Q01105	A0A0C4DFV9;P0DME0;Q01105	101	101	31124	A0A0C4DFV9	None	None	8	46137000	18197000	9927000	7768500	10245000		0.00251468	0.00212092	0.00218728	0.00479144		0.0023178	0.00348936		1.50546			0.467522
1333	Q15365;F8VTZ0;H3BSP4	F8VTZ0;H3BSP4;Q15365	Q15365	493;560;1333	1333	37497	Q15365	None	None	17	74869000	30902000	21243000	12609000	10115000		0.00427041	0.00453861	0.00355016	0.00473064		0.00440451	0.0041404		0.940037			0.705173
263	A0A7I2V5Y7;A0A7I2V535;Q15233;A0A7I2V4J2;A0A7P0MRW0;A0A7I2V4N2;A0A7I2V464;A0A7I2V4K9;H7C367;C9JYS8;C9IZL7;A0A7I2YQK8;C9J4X2;A0A7I2V447;C9JJ13	A0A7I2V447;A0A7I2V464;A0A7I2V4J2;A0A7I2V4K9;A0A7I2V4N2;A0A7I2V535;A0A7I2V5Y7;A0A7I2YQK8;A0A7P0MRW0;C9IZL7;C9J4X2;C9JJ13;C9JYS8;H7C367;Q15233	A0A7I2V464;A0A7I2V4J2;A0A7I2V4K9;A0A7I2V4N2;A0A7I2V535;A0A7I2V5Y7;A0A7P0MRW0;C9JYS8;H7C367;Q15233	263;952	263	54826	A0A7I2V5Y7	None	None	21	66169000	27068000	18640000	10848000	9612700		0.00374058	0.00398248	0.00305434	0.00449572		0.00386153	0.00377503		0.9776			0.916594
890	P11021;A0A7P0TB36;A0A7P0TAI0	A0A7P0TAI0;A0A7P0TB36;P11021	A0A7P0TAI0;A0A7P0TB36;P11021	890;891;1011	890	72332	P11021	None	None	30	59670000	25265000	14611000	10580000	9214400		0.00349142	0.00312167	0.00297888	0.00430944		0.00330654	0.00364416		1.10211			0.673238
134	A0A0U1RRM4;P26599;A6NLN1;A0A7I2V621;A0A7I2V4H6;A0A6Q8PEX4;A0A0D9SF20;K7EKJ7;K7EK45;A0A087WU68;K7ES59;A0A087WUW5;K7ELW5;O95758;X6R242	A0A087WU68;A0A087WUW5;A0A0D9SF20;A0A0U1RRM4;A0A6Q8PEX4;A0A7I2V4H6;A0A7I2V621;A6NLN1;K7EK45;K7EKJ7;K7ELW5;K7ES59;O95758;P26599;X6R242	A0A0U1RRM4;A0A6Q8PEX4;A0A7I2V4H6;A0A7I2V621;A6NLN1;P26599	134	134	62463	A0A0U1RRM4	None	None	20	43230000	18740000	5072300	10349000	9068700		0.00258972	0.00108371	0.00291384	0.0042413		0.00183671	0.00357757		1.94781			0.224997
974	P26641	P26641	P26641	974	974	50118	P26641	None	None	24	96571000	34910000	31205000	21997000	8458700		0.00482428	0.00666701	0.00619343	0.00395601		0.00574565	0.00507472		0.883228			0.688898
1559	Q99832;F8WAM2;F8WBP8;A0A0D9SG95	A0A0D9SG95;F8WAM2;F8WBP8;Q99832	Q99832	1559	1559	59366	Q99832	None	None	31	83243000	26279000	24830000	23689000	8445700		0.00363155	0.00530498	0.00666982	0.00394993		0.00446826	0.00530988		1.18835			0.650763
931	P17987;E7ERF2;E7EQR6;F5H282;F5GZ03;F5H136;F5GZI8;F5H676;F5H726;F5H7Y1;F5GYL4	E7EQR6;E7ERF2;F5GYL4;F5GZ03;F5GZI8;F5H136;F5H282;F5H676;F5H726;F5H7Y1;P17987	E7EQR6;E7ERF2;F5H282;P17987	931	931	60343	P17987	None	None	31	97632000	29190000	38426000	21644000	8372800		0.00403382	0.0082098	0.00609404	0.00391584		0.00612181	0.00500494		0.817558			0.682047
1074	P49368;B4DUR8;E9PRC8;Q5SZX6;E9PQ35;E9PM09;Q5SZW8;Q5SZX9	B4DUR8;E9PM09;E9PQ35;E9PRC8;P49368;Q5SZW8;Q5SZX6;Q5SZX9	B4DUR8;P49368	1074	1074	60533	P49368	None	None	31	81367000	23822000	28862000	20715000	7967000		0.00329201	0.00616643	0.00583247	0.00372605		0.00472922	0.00477926		1.01058			0.980145
1075	P49411;H3BNU3	H3BNU3;P49411	P49411	1075	1075	49541	P49411	None	None	30	88550000	36758000	22978000	21276000	7537600		0.00507966	0.0049093	0.00599042	0.00352522		0.00499448	0.00475782		0.952617			0.865787
562;859	F8W079;F8W0P7;H0YH81;H0YI37;P06576	None;F8W079;F8W0P7;H0YH81;H0YI37;P06576	F8W079;H0YH81;P06576;F8W0P7	562;859	562;859	56559	P06576_family	Family {None}	None;F8W079;F8W0P7;H0YH81;H0YI37;P06576	46	70215100	39914100	9933100	12994000	7373800		0.00551581	0.00212223	0.00365856	0.00344862		0.00381902	0.00355359		0.930499			0.890266
289	A0A7P0TA35;P07237;A0A7P0TB26;A0A7P0TA71;I3L4M2;A0A7P0T8C0;A0A7P0T8X1;A0A7P0TA97;H7BZ94;A0A7P0T9K9;A0A7P0T8J3;I3L3P5;I3L0S0;H0Y3Z3;A0A7P0T9U6;A0A7P0T9D6;I3L514;B3KTQ9;A0A7P0Z4S2;A0A7P0Z4J0;A0A7P0TAX9;I3NI03;A0A7P0TBP8;A0A7P0Z476;I3L3U6;A0A7P0T9S9;A0A7P0T9E3;I3L1Y5;A0A7P0T940;A0A7P0Z4B2;A0A7P0TBA3;A0A7P0Z4F8	A0A7P0T8C0;A0A7P0T8J3;A0A7P0T8X1;A0A7P0T940;A0A7P0T9D6;A0A7P0T9E3;A0A7P0T9K9;A0A7P0T9S9;A0A7P0T9U6;A0A7P0TA35;A0A7P0TA71;A0A7P0TA97;A0A7P0TAX9;A0A7P0TB26;A0A7P0TBA3;A0A7P0TBP8;A0A7P0Z476;A0A7P0Z4B2;A0A7P0Z4F8;A0A7P0Z4J0;A0A7P0Z4S2;B3KTQ9;H0Y3Z3;H7BZ94;I3L0S0;I3L1Y5;I3L3P5;I3L3U6;I3L4M2;I3L514;I3NI03;P07237	A0A7P0T8C0;A0A7P0T8J3;A0A7P0T8X1;A0A7P0T9D6;A0A7P0T9K9;A0A7P0T9U6;A0A7P0TA35;A0A7P0TA71;A0A7P0TA97;A0A7P0TB26;H0Y3Z3;H7BZ94;I3L0S0;I3L3P5;I3L4M2;I3L514;P07237	289	289	61042	A0A7P0TA35	None	None	38	42478000	21211000	7895300	6639200	6732600		0.00293119	0.00168685	0.00186932	0.00314874		0.00230902	0.00250903		1.08662			0.843467
564	F8W1R7;G3V1V0;P60660;J3KND3;G8JLA2;B7Z6Z4;F8VPF3;G3V1Y7;F8VZU9;F8W180;H0YI43;F8W1I5;P14649;F8VXL3	B7Z6Z4;F8VPF3;F8VXL3;F8VZU9;F8W180;F8W1I5;F8W1R7;G3V1V0;G3V1Y7;G8JLA2;H0YI43;J3KND3;P14649;P60660	B7Z6Z4;F8VPF3;F8W1R7;G3V1V0;G3V1Y7;G8JLA2;J3KND3;P60660	564	564	16290	F8W1R7	None	None	10	34413000	10872000	5769700	11338000	6432600		0.00150242	0.00123271	0.0031923	0.00300843		0.00136757	0.00310037		2.26707			0.00875544
1090	P50991	P50991	P50991	1090	1090	57924	P50991	None	None	33	68308000	24124000	20679000	17291000	6214500		0.00333374	0.00441811	0.00486842	0.00290643		0.00387593	0.00388742		1.00297			0.992748
754;904	A0A087WSZ2;A0A494C031;A0A494C033;A0A494C060;A0A494C0Q3;A0A494C166;A0A494C1A0;A0A7I2V4Y4;A0A804HI95;A0A804HII9;A0A804HIN7;A0A804HIY0;A0A804HJN7;A0A804HJQ9;A0A804HJU8;A0A804HK61;A0A804HKE2;A0A804HKG0;A0A804HL31;A0A804HLD0;A0A804HLF4;C9JY79;D6RH00;F5GXS2;G3V2E8;G3V2N5;G3V2W4;G3V2X9;G3V5M4;H0YJ11;H0YJW3;H7C144;H7C5W8;H9KV75;K7EP19;M0QZQ3;O43707;P12814;P35609;Q08043;Q9H254	None;A0A087WSZ2;A0A494C031;A0A494C033;A0A494C060;A0A494C0Q3;A0A494C166;A0A494C1A0;A0A7I2V4Y4;A0A804HI95;A0A804HII9;A0A804HIN7;A0A804HIY0;A0A804HJN7;A0A804HJQ9;A0A804HJU8;A0A804HK61;A0A804HKE2;A0A804HKG0;A0A804HL31;A0A804HLD0;A0A804HLF4;C9JY79;D6RH00;F5GXS2;G3V2E8;G3V2N5;G3V2W4;G3V2X9;G3V5M4;H0YJ11;H0YJW3;H7C144;H7C5W8;H9KV75;K7EP19;M0QZQ3;O43707;P12814;P35609;Q08043;Q9H254	F5GXS2;H7C144;O43707;P12814;A0A804HII9;A0A804HK61;A0A804HKE2;A0A7I2V4Y4;A0A804HLF4;A0A804HIN7;A0A804HLD0;A0A804HJU8;A0A804HL31;H9KV75	754;904	754;904	104850	O43707_family	Family {None}	None;A0A087WSZ2;A0A494C031;A0A494C033;A0A494C060;A0A494C0Q3;A0A494C166;A0A494C1A0;A0A7I2V4Y4;A0A804HI95;A0A804HII9;A0A804HIN7;A0A804HIY0;A0A804HJN7;A0A804HJQ9;A0A804HJU8;A0A804HK61;A0A804HKE2;A0A804HKG0;A0A804HL31;A0A804HLD0;A0A804HLF4;C9JY79;D6RH00;F5GXS2;G3V2E8;G3V2N5;G3V2W4;G3V2X9;G3V5M4;H0YJ11;H0YJW3;H7C144;H7C5W8;H9KV75;K7EP19;M0QZQ3;O43707;P12814;P35609;Q08043;Q9H254	107	35559000	13913460	8132300	7684800	5829140		0.00192273	0.00173748	0.00216372	0.0027262		0.00183011	0.00244496		1.33597			0.173481
1161	P62318;H3BT13	H3BT13;P62318	H3BT13;P62318	1161	1161	13916	P62318	None	None	6	43157000	19992000	10311000	7145700	5707800		0.00276273	0.00220297	0.00201193	0.00266945		0.00248285	0.00234069		0.942744			0.773248
243	A0A7I2V2T3;P12268;H0Y4R1;E7ETK5;A0A7I2YQK5;A0A7I2V5N6	A0A7I2V2T3;A0A7I2V5N6;A0A7I2YQK5;E7ETK5;H0Y4R1;P12268	A0A7I2V2T3;A0A7I2YQK5;E7ETK5;H0Y4R1;P12268	178;243	243	56842	A0A7I2V2T3	None	None	24	65038000	22132000	21081000	16218000	5605800		0.00305846	0.004504	0.0045663	0.00262175		0.00378123	0.00359403		0.950491			0.891382
688	K7ELL7;P14314;K7EPW7;A0A7I2V2T6;A0A0C4DGP4;K7EKX1;K7EJ70	A0A0C4DGP4;A0A7I2V2T6;K7EJ70;K7EKX1;K7ELL7;K7EPW7;P14314	K7ELL7;P14314	688	688	60192	K7ELL7	None	None	20	42368000	21698000	9699400	5371400	5599400		0.00299849	0.0020723	0.00151236	0.00261876		0.00253539	0.00206556		0.81469			0.581723
1045	P42677;H0YMV8;Q71UM5;C9J1C5;C9JLI6	C9J1C5;C9JLI6;H0YMV8;P42677;Q71UM5	H0YMV8;P42677;Q71UM5	1045	1045	9461	P42677	None	None	4	46963000	14276000	14191000	12921000	5574500		0.00197283	0.00303194	0.00363801	0.00260711		0.00250238	0.00312256		1.24783			0.489674
884	P09972;A8MVZ9;J3KSV6;J3QKP5;C9J8F3;K7EKH5;J3QKK1	A8MVZ9;C9J8F3;J3KSV6;J3QKK1;J3QKP5;K7EKH5;P09972	A8MVZ9;C9J8F3;J3KSV6;J3QKP5;P09972	837;884	884	39455	P09972	None	None	23	53521000	18250000	19375000	10380000	5515300		0.002522	0.00413951	0.00292257	0.00257942		0.00333076	0.002751		0.825938			0.555758
903	P12532;F8WCN3;C9JSQ1;C9J995;C9J8F6;C9JJX8;C9JT96;C9J6W7;P17540	C9J6W7;C9J8F6;C9J995;C9JJX8;C9JSQ1;C9JT96;F8WCN3;P12532;P17540	F8WCN3;P12532	903	903	47036	P12532	None	None	20	32962000	10055000	11099000	6337300	5471000		0.00138952	0.00237132	0.00178432	0.00255871		0.00188042	0.00217151		1.1548			0.687298
1709	Q9Y224;G3V4C6;H0YJB9;G3V4E7	G3V4C6;G3V4E7;H0YJB9;Q9Y224	G3V4C6;Q9Y224	1709	1709	28068	Q9Y224	None	None	16	24461000	10964000	5338800	2699200	5459300		0.00151514	0.00114065	0.000759981	0.00255323		0.00132789	0.00165661		1.24755			0.754035
1603	Q9GZT3;A0A087WUN7;H0YJ40;G3V4X6;G3V2S9;H0YJW7;H0YJ07;H0YJU7;H0YJI1	A0A087WUN7;G3V2S9;G3V4X6;H0YJ07;H0YJ40;H0YJI1;H0YJU7;H0YJW7;Q9GZT3	A0A087WUN7;G3V2S9;G3V4X6;H0YJ40;H0YJW7;Q9GZT3	1603	1603	12349	Q9GZT3	None	None	8	37811000	18601000	6105900	7748900	5355900		0.00257051	0.00130454	0.00218176	0.00250488		0.00193752	0.00234332		1.20944			0.597849
841	P04264;CON__P04264	CON__P04264;P04264	CON__P04264;P04264	424;841	841	66038	P04264	None	None	31	36481000	8379800	17383000	5399400	5319100		0.00115802	0.00371391	0.00152024	0.00248766		0.00243597	0.00200395		0.822652			0.781825
1137	P61289;K7ESG5;K9J957;B3KQ25;K7ENH2;A0A087WTV2;K7EMD0;K7EPX6;K7EKR3;B7Z8D3;K7EJF8	A0A087WTV2;B3KQ25;B7Z8D3;K7EJF8;K7EKR3;K7EMD0;K7ENH2;K7EPX6;K7ESG5;K9J957;P61289	A0A087WTV2;B3KQ25;K7ENH2;K7ESG5;K9J957;P61289	1137	1137	29506	P61289	None	None	13	34566000	6679200	13209000	9428900	5249800		0.000923011	0.00282213	0.00265478	0.00245525		0.00187257	0.00255502		1.36444			0.548925
1048	P43487;F6WQW2;C9JXG8;C9JJ34;C9JGV6;C9JDM3;C9JIC6	C9JDM3;C9JGV6;C9JIC6;C9JJ34;C9JXG8;F6WQW2;P43487	C9JGV6;C9JJ34;C9JXG8;F6WQW2;P43487	1048	1048	23310	P43487	None	None	8	24085000	11407000	6631000	814900	5231300		0.00157636	0.00141673	0.000229441	0.0024466		0.00149654	0.00133802		0.894076			0.899659
1220	Q01518;Q5T0R1;Q5T0R7;Q5T0R6;Q5T0R5;Q5T0R4;Q5T0R3;Q5T0R2;Q5T0R9;Q5T0S3;Q5T0R8;B7Z385;A0A087X0J3;A0A087WZ15;E9PDI2;P40123	A0A087WZ15;A0A087X0J3;B7Z385;E9PDI2;P40123;Q01518;Q5T0R1;Q5T0R2;Q5T0R3;Q5T0R4;Q5T0R5;Q5T0R6;Q5T0R7;Q5T0R8;Q5T0R9;Q5T0S3	Q01518	1220	1220	51901	Q01518	None	None	28	42101000	17253000	10592000	9035700	5220700		0.00238422	0.002263	0.00254407	0.00244164		0.00232361	0.00249286		1.07284			0.166564
1003	P32119;A6NIW5	A6NIW5;P32119	A6NIW5;P32119	1003;1236	1003	21892	P32119	None	None	13	30794000	13630000	5912900	6044700	5205400		0.00188356	0.0012633	0.00170193	0.00243449		0.00157343	0.00206821		1.31446			0.410927
1340	Q15428;K7EMT0	K7EMT0;Q15428	Q15428	1340	1340	49255	Q15428	None	None	14	10425000	5233700	3012900	1261200	5191500		0.000723255	0.000643712	0.000355101	0.00242799		0.000683484	0.00139154		2.03596			0.565283
852	P05387;H0YDD8	H0YDD8;P05387	H0YDD8;P05387	851;852	852	11665	P05387	None	None	5	25091000	13655000	1386200	11437000	5175900		0.00188701	0.000296165	0.00322018	0.00242069		0.00109159	0.00282043		2.58379			0.191624
676	J3QRS3;P19105;O14950;P24844;J3KTJ1	J3KTJ1;J3QRS3;O14950;P19105;P24844	J3KTJ1;J3QRS3;O14950;P19105;P24844	676	676	20457	J3QRS3	None	None	10	21915000	7436100	2026800	7338500	5113900		0.00102761	0.00043303	0.00206621	0.0023917		0.000730319	0.00222895		3.05203			0.047528
260;898	A0A087WTT1;A0A6I8PLA1;A0A6I8PS38;A0A6Q8JFT6;A0A6Q8JFV4;A0A7I2V3J9;A0A7I2V4L7;A0A7I2V4N4;A0A7I2V4V6;A0A7I2V598;A0A7I2V5W9;A0A7I2V649;A0A7I2YQ88;A0A7I2YQ90;A0A7I2YQE4;B1ANR0;B1ANR1;E5RFD8;E5RGC4;E5RGH3;E5RH24;E5RHG7;E5RJB9;E7EQV3;E7ERJ7;H0Y5F5;H0Y6X6;H0YAP2;H0YAR2;H0YAS6;H0YAS7;H0YAW6;H0YB75;H0YB86;H0YBN4;H0YC10;H0YCC8;H0YEQ8;H0YER0;H0YEU6;P0CB38;P11940;Q13310;Q4VXU2;Q5JQF8;Q96DU9;Q9H361	None;A0A087WTT1;A0A6I8PLA1;A0A6I8PS38;A0A6Q8JFT6;A0A6Q8JFV4;A0A7I2V3J9;A0A7I2V4L7;A0A7I2V4N4;A0A7I2V4V6;A0A7I2V598;A0A7I2V5W9;A0A7I2V649;A0A7I2YQ88;A0A7I2YQ90;A0A7I2YQE4;B1ANR0;B1ANR1;E5RFD8;E5RGC4;E5RGH3;E5RH24;E5RHG7;E5RJB9;E7EQV3;E7ERJ7;H0Y5F5;H0Y6X6;H0YAP2;H0YAR2;H0YAS6;H0YAS7;H0YAW6;H0YB75;H0YB86;H0YBN4;H0YC10;H0YCC8;H0YEQ8;H0YER0;H0YEU6;P0CB38;P11940;Q13310;Q4VXU2;Q5JQF8;Q96DU9;Q9H361	A0A087WTT1;A0A7I2V4N4;A0A7I2V649;A0A7I2YQ88;A0A7I2YQ90;A0A7I2YQE4;E7EQV3;E7ERJ7;H0YAR2;P11940;A0A7I2V4L7;B1ANR0;Q13310;A0A7I2V5W9;H0Y5F5;A0A7I2V598	260;898	260;898	70670	P11940_family	Family {None}	None;A0A087WTT1;A0A6I8PLA1;A0A6I8PS38;A0A6Q8JFT6;A0A6Q8JFV4;A0A7I2V3J9;A0A7I2V4L7;A0A7I2V4N4;A0A7I2V4V6;A0A7I2V598;A0A7I2V5W9;A0A7I2V649;A0A7I2YQ88;A0A7I2YQ90;A0A7I2YQE4;B1ANR0;B1ANR1;E5RFD8;E5RGC4;E5RGH3;E5RH24;E5RHG7;E5RJB9;E7EQV3;E7ERJ7;H0Y5F5;H0Y6X6;H0YAP2;H0YAR2;H0YAS6;H0YAS7;H0YAW6;H0YB75;H0YB86;H0YBN4;H0YC10;H0YCC8;H0YEQ8;H0YER0;H0YEU6;P0CB38;P11940;Q13310;Q4VXU2;Q5JQF8;Q96DU9;Q9H361	69	37060300	16480700	7254180	8237900	5087370		0.0022775	0.00154987	0.00231944	0.00237929		0.00191369	0.00234937		1.22767			0.355045
902	P12277;G3V4N7;H0YJG0;G3V461	G3V461;G3V4N7;H0YJG0;P12277	G3V4N7;P12277	902	902	42644	P12277	None	None	17	32091000	12224000	4854100	10058000	4954900		0.00168926	0.00103709	0.00283191	0.00231733		0.00136317	0.00257462		1.8887			0.100199
512;1752	E9PKD5;E9PLG2;E9PM69;E9PMD8;E9PN50;P17980;R4GNH3	None;E9PKD5;E9PLG2;E9PM69;E9PMD8;E9PN50;P17980;R4GNH3	E9PKD5;E9PM69;E9PMD8;P17980;R4GNH3;E9PN50	512;1752	512;1752	44323	E9PM69_family	Family {None}	None;E9PKD5;E9PLG2;E9PM69;E9PMD8;E9PN50;P17980;R4GNH3	53	35344250	10853000	9993350	9559900	4938800		0.0014998	0.0021351	0.00269166	0.0023098		0.00181745	0.00250073		1.37596			0.20655
345;897	A0A0A0MRQ9;A0A2R8Y7H4;A0A6Q8PEU0;A0A6Q8PG13;A0A6Q8PG82;A0A6Q8PGP2;A0A6Q8PGX9;A0A6Q8PHI4;A0A6Q8PHK9;A6NMS2;B1ALA7;B1ALA9;D3YTJ7;H7C540;P11908;P60891	None;A0A0A0MRQ9;A0A2R8Y7H4;A0A6Q8PEU0;A0A6Q8PG13;A0A6Q8PG82;A0A6Q8PGP2;A0A6Q8PGX9;A0A6Q8PHI4;A0A6Q8PHK9;A6NMS2;B1ALA7;B1ALA9;D3YTJ7;H7C540;P11908;P60891	A0A2R8Y7H4;B1ALA9;P60891;P11908;D3YTJ7	345;897	345;897	31392	B1ALA9_family	Family {None}	None;A0A0A0MRQ9;A0A2R8Y7H4;A0A6Q8PEU0;A0A6Q8PG13;A0A6Q8PG82;A0A6Q8PGP2;A0A6Q8PGX9;A0A6Q8PHI4;A0A6Q8PHK9;A6NMS2;B1ALA7;B1ALA9;D3YTJ7;H7C540;P11908;P60891	33	40947300	11748000	14117400	10214600	4867180		0.00162348	0.00301621	0.002876	0.00227631		0.00231985	0.00257615		1.11049			0.767507
288;1343	A0A7P0T9U7;C9J792;F8WEV5;Q15637	None;A0A7P0T9U7;C9J792;F8WEV5;Q15637	Q15637;A0A7P0T9U7	288;1343	288;1343	68329	Q15637_family	Family {None}	None;A0A7P0T9U7;C9J792;F8WEV5;Q15637	35	23488270	16611000	631470	1382850	4862220		0.00229551	0.000134915	0.000389352	0.00227399		0.00121521	0.00133167		1.09584			0.942649
1049	P43686	P43686	P43686	1049	1049	47366	P43686	None	None	25	33667000	10988000	9798500	8024200	4856200		0.00151845	0.00209347	0.00225928	0.00227117		0.00180596	0.00226522		1.2543			0.251339
905	P12956;B1AHC9	B1AHC9;P12956	B1AHC9;P12956	905	905	69842	P12956	None	None	32	58421000	14319000	20416000	18915000	4771600		0.00197877	0.00436192	0.00532567	0.00223161		0.00317035	0.00377864		1.19187			0.784887
412;1508	C9JSZ1;E9PEB5;Q96AE4	None;C9JSZ1;E9PEB5;Q96AE4	E9PEB5;Q96AE4;C9JSZ1	18;412;1508;1534	412;1508	67560	Q96AE4_family	Family {None}	None;C9JSZ1;E9PEB5;Q96AE4	42	41420600	20544960	7727290	8472190	4676330		0.00283915	0.00165095	0.00238541	0.00218705		0.00224505	0.00228623		1.01834			0.951711
561;1717	F8VP03;F8VXJ7;F8W031;F8W1K5;F8W1U5;H0YI18;H0YIH9;Q9Y2B0	None;F8VP03;F8VXJ7;F8W031;F8W1K5;F8W1U5;H0YI18;H0YIH9;Q9Y2B0	H0YI18;Q9Y2B0;F8W031;F8VXJ7;F8W1K5	561;1717	561;1717	20652	Q9Y2B0_family	Family {None}	None;F8VP03;F8VXJ7;F8W031;F8W1K5;F8W1U5;H0YI18;H0YIH9;Q9Y2B0	28	72359310	41070000	17302000	9330310	4655900		0.00567554	0.00369661	0.00262702	0.0021775		0.00468608	0.00240226		0.512638			0.153267
949	P22234;E9PBS1;D6RF62	D6RF62;E9PBS1;P22234	D6RF62;E9PBS1;P22234	949	949	47079	P22234	None	None	19	35576000	2146600	12760000	16069000	4600900		0.000296643	0.0027262	0.00452435	0.00215177		0.00151142	0.00333806		2.20856			0.39456
1219	Q01081;A0A1B0GW87;M0QYK5;M0R2N4;Q8WU68;K7EJH3;K7EJM7	A0A1B0GW87;K7EJH3;K7EJM7;M0QYK5;M0R2N4;Q01081;Q8WU68	A0A1B0GW87;K7EJH3;K7EJM7;M0QYK5;M0R2N4;Q01081;Q8WU68	1219	1219	27872	Q01081	None	None	11	23549000	5318000	6742200	6899700	4589100		0.000734905	0.00144049	0.00194266	0.00214625		0.00108769	0.00204446		1.87963			0.121104
965	P25705;K7EK77;K7ERX7;K7ENJ4;K7EJP1;K7EQH4;K7ESA0	K7EJP1;K7EK77;K7ENJ4;K7EQH4;K7ERX7;K7ESA0;P25705	K7EK77;P25705	965	965	59750	P25705	None	None	31	43751000	20769000	7646900	10793000	4542500		0.00287011	0.00163378	0.00303885	0.00212446		0.00225194	0.00258166		1.14641			0.709818
906	P13010;C9JZ81;H7C0H9	C9JZ81;H7C0H9;P13010	P13010	906	906	82704	P13010	None	None	38	44445000	14889000	16930000	8127900	4497900		0.00205754	0.00361713	0.00228847	0.0021036		0.00283733	0.00219604		0.773979			0.499919
1237	Q07021;I3L3Q7;I3L3B0	I3L3B0;I3L3Q7;Q07021	I3L3B0;I3L3Q7;Q07021	1237	1237	31362	Q07021	None	None	13	24497000	9875200	5497100	4701800	4422800		0.00136467	0.00117447	0.00132383	0.00206848		0.00126957	0.00169615		1.33601			0.38255
444	D6RCD7;P38646;A0A7I2V2G2;A0A7I2V3F7;A0A7I2YQB2;A0A7I2V2S7;H0Y8K0;A0A3B3ITI4;H0Y8S0	A0A3B3ITI4;A0A7I2V2G2;A0A7I2V2S7;A0A7I2V3F7;A0A7I2YQB2;D6RCD7;H0Y8K0;H0Y8S0;P38646	A0A7I2V2G2;A0A7I2V2S7;A0A7I2V3F7;A0A7I2YQB2;D6RCD7;H0Y8K0;P38646	444	444	72250	D6RCD7	None	None	37	32628000	15723000	6430700	6184800	4289900		0.00217279	0.00137393	0.00174138	0.00200632		0.00177336	0.00187385		1.05667			0.833506
834	P00918;E5RID5;E5RK37	E5RID5;E5RK37;P00918	P00918	834	834	29246	P00918	None	None	13	17278000	8124600	1466500	3542100	4145000		0.00112275	0.000313321	0.000997306	0.00193856		0.000718037	0.00146793		2.04437			0.350469
1270	Q13162;H7C3T4;A6NG45;A6NJJ0	A6NG45;A6NJJ0;H7C3T4;Q13162	H7C3T4;Q13162	1236;1270	1270	30540	Q13162	None	None	16	35798000	12636000	10332000	8704000	4126100		0.00174619	0.00220745	0.00245068	0.00192972		0.00197682	0.0021902		1.10794			0.602131
830	P00491;G3V5M2;G3V393;G3V2H3	G3V2H3;G3V393;G3V5M2;P00491	G3V5M2;P00491	830	830	32118	P00491	None	None	18	36742000	12476000	12414000	7831000	4021100		0.00172408	0.00265228	0.00220488	0.00188061		0.00218818	0.00204274		0.933536			0.795242
909	P13667;A0A499FI48;C9JMN9	A0A499FI48;C9JMN9;P13667	A0A499FI48;P13667	909	909	72932	P13667	None	None	38	24410000	10077000	6498000	4044800	3790500		0.00139256	0.00138831	0.00113884	0.00177276		0.00139044	0.0014558		1.04701			0.8557
262;752	A0A286YEZ8;A0A6Q8PEX7;A0A6Q8PH31;A0A6Q8PH35;A0A6Q8PHG0;A0A7I2V2F0;A0A7I2V2F2;A0A7I2V309;A0A7I2V346;A0A7I2V4J0;A0A7I2V4Z0;A0A7I2V5Q6;A0A7I2YQN2;A0A7I2YQV8;B4DT28;B7Z645;F6UXX1;O43390;O60506	None;A0A286YEZ8;A0A6Q8PEX7;A0A6Q8PH31;A0A6Q8PH35;A0A6Q8PHG0;A0A7I2V2F0;A0A7I2V2F2;A0A7I2V309;A0A7I2V346;A0A7I2V4J0;A0A7I2V4Z0;A0A7I2V5Q6;A0A7I2YQN2;A0A7I2YQV8;B4DT28;B7Z645;F6UXX1;O43390;O60506	A0A7I2V2F2;A0A7I2V309;A0A7I2V346;A0A7I2V4Z0;A0A7I2V5Q6;A0A7I2YQN2;A0A7I2YQV8;B7Z645;O60506;O43390;A0A6Q8PEX7;A0A6Q8PH31;B4DT28;A0A6Q8PHG0;A0A6Q8PH35	262;752	262;752	61008	A0A7I2V4Z0_family	Family {None}	None;A0A286YEZ8;A0A6Q8PEX7;A0A6Q8PH31;A0A6Q8PH35;A0A6Q8PHG0;A0A7I2V2F0;A0A7I2V2F2;A0A7I2V309;A0A7I2V346;A0A7I2V4J0;A0A7I2V4Z0;A0A7I2V5Q6;A0A7I2YQN2;A0A7I2YQV8;B4DT28;B7Z645;F6UXX1;O43390;O60506	61	13441680	5727580	1020000	2967900	3726200		0.000791505	0.000217925	0.000835635	0.00174269		0.000504715	0.00128916		2.55424			0.281269
874	P08621;M0QYR1;M0QX04	M0QX04;M0QYR1;P08621	P08621	874	874	51556	P08621	None	None	17	19930000	6420600	5714900	4092100	3702600		0.000887275	0.001221	0.00115216	0.00173165		0.00105414	0.00144191		1.36785			0.365891
831	P00492	P00492	P00492	831	831	24579	P00492	None	None	13	18385000	6898500	4086300	3708100	3692300		0.000953317	0.000873047	0.00104404	0.00172683		0.000913182	0.00138544		1.51716			0.303202
1149	P62195;J3QSA9;J3QQM1;J3QLH6;J3KRP2;J3QRW1;J3QSE0;J3QRR3;J3KTQ9;A0A6Q8PGU6;Q8NB90	A0A6Q8PGU6;J3KRP2;J3KTQ9;J3QLH6;J3QQM1;J3QRR3;J3QRW1;J3QSA9;J3QSE0;P62195;Q8NB90	J3KRP2;J3QLH6;J3QQM1;J3QSA9;P62195	1149	1149	45626	P62195	None	None	24	25408000	7377400	8194500	6187700	3648800		0.0010195	0.00175077	0.0017422	0.00170649		0.00138513	0.00172434		1.24489			0.451949
1303	Q14566	Q14566	Q14566	1303	1303	92888	Q14566	None	None	48	23762000	10258000	6055700	3842500	3606000		0.00141757	0.00129381	0.00108189	0.00168647		0.00135569	0.00138418		1.02101			0.934858
559;1146;1147	A0A087WYY5;A0A7I2V4F7;C9J9S3;C9JP48;E7ETD8;E9PMD7;F8VR82;F8VYE8;F8W0W8;F8W1A0;F8WE71;H0Y3Y6;P36873;P62136;P62140	None;A0A087WYY5;A0A7I2V4F7;C9J9S3;C9JP48;E7ETD8;E9PMD7;F8VR82;F8VYE8;F8W0W8;F8W1A0;F8WE71;H0Y3Y6;P36873;P62136;P62140	A0A087WYY5;F8VR82;F8VYE8;F8W0W8;P36873;P62136;A0A7I2V4F7;E9PMD7;P62140;C9J9S3;C9JP48	559;1146;1147	559;1146;1147	34950	F8VYE8_family	Family {None}	None;A0A087WYY5;A0A7I2V4F7;C9J9S3;C9JP48;E7ETD8;E9PMD7;F8VR82;F8VYE8;F8W0W8;F8W1A0;F8WE71;H0Y3Y6;P36873;P62136;P62140	51	14779670	1896560	7403900	1874880	3603940		0.000262089	0.00158186	0.000527887	0.00168551		0.000921974	0.0011067		1.20036			0.852811
952	P23246;H0Y9K7;H0Y9U2	H0Y9K7;H0Y9U2;P23246	P23246	263;952	952	76149	P23246	None	None	30	32639000	17080000	6010800	5949200	3599100		0.00236032	0.00128422	0.00167504	0.00168325		0.00182227	0.00167914		0.921458			0.815152
567	F8WBR5;M0QZ52;G3V479;P0DP25;P0DP24;P0DP23;E7EMB3	E7EMB3;F8WBR5;G3V479;M0QZ52;P0DP23;P0DP24;P0DP25	E7EMB3;F8WBR5;G3V479;M0QZ52;P0DP23;P0DP24;P0DP25	567	567	7372	F8WBR5	None	None	5	18904000	8331800	3798900	3274000	3499300		0.00115139	0.000811643	0.00092182	0.00163657		0.000981515	0.0012792		1.30329			0.530359
782	O75607	O75607	O75607	782	782	19343	O75607	None	None	8	14821000	9117100	2226800	362750	3477300		0.00125991	0.000475761	0.000102135	0.00162628		0.000867835	0.000864209		0.995821			0.997008
1212	P84090;G3V279	G3V279;P84090	G3V279;P84090	1212	1212	12259	P84090	None	None	5	9459600	20458000	3146800	3033100	3279700		0.00282713	0.00067232	0.000853993	0.00153387		0.00174973	0.00119393		0.682353			0.671445
940	P20674;H3BNX8;H3BRM5;H3BV69;H3BRI0	H3BNX8;H3BRI0;H3BRM5;H3BV69;P20674	H3BNX8;H3BRM5;H3BV69;P20674	940	940	16762	P20674	None	None	12	24131000	16206000	1511900	3152300	3260400		0.00223954	0.000323021	0.000887555	0.00152484		0.00128128	0.0012062		0.941401			0.9475
513	E9PM92;O00193;E9PRZ9;E9PQA1	E9PM92;E9PQA1;E9PRZ9;O00193	E9PM92;E9PRZ9;O00193	513	513	17634	E9PM92	None	None	9	19727000	5976600	5724600	4767500	3258200		0.000825918	0.00122307	0.00134233	0.00152381		0.0010245	0.00143307		1.39881			0.202191
868	P07919	P07919	P07919	868	868	10739	P07919	None	None	6	23101000	11548000	4452800	3864500	3235800		0.00159584	0.00095135	0.00108808	0.00151334		0.0012736	0.00130071		1.02129			0.950403
1104	P53396;K7EIE7;K7ESG8	K7EIE7;K7ESG8;P53396	P53396	1104	1104	120840	P53396	None	None	59	47169000	13438000	18831000	11671000	3229200		0.00185702	0.00402328	0.00328606	0.00151025		0.00294015	0.00239816		0.815657			0.736061
1065	R4GMR5;P48556;K7EJR3;K7EJC1;K7ERW6;K7ENY6	K7EJC1;K7EJR3;K7ENY6;K7ERW6;P48556;R4GMR5	K7EJC1;K7EJR3;P48556;R4GMR5	1065	1065	32551	R4GMR5	None	None	17	22455000	5073600	6581200	7625600	3174500		0.00070113	0.00140609	0.00214705	0.00148467		0.00105361	0.00181586		1.72346			0.255724
1457	Q8NBS9	Q8NBS9	Q8NBS9	1457	1457	47628	Q8NBS9	None	None	23	16633000	6884500	4130500	2599900	3017900		0.000951382	0.00088249	0.000732022	0.00141143		0.000916936	0.00107172		1.16881			0.694744
1266	Q13126;B4DUC8;J3QSB7;F2Z2F3;F8WES2;A0A2R8Y4K0;J3KRN1	A0A2R8Y4K0;B4DUC8;F2Z2F3;F8WES2;J3KRN1;J3QSB7;Q13126	B4DUC8;J3QSB7;Q13126	1266	1266	31236	Q13126	None	None	19	15901000	682920	7223100	5008400	2986300		9.4374e-05	0.00154323	0.00141015	0.00139665		0.000818802	0.0014034		1.71397			0.504406
1334	Q15370;B8ZZU8;I3L0M9;A0A0B4J296	A0A0B4J296;B8ZZU8;I3L0M9;Q15370	B8ZZU8;I3L0M9;Q15370	1334	1334	13133	Q15370	None	None	9	12590000	3633100	2151200	3858200	2947800		0.000502065	0.000459608	0.00108631	0.00137864		0.000480837	0.00123247		2.56319			0.036513
1185	P63208;E7ERH2;F8W8N3;E5RJR5;E5RGM3	E5RGM3;E5RJR5;E7ERH2;F8W8N3;P63208	E5RJR5;E7ERH2;F8W8N3;P63208	1185	1185	18658	P63208	None	None	10	15235000	5118200	3084100	4091400	2941700		0.000707294	0.000658924	0.00115197	0.00137579		0.000683109	0.00126388		1.85018			0.0367377
661	J3KN29;O00233;F5H7X1;F5H5V4;F5GX23;F5H169	F5GX23;F5H169;F5H5V4;F5H7X1;J3KN29;O00233	F5GX23;F5H5V4;F5H7X1;J3KN29;O00233	661	661	24553	J3KN29	None	None	11	20242000	10285000	4497000	2519400	2940900		0.0014213	0.000960794	0.000709357	0.00137542		0.00119105	0.00104239		0.875184			0.748698
1713	Q9Y285;K7ER00;K7EPH2;K7ER16;K7ERS0;K7EK06	K7EK06;K7EPH2;K7ER00;K7ER16;K7ERS0;Q9Y285	K7EPH2;K7ER00;Q9Y285	1713	1713	57563	Q9Y285	None	None	23	24212000	2138800	10767000	8410200	2896700		0.000295565	0.00230039	0.00236796	0.00135474		0.00129798	0.00186135		1.43404			0.665721
1083	P49915	P49915	P49915	1083	1083	76715	P49915	None	None	42	21304000	5063400	9640400	3711800	2888300		0.000699721	0.00205969	0.00104509	0.00135082		0.00137971	0.00119795		0.868265			0.818655
1077	P49736;H0Y8E6;F8WDM3;C9J013;C9JZ21	C9J013;C9JZ21;F8WDM3;H0Y8E6;P49736	H0Y8E6;P49736	1077	1077	101890	P49736	None	None	44	29076000	9895200	11105000	5245900	2830600		0.00136744	0.00237261	0.00147702	0.00132383		0.00187002	0.00140043		0.748883			0.453159
1572	Q9BS26	Q9BS26	Q9BS26	1572	1572	46971	Q9BS26	None	None	20	23776000	9572200	6768100	4679200	2756700		0.0013228	0.00144602	0.00131747	0.00128927		0.00138441	0.00130337		0.94146			0.32829
1000	P31942	P31942	P31942	591;1000;1118	1000	36926	P31942	None	None	15	12148000	8514400	754660	125570	2753200		0.00117662	0.000161235	3.53552e-05	0.00128763		0.000668928	0.000661493		0.988886			0.993478
539	V9GYY3;F5H2F4;P11586;V9GZ78;A0A494C1T2	A0A494C1T2;F5H2F4;P11586;V9GYY3;V9GZ78	A0A494C1T2;F5H2F4;P11586;V9GYY3;V9GZ78	539	539	99719	V9GYY3	None	None	52	45412000	15229000	17413000	10023000	2747100		0.00210452	0.00372032	0.00282205	0.00128478		0.00291242	0.00205342		0.705054			0.521658
565	F8W726;Q14157;Q5VU77;Q5VU79;Q5VU78;Q5VU81;Q5VU80;H0Y5H6;H7C2T8	F8W726;H0Y5H6;H7C2T8;Q14157;Q5VU77;Q5VU78;Q5VU79;Q5VU80;Q5VU81	F8W726;Q14157	565	565	113630	F8W726	None	None	28	11498000	4317400	2654600	1889700	2636000		0.00059663	0.000567161	0.00053206	0.00123282		0.000581895	0.000882439		1.51649			0.481738
1168	P62829;C9JD32;B9ZVP7;J3KT29;J3KTJ3	B9ZVP7;C9JD32;J3KT29;J3KTJ3;P62829	B9ZVP7;C9JD32;J3KT29;P62829	1168	1168	14865	P62829	None	None	9	21006000	5944900	6820100	5629900	2611200		0.000821537	0.00145713	0.00158514	0.00122122		0.00113933	0.00140318		1.23158			0.546049
875	P08670;B0YJC4;B0YJC5;A0A1B0GTT5;H7C5W5;P17661;P41219;A0A1B0GVG8;F8W835;E7EMV2;E7ESP9;Q16352;P07197;P07196;P12036	A0A1B0GTT5;A0A1B0GVG8;B0YJC4;B0YJC5;E7EMV2;E7ESP9;F8W835;H7C5W5;P07196;P07197;P08670;P12036;P17661;P41219;Q16352	B0YJC4;B0YJC5;P08670	53;424;875	875	53651	P08670	None	None	34	61901000	49832000	6339800	3141600	2587700		0.00688638	0.00135451	0.000884542	0.00121023		0.00412045	0.00104739		0.254192			0.382884
997	P31153;Q00266	P31153;Q00266	P31153	997	997	43660	P31153	None	None	18	26445000	8995800	8698400	6243900	2507200		0.00124315	0.00185843	0.00175802	0.00117258		0.00155079	0.0014653		0.944874			0.859068
618;628	A0A0C4DGL3;H0YKC5;H0YKI0;H0YMM5;H0YMP1;H0YNJ9;H0YNW5;P33316	None;A0A0C4DGL3;H0YKC5;H0YKI0;H0YMM5;H0YMP1;H0YNJ9;H0YNW5;P33316	A0A0C4DGL3;H0YKC5;H0YKI0;H0YMM5;H0YMP1;H0YNW5;P33316;H0YNJ9	618;628	618;628	17827	H0YNW5_family	Family {None}	None;A0A0C4DGL3;H0YKC5;H0YKI0;H0YMM5;H0YMP1;H0YNJ9;H0YNW5;P33316	18	9716060	1495500	2190200	3564370	2465888		0.000206666	0.000467941	0.00100358	0.00115326		0.000337303	0.00107842		3.19717			0.0388788
1297	Q14247;H0YCD9;H0YEV2	H0YCD9;H0YEV2;Q14247	Q14247	1297	1297	61585	Q14247	None	None	27	14292000	5461000	3711500	2670000	2449400		0.000754666	0.00079297	0.000751759	0.00114555		0.000773818	0.000948654		1.22594			0.470039
1254	Q12874	Q12874	Q12874	1254	1254	58848	Q12874	None	None	24	15398000	7341100	2003100	3619300	2434700		0.00101448	0.000427967	0.00101904	0.00113867		0.000721224	0.00107886		1.49587			0.3546
1341	Q15459;H7C1L2;F8WB66;F8WC79	F8WB66;F8WC79;H7C1L2;Q15459	Q15459	1341	1341	88885	Q15459	None	None	41	11742000	3956700	2437700	2936900	2410500		0.000546784	0.00052082	0.000826907	0.00112736		0.000533802	0.000977131		1.83051			0.0988283
998	P31689	P31689	P31689	998	998	44868	P31689	None	None	21	9677600	3689600	2413700	1174700	2399600		0.000509873	0.000515692	0.000330746	0.00112226		0.000512782	0.000726502		1.41678			0.643275
1700	Q9UNE7;H3BTA3;H3BUD0;H3BS86	H3BS86;H3BTA3;H3BUD0;Q9UNE7	H3BS86;H3BTA3;H3BUD0;Q9UNE7	1700	1700	34856	Q9UNE7	None	None	21	20069000	8757500	5859600	3068500	2383800		0.00121022	0.00125192	0.00086396	0.00111487		0.00123107	0.000989414		0.803705			0.197796
907	P13073;H3BN72;H3BNV9;H3BPG0;Q86WV2;H3BNI5	H3BN72;H3BNI5;H3BNV9;H3BPG0;P13073;Q86WV2	H3BN72;H3BNV9;H3BPG0;P13073;Q86WV2	907	907	19576	P13073	None	None	11	13256000	4389800	3804100	2694100	2367700		0.000606635	0.000812754	0.000758545	0.00110734		0.000709694	0.000932942		1.31457			0.385323
716	O00231;J3QRY4;J3QS13;J3KSW3	J3KSW3;J3QRY4;J3QS13;O00231	O00231	716	716	47463	O00231	None	None	27	28212000	11322000	7358500	7171400	2360300		0.00156461	0.00157216	0.00201916	0.00110388		0.00156838	0.00156152		0.995624			0.989396
147	A0A1X7SBZ2;A0A5H1ZRQ2;Q92841;A0A0U1RQJ0	A0A0U1RQJ0;A0A1X7SBZ2;A0A5H1ZRQ2;Q92841	A0A1X7SBZ2;A0A5H1ZRQ2;Q92841	115;147;671	147	80253	A0A1X7SBZ2	None	None	37	23485000	7661900	6892400	6607000	2323700		0.00105881	0.00147258	0.00186025	0.00108676		0.00126569	0.00147351		1.16419			0.682324
261	A0A7I2V4Y9;Q13561;A8K8J9;A0A7I2V4H4;H0YI98;F8W1I6;F8VW18;A0A7I2V390;H0YHL1;F8VRV7;A0A7I2V5R4	A0A7I2V390;A0A7I2V4H4;A0A7I2V4Y9;A0A7I2V5R4;A8K8J9;F8VRV7;F8VW18;F8W1I6;H0YHL1;H0YI98;Q13561	A0A7I2V390;A0A7I2V4H4;A0A7I2V4Y9;A8K8J9;F8VW18;F8W1I6;H0YI98;Q13561	261	261	41622	A0A7I2V4Y9	None	None	20	25459000	18098000	2178700	2878400	2304200		0.002501	0.000465484	0.000810436	0.00107764		0.00148324	0.000944038		0.63647			0.651808
1332	Q15293;E9PP27	E9PP27;Q15293	Q15293	1332	1332	38890	Q15293	None	None	15	14107000	6572900	3591200	1663600	2279300		0.000908322	0.000767267	0.0004684	0.001066		0.000837794	0.000767197		0.915734			0.839507
1177	P62979;P0CG48;F5GYU3;A0A2R8Y422;F5H388;B4DV12;F5H265;J3QKN0;F5H2Z3;F5H6Q2;F5GXK7;Q5PY61;J3QTR3;J3QS39;Q96C32;P62987;P0CG47;F5H747;M0R2S1;M0R1M6;M0R1V7;F5GZ39;J3QSA3	A0A2R8Y422;B4DV12;F5GXK7;F5GYU3;F5GZ39;F5H265;F5H2Z3;F5H388;F5H6Q2;F5H747;J3QKN0;J3QS39;J3QSA3;J3QTR3;M0R1M6;M0R1V7;M0R2S1;P0CG47;P0CG48;P62979;P62987;Q5PY61;Q96C32	A0A2R8Y422;B4DV12;F5GXK7;F5GYU3;F5H265;F5H2Z3;F5H388;F5H6Q2;F5H747;J3QKN0;J3QS39;J3QTR3;M0R1M6;M0R1V7;M0R2S1;P0CG47;P0CG48;P62979;P62987;Q5PY61;Q96C32	1177	1177	17965	P62979	None	None	6	33155000	16002000	8451500	6447200	2253900		0.00221135	0.00180568	0.00181526	0.00105412		0.00200851	0.00143469		0.714303			0.314748
140	A0A1B0GVI3;P13645;CON__P13645;CON__P02535-1;CON__P08779;P08779;CON__A2A4G1;CON__Q7Z3Y7;CON__Q148H6;Q7Z3Y7;CON__Q9Z2K1;CON__Q7Z3Z0;CON__Q7Z3Y8;CON__Q3ZAW8;Q7Z3Y8;Q7Z3Z0;CON__Q7Z3Y9;Q7Z3Y9	A0A1B0GVI3;CON__A2A4G1;CON__P02535-1;CON__P08779;CON__P13645;CON__Q148H6;CON__Q3ZAW8;CON__Q7Z3Y7;CON__Q7Z3Y8;CON__Q7Z3Y9;CON__Q7Z3Z0;CON__Q9Z2K1;P08779;P13645;Q7Z3Y7;Q7Z3Y8;Q7Z3Y9;Q7Z3Z0	A0A1B0GVI3;CON__P13645;P13645	140;428;856	140	63345	A0A1B0GVI3	None	None	29	12060000	2139800	6022200	1657600	2240900		0.000295703	0.00128666	0.00046671	0.00104804		0.000791179	0.000757373		0.957271			0.958422
1157	P62304;A6NHK2	A6NHK2;P62304	A6NHK2;P62304	1157	1157	10803	P62304	None	None	4	63639000	51285000	4614700	5516700	2222400		0.00708717	0.00098594	0.00155327	0.00103938		0.00403656	0.00129633		0.321147			0.465197
1053	P46109	P46109	P46109	1053	1053	33777	P46109	None	None	16	22263000	6437700	8430100	5211300	2184100		0.000889638	0.00180111	0.00146728	0.00102147		0.00134537	0.00124438		0.92493			0.860607
1711	Q9Y265;E7ETR0;H7C4G5;J3QLR1;H7C4I3	E7ETR0;H7C4G5;H7C4I3;J3QLR1;Q9Y265	E7ETR0;Q9Y265	1711	1711	50227	Q9Y265	None	None	22	23836000	11570000	5338300	4785600	2141800		0.00159888	0.00114054	0.00134742	0.00100169		0.00136971	0.00117456		0.857522			0.566741
1112	P54886	P54886	P54886	1112	1112	87301	P54886	None	None	45	25956000	6145000	12042000	5644500	2124400		0.000849189	0.0025728	0.00158925	0.000993551		0.00171099	0.0012914		0.754767			0.69058
758	O43852;H0Y875	H0Y875;O43852	O43852	758	758	37106	O43852	None	None	16	12650000	4552700	3785100	2209900	2102700		0.000629146	0.000808695	0.000622215	0.000983402		0.00071892	0.000802808		1.11669			0.71783
1276	Q13283;A0A7I2V5M7;A0A7I2YQN9;A0A7P0P2U7;A0A7I2YQU8;A0A7I2V651;E5RH42;E5RJU8;A0A7I2V2S5;A0A7I2YQH0;E5RIF8;E5RH00;A0A7I2YQF2;A0A7I2V4D8;A0A7I2V4Y8;A0A7I2YQB1;A0A7I2V548;A0A7I2V2V1;A0A7I2V3C4;A0A7I2YQM1;A0A7I2YQQ8;A0A7I2V496;A0A7I2V5H1;A0A7I2V326;A0A7I2V533;A0A7I2V494;A0A7I2V2X7;A0A7I2V565	A0A7I2V2S5;A0A7I2V2V1;A0A7I2V2X7;A0A7I2V326;A0A7I2V3C4;A0A7I2V494;A0A7I2V496;A0A7I2V4D8;A0A7I2V4Y8;A0A7I2V533;A0A7I2V548;A0A7I2V565;A0A7I2V5H1;A0A7I2V5M7;A0A7I2V651;A0A7I2YQB1;A0A7I2YQF2;A0A7I2YQH0;A0A7I2YQM1;A0A7I2YQN9;A0A7I2YQQ8;A0A7I2YQU8;A0A7P0P2U7;E5RH00;E5RH42;E5RIF8;E5RJU8;Q13283	A0A7I2V5M7;A0A7I2V651;A0A7I2YQN9;A0A7I2YQU8;A0A7P0P2U7;Q13283	1276;1699	1276	52164	Q13283	None	None	22	14743000	6439400	3235400	2982100	2086500		0.000889873	0.00069125	0.000839633	0.000975825		0.000790561	0.000907729		1.14821			0.43317
186	M0QXS5;A0A3B3ITJ4;P14866;M0QYT0;M0R076;M0R1W6;M0QYL7;H7C464;B4DVF8	A0A3B3ITJ4;B4DVF8;H7C464;M0QXS5;M0QYL7;M0QYT0;M0R076;M0R1W6;P14866	A0A3B3ITJ4;M0QXS5;M0QYT0;P14866	186;370	186	58362	M0QXS5	None	None	19	15895000	8804700	3359300	1653500	2077800		0.00121674	0.000717722	0.000465556	0.000971756		0.00096723	0.000718656		0.743004			0.556696
1100	P52597;A0A1B0GW42	A0A1B0GW42;P52597	P52597	591;1100;1118	1100	45671	P52597	None	None	15	17446000	7514500	5216200	2657000	2058700		0.00103844	0.00111445	0.000748099	0.000962824		0.00107645	0.000855461		0.794708			0.19187
1318	Q15019;B5MCX3;H7C2Y0;C9J2Q4;C9JB25;C9J938;C9IY94;H7C310;C9IZU3;C9JQJ4;C9JZI2;B5MD47;F8WB65;C9JFT1;A0A1B0GXJ2;C9JT15;C9JSE7;H7C1T1	A0A1B0GXJ2;B5MCX3;B5MD47;C9IY94;C9IZU3;C9J2Q4;C9J938;C9JB25;C9JFT1;C9JQJ4;C9JSE7;C9JT15;C9JZI2;F8WB65;H7C1T1;H7C2Y0;H7C310;Q15019	B5MCX3;Q15019	1318	1318	41487	Q15019	None	None	21	18492000	6018900	7751400	2666900	2054700		0.000831763	0.0016561	0.000750886	0.000960953		0.00124393	0.00085592		0.688075			0.457939
1298	Q14257;H0YL43;A8MXP8	A8MXP8;H0YL43;Q14257	A8MXP8;H0YL43;Q14257	1298	1298	36876	Q14257	None	None	14	8733900	2310000	2086500	2284300	2053100		0.000319223	0.000445785	0.000643162	0.000960205		0.000382504	0.000801684		2.09588			0.133413
115	A0A2R8YCW1;A0A2U3TZJ9;O00571;A0A0D9SG12;A0A0D9SF53;A0A2R8Y645;A0A2R8YF78;A0A0D9SFB3;A0A2R8YFS5;A0A2R8Y5G6;A0A2R8YFR4;A0A2R8Y4A4;F6S8Q4;A0A2R8YDT5;A0A2R8Y7T2;A0A2R8YDH3;O15523;A0A0J9YVQ7;A0A087WVZ1;C9J081;C9J8G5;A0A2R8Y650;A0A2R8YCU0;Q9NQI0;A0A2R8YF89;D6RCM4;A0A087WX09;H0Y960;A0A2R8Y4D2	A0A087WVZ1;A0A087WX09;A0A0D9SF53;A0A0D9SFB3;A0A0D9SG12;A0A0J9YVQ7;A0A2R8Y4A4;A0A2R8Y4D2;A0A2R8Y5G6;A0A2R8Y645;A0A2R8Y650;A0A2R8Y7T2;A0A2R8YCU0;A0A2R8YCW1;A0A2R8YDH3;A0A2R8YDT5;A0A2R8YF78;A0A2R8YF89;A0A2R8YFR4;A0A2R8YFS5;A0A2U3TZJ9;C9J081;C9J8G5;D6RCM4;F6S8Q4;H0Y960;O00571;O15523;Q9NQI0	A0A0D9SF53;A0A0D9SFB3;A0A0D9SG12;A0A2R8Y4A4;A0A2R8Y5G6;A0A2R8Y645;A0A2R8Y7T2;A0A2R8YCW1;A0A2R8YDH3;A0A2R8YDT5;A0A2R8YF78;A0A2R8YFR4;A0A2R8YFS5;A0A2U3TZJ9;F6S8Q4;O00571;O15523	115;147;671	115	71693	A0A2R8YCW1	None	None	40	17625000	5562000	6436600	3602900	2023900		0.000768623	0.00137519	0.00101442	0.000946548		0.00107191	0.000980486		0.914711			0.792771
1275	Q13263;M0R0K9;M0R2I3;M0R3C0	M0R0K9;M0R2I3;M0R3C0;Q13263	M0R0K9;Q13263	1275	1275	88549	Q13263	None	None	32	13965000	5481800	2063200	4414400	2005400		0.00075754	0.000440807	0.00124291	0.000937896		0.000599174	0.0010904		1.81984			0.155038
505	E9PKG1;Q99873;E9PIX6;E9PQ98;H0YDE4;E9PNR9;E9PMW9;Q9NR22	E9PIX6;E9PKG1;E9PMW9;E9PNR9;E9PQ98;H0YDE4;Q99873;Q9NR22	E9PIX6;E9PKG1;E9PQ98;Q99873	505	505	37709	E9PKG1	None	None	20	23290000	7212700	6218600	7862300	1996600		0.000996737	0.00132862	0.00221369	0.00093378		0.00116268	0.00157374		1.35355			0.597528
489;1243	C9J7L0;E9PC52;E9PIC4;E9PNS2;E9PNS6;H0YCT5;H0YDK2;H0YEU5;H0YF10;Q09028;Q16576;Q5JNZ6;Q5JP01;Q5JP02	None;C9J7L0;E9PC52;E9PIC4;E9PNS2;E9PNS6;H0YCT5;H0YDK2;H0YEU5;H0YF10;Q09028;Q16576;Q5JNZ6;Q5JP01;Q5JP02	E9PC52;Q16576;Q09028;H0YF10;H0YCT5;H0YDK2;H0YEU5	489;1243	489;1243	46938	E9PC52_family	Family {None}	None;C9J7L0;E9PC52;E9PIC4;E9PNS2;E9PNS6;H0YCT5;H0YDK2;H0YEU5;H0YF10;Q09028;Q16576;Q5JNZ6;Q5JP01;Q5JP02	29	17685500	7245200	4452000	3999400	1988990		0.00100123	0.000951179	0.00112606	0.000930221		0.000976204	0.00102814		1.0532			0.65847
881	P09622;E9PEX6;F8WDM5;A0A1W2PR83;F2Z2E3	A0A1W2PR83;E9PEX6;F2Z2E3;F8WDM5;P09622	E9PEX6;P09622	881	881	54177	P09622	None	None	22	20583000	6860100	8006400	3766900	1950100		0.00094801	0.00171058	0.0010606	0.000912033		0.0013293	0.000986317		0.741983			0.470411
1531	Q96HQ2	Q96HQ2	Q96HQ2	1531	1531	13196	Q96HQ2	None	None	6	10716000	5192200	2502400	1126900	1894400		0.00071752	0.000534643	0.000317287	0.000885983		0.000626082	0.000601635		0.960953			0.942223
1150	P62241;Q5JR95	P62241;Q5JR95	P62241;Q5JR95	1150	1150	24205	P62241	None	None	9	29038000	13283000	4304900	9559900	1889900		0.0018356	0.000919751	0.00269166	0.000883878		0.00137768	0.00178777		1.29767			0.724863
1328	Q15102;M0R389;M0R1K3;M0QXS6;M0R323;M0QZT2	M0QXS6;M0QZT2;M0R1K3;M0R323;M0R389;Q15102	M0R1K3;M0R389;Q15102	1328	1328	25734	Q15102	None	None	16	19918000	8064500	7309100	2676900	1867900		0.00111445	0.0015616	0.000753702	0.000873589		0.00133803	0.000813646		0.608094			0.151723
554	F8W651;F8VVA7;P61923;F8VYK5;F8VXB1;F8VUC5;F8W156;F8VXR1;F8VYZ4	F8VUC5;F8VVA7;F8VXB1;F8VXR1;F8VYK5;F8VYZ4;F8W156;F8W651;P61923	F8VVA7;F8VYK5;F8W651;P61923	554	554	13393	F8W651	None	None	4	8809300	3118200	3294700	550110	1846300		0.00043091	0.00070392	0.000154888	0.000863487		0.000567415	0.000509188		0.897381			0.892193
572	F8WJN3;Q16630;F8W084;A0A3B3ISW1	A0A3B3ISW1;F8W084;F8WJN3;Q16630	F8WJN3;Q16630	572	572	52269	F8WJN3	None	None	15	14610000	6065800	5373500	1332500	1838300		0.000838244	0.00114806	0.000375176	0.000859746		0.000993152	0.000617461		0.621718			0.321442
1101	P52815;B4DLN1	B4DLN1;P52815	B4DLN1;P52815	1101	1101	21348	P52815	None	None	8	18122000	9582000	3284700	3427200	1828300		0.00132415	0.000701783	0.000964955	0.000855069		0.00101297	0.000910012		0.898361			0.775495
493;560	E9PFP8;F8VXH9;F8VZX2;F8W0G4;F8W1G6;H3BND9;H3BRU6;H3BSS4;J3QT27;P57721;Q15366	None;E9PFP8;F8VXH9;F8VZX2;F8W0G4;F8W1G6;H3BND9;H3BRU6;H3BSS4;J3QT27;P57721;Q15366	F8VXH9;F8VZX2;H3BRU6;Q15366;E9PFP8;P57721;F8W0G4;J3QT27;F8W1G6	493;560;1333	493;560	33800	F8VZX2_family	Family {None}	None;E9PFP8;F8VXH9;F8VZX2;F8W0G4;F8W1G6;H3BND9;H3BRU6;H3BSS4;J3QT27;P57721;Q15366	34	9635000	3600200	1811800	2399000	1824000		0.000497518	0.000387095	0.000675457	0.000853058		0.000442307	0.000764258		1.72789			0.0912739
1233	Q5T760;Q05519;B4DWT1;S4R3C4;Q5T757	B4DWT1;Q05519;Q5T757;Q5T760;S4R3C4	B4DWT1;Q05519;Q5T760	1233	1233	42316	Q5T760	None	None	9	10331000	2686700	3246700	2586800	1810400		0.00037128	0.000693664	0.000728334	0.000846697		0.000532472	0.000787516		1.47898			0.275778
18	A0A087WTP3;M0R0C6;Q92945;M0R0I5;M0QYH3;M0QXW7;M0QYG1;M0R3J3;M0R251;M0R263	A0A087WTP3;M0QXW7;M0QYG1;M0QYH3;M0R0C6;M0R0I5;M0R251;M0R263;M0R3J3;Q92945	A0A087WTP3;M0R0C6;M0R0I5;Q92945	18;1508;1534	18	73027	A0A087WTP3	None	None	34	10225000	5059800	1198800	2163900	1802900		0.000699223	0.000256126	0.000609263	0.00084319		0.000477675	0.000726226		1.52034			0.425698
1005	P32929	P32929	P32929	1005	1005	44508	P32929	None	None	22	8720100	2279600	3306300	1359300	1775000		0.000315022	0.000706398	0.000382722	0.000830141		0.00051071	0.000606431		1.18743			0.777957
272	Q13347;A0A7I2YQF8;A0A7I2YQU2;A0A7P0MRT9;A0A7I2YQI2;A0A7I2V613;A0A7I2V607;A0A7I2V3N2;A0A7I2V2M3;A0A7I2V3U3;A0A7I2V640;A0A7I2V685;A0A7I2YQC8;A0A7I2YQT9;A0A7I2V5V8;A0A7I2V4C2;Q5TFK1;A0A7I2YQI6;A0A7I2V4S8;A0A7I2V3K6;A0A7I2YQP9;A0A7I2V3T4;A0A7I2V391;A0A7I2YQN1;A0A7I2V5E4;A0A7I2YQX4	A0A7I2V2M3;A0A7I2V391;A0A7I2V3K6;A0A7I2V3N2;A0A7I2V3T4;A0A7I2V3U3;A0A7I2V4C2;A0A7I2V4S8;A0A7I2V5E4;A0A7I2V5V8;A0A7I2V607;A0A7I2V613;A0A7I2V640;A0A7I2V685;A0A7I2YQC8;A0A7I2YQF8;A0A7I2YQI2;A0A7I2YQI6;A0A7I2YQN1;A0A7I2YQP9;A0A7I2YQT9;A0A7I2YQU2;A0A7I2YQX4;A0A7P0MRT9;Q13347;Q5TFK1	A0A7I2V2M3;A0A7I2V3K6;A0A7I2V3N2;A0A7I2V3U3;A0A7I2V4C2;A0A7I2V4S8;A0A7I2V5V8;A0A7I2V607;A0A7I2V613;A0A7I2V640;A0A7I2V685;A0A7I2YQC8;A0A7I2YQF8;A0A7I2YQI2;A0A7I2YQI6;A0A7I2YQT9;A0A7I2YQU2;A0A7P0MRT9;Q13347;Q5TFK1	272	272	36501	Q13347	None	None	19	4703400	888850	500390	1568100	1746100		0.000122832	0.000106909	0.000441511	0.000816625		0.000114871	0.000629068		5.47632			0.111445
1194	P68402;J3KNE3	J3KNE3;P68402	P68402	1194	1194	25569	P68402	None	None	7	22221000	11220000	6188600	3070400	1742100		0.00155051	0.00132221	0.000864495	0.000814754		0.00143636	0.000839625		0.58455			0.0362591
1462	Q8NFH3	Q8NFH3	Q8NFH3	1462	1462	42150	Q8NFH3	None	None	12	5058600	2207600	3327200	677140	1731400		0.000305072	0.000710863	0.000190654	0.00080975		0.000507968	0.000500202		0.984712			0.985165
608	H0YDT6;O00303;A0A1W2PP79;A0A7I2YQA0;A0A7I2V4S2	A0A1W2PP79;A0A7I2V4S2;A0A7I2YQA0;H0YDT6;O00303	H0YDT6;O00303	608	608	37749	H0YDT6	None	None	15	7259800	2110700	592930	2829800	1726400		0.000291682	0.000126681	0.000796752	0.000807412		0.000209181	0.000802082		3.83439			0.0188935
1032	P39019;M0R2L9;M0QYF7;M0R140;A0A075B6E2	A0A075B6E2;M0QYF7;M0R140;M0R2L9;P39019	M0QYF7;M0R140;M0R2L9;P39019	1032	1032	16060	P39019	None	None	10	12416000	6203100	985320	3502900	1724900		0.000857218	0.000210516	0.000986269	0.00080671		0.000533867	0.00089649		1.67924			0.392863
1160	P62316;K7ERG4;K7EJB5	K7EJB5;K7ERG4;P62316	K7ERG4;P62316	1160	1160	13527	P62316	None	None	7	22658000	12111000	5719600	3104800	1722100		0.00167364	0.001222	0.000874181	0.000805401		0.00144782	0.000839791		0.580037			0.116897
1288	Q13838;Q5STU3;A0A0G2JJZ9;A0A140T9X3;O00148;F6WLT2;F6TRA5;A0A0A0MT12;F6S4E6;A0A140TA18;F6UJC5;A0A140T996;A0A140T9X9;H0Y400;A0A0G2JJL7;F6QYI9;A0A140T973;K7EPJ3;F6R6M7;A0A140T9K1;A0A140T9L4;K7EQN7;K7EN69;K7ENP6;A0A0G2JHN7;F6SXL5;F6S2B7;F6U6E2;K7EIL8;K7EL56;H0YCC6;A0A140T9K2;A0A140T9N3;A0A0D9SEM9	A0A0A0MT12;A0A0D9SEM9;A0A0G2JHN7;A0A0G2JJL7;A0A0G2JJZ9;A0A140T973;A0A140T996;A0A140T9K1;A0A140T9K2;A0A140T9L4;A0A140T9N3;A0A140T9X3;A0A140T9X9;A0A140TA18;F6QYI9;F6R6M7;F6S2B7;F6S4E6;F6SXL5;F6TRA5;F6U6E2;F6UJC5;F6WLT2;H0Y400;H0YCC6;K7EIL8;K7EL56;K7EN69;K7ENP6;K7EPJ3;K7EQN7;O00148;Q13838;Q5STU3	A0A0A0MT12;A0A0G2JJZ9;A0A140T9X3;F6S4E6;F6TRA5;F6WLT2;O00148;Q13838;Q5STU3	1288	1288	48991	Q13838	None	None	19	19272000	8746100	4690800	4175000	1660400		0.00120864	0.0010022	0.0011755	0.000776545		0.00110542	0.000976024		0.882944			0.622733
126	P43243;A8MXP9;A0A0R4J2E8;D6REM6;D6R991;B3KM87;H0Y8T4;D6R8Z5;D6RCM3;D6REK4;D6RE02;D6RIA2;D6RB45;D6RBK5;A0A1B0GX04;D6RBS2;D6R9F3;D6RBI2;D6RAY2;D6RAM9	A0A0R4J2E8;A0A1B0GX04;A8MXP9;B3KM87;D6R8Z5;D6R991;D6R9F3;D6RAM9;D6RAY2;D6RB45;D6RBI2;D6RBK5;D6RBS2;D6RCM3;D6RE02;D6REK4;D6REM6;D6RIA2;H0Y8T4;P43243	A0A0R4J2E8;A8MXP9;D6R991;D6REM6;P43243	126	126	94622	P43243	None	None	37	13157000	4921100	3626400	2954400	1655500		0.000680056	0.000774788	0.000831834	0.000774253		0.000727422	0.000803044		1.10396			0.305712
1499	Q92890;C9J6N9;C9JNP9;C9IZG3	C9IZG3;C9J6N9;C9JNP9;Q92890	Q92890	1499	1499	34500	Q92890	None	None	14	6541000	2337300	1934000	626070	1643500		0.000322996	0.000413203	0.000176275	0.000768641		0.0003681	0.000472458		1.28351			0.760842
321	A6NGP5;H3BMV3;Q9H910;H3BMT0;H3BTV5;H3BU16;H3BMM8;B4E1P3	A6NGP5;B4E1P3;H3BMM8;H3BMT0;H3BMV3;H3BTV5;H3BU16;Q9H910	A6NGP5;H3BMT0;H3BMV3;H3BTV5;H3BU16;Q9H910	321	321	18906	A6NGP5	None	None	10	6645400	3857200	491790	678860	1617600		0.000533034	0.000105072	0.000191138	0.000756528		0.000319053	0.000473833		1.48512			0.705042
970	P26368;K7ENG2;K7ELP8	K7ELP8;K7ENG2;P26368	K7ENG2;P26368	970	970	53500	P26368	None	None	15	15644000	7738500	3610200	2699700	1595900		0.0010694	0.000771327	0.000760122	0.000746379		0.000920362	0.00075325		0.818428			0.379122
1555	Q99627;E9PGT6;H7C3S9	E9PGT6;H7C3S9;Q99627	E9PGT6;H7C3S9;Q99627	1555	1555	23225	Q99627	None	None	8	12027000	3264900	4043000	3125800	1593500		0.000451183	0.000863795	0.000880093	0.000745256		0.000657489	0.000812675		1.23603			0.548806
963	P25205;J3KQ69;A0A499FHX9;Q7Z6P5	A0A499FHX9;J3KQ69;P25205;Q7Z6P5	A0A499FHX9;J3KQ69;P25205	963	963	90980	P25205	None	None	51	23031000	6851500	10008000	4595700	1575800		0.000946822	0.00213823	0.00129396	0.000736978		0.00154253	0.00101547		0.658314			0.506932
1170	P62854;Q5JNZ5	P62854;Q5JNZ5	P62854;Q5JNZ5	1170	1170	13015	P62854	None	None	5	15745000	7736500	4350500	2084700	1572900		0.00106912	0.000929493	0.000586964	0.000735622		0.000999308	0.000661293		0.661751			0.0802164
1235	Q06203;D6RCC8;D6RE15	D6RCC8;D6RE15;Q06203	Q06203	1235	1235	57398	Q06203	None	None	25	10671000	5052300	2502600	1550200	1565700		0.000698187	0.000534686	0.000436471	0.000732255		0.000616436	0.000584363		0.947969			0.866981
254	A0A7I2V430;A0A7I2V4F0;Q92499;A0A7I2YQ77;A0A7I2V2M5;A0A087WZ71;A0A087X2G1;A0A7I2V4J3;A0A7I2V421;A0A7I2V5X8;A0A7I2YQD0;A0A7I2V4Q0	A0A087WZ71;A0A087X2G1;A0A7I2V2M5;A0A7I2V421;A0A7I2V430;A0A7I2V4F0;A0A7I2V4J3;A0A7I2V4Q0;A0A7I2V5X8;A0A7I2YQ77;A0A7I2YQD0;Q92499	A0A087WZ71;A0A087X2G1;A0A7I2V2M5;A0A7I2V421;A0A7I2V430;A0A7I2V4F0;A0A7I2V4J3;A0A7I2YQ77;Q92499	254	254	77860	A0A7I2V430	None	None	40	14020000	4529700	5539600	2422300	1528200		0.000625968	0.00118355	0.000682017	0.000714717		0.000904758	0.000698367		0.771883			0.536849
193	A0A3B3IU45;P33991;A0A3B3IT92;E5RG31;A0A3B3IS57;A0A3B3ITP6;A0A3B3IRR8;A0A494C100;Q9UJA3	A0A3B3IRR8;A0A3B3IS57;A0A3B3IT92;A0A3B3ITP6;A0A3B3IU45;A0A494C100;E5RG31;P33991;Q9UJA3	A0A3B3IS57;A0A3B3IT92;A0A3B3ITP6;A0A3B3IU45;E5RG31;P33991	193	193	91190	A0A3B3IU45	None	None	43	22822000	7382600	8391500	5521300	1526500		0.00102022	0.00179286	0.00155457	0.000713922		0.00140654	0.00113424		0.806408			0.680421
1154	P62269;A0A0G2JQH2;Q5GGW2;J3JS69	A0A0G2JQH2;J3JS69;P62269;Q5GGW2	P62269	1154	1154	17718	P62269	None	None	9	14683000	6174500	1750400	5243000	1515500		0.000853266	0.000373977	0.00147621	0.000708777		0.000613621	0.00109249		1.7804			0.40078
1376	Q5JXI8;A0A494C0D6;Q13642;Q5JXH8;Q5JXH7;Q5JXI3;A0A0D9SFZ9;Q5JXI2;A0A0D9SFI6;A0A0D9SFB0;Q5JXH9;A0A0D9SGB2;Q5JXI0;A0A494C0J3;A0A0D9SGD1;A0A0D9SEY7	A0A0D9SEY7;A0A0D9SFB0;A0A0D9SFI6;A0A0D9SFZ9;A0A0D9SGB2;A0A0D9SGD1;A0A494C0D6;A0A494C0J3;Q13642;Q5JXH7;Q5JXH8;Q5JXH9;Q5JXI0;Q5JXI2;Q5JXI3;Q5JXI8	A0A0D9SFB0;A0A0D9SFI6;A0A0D9SFZ9;A0A494C0D6;Q13642;Q5JXH7;Q5JXH8;Q5JXH9;Q5JXI2;Q5JXI3;Q5JXI8	1376	1376	29160	Q5JXI8	None	None	14	13376000	5128800	3876000	2865500	1505900		0.000708759	0.000828116	0.000806804	0.000704287		0.000768437	0.000755546		0.983224			0.884897
1600	Q9GZN8;H7BYU9	H7BYU9;Q9GZN8	H7BYU9;Q9GZN8	1600	1600	19291	Q9GZN8	None	None	9	15227000	6305500	4992800	2428200	1500900		0.000871369	0.00106672	0.000683679	0.000701949		0.000969046	0.000692814		0.714944			0.10638
915	P14678;J3QLE5;P63162;J3KRY3;S4R3P3	J3KRY3;J3QLE5;P14678;P63162;S4R3P3	J3QLE5;P14678;P63162	915	915	24610	P14678	None	None	16	15241000	6716700	6528800	501840	1494000		0.000928194	0.00139489	0.000141297	0.000698722		0.00116154	0.000420009		0.361596			0.17817
1130	P60903	P60903	P60903	1130	1130	11203	P60903	None	None	4	25044000	16094000	3928500	3528500	1493500		0.00222406	0.000839332	0.000993477	0.000698488		0.0015317	0.000845982		0.552317			0.434903
520	H0YEN5;E9PQD7;P15880;E9PMM9;H3BNG3;H0YE27;I3L404;E9PPT0;E9PM36	E9PM36;E9PMM9;E9PPT0;E9PQD7;H0YE27;H0YEN5;H3BNG3;I3L404;P15880	E9PQD7;H0YEN5;P15880	520	520	21154	H0YEN5	None	None	14	14531000	5324400	854140	6866400	1486200		0.000735789	0.000182489	0.00193329	0.000695074		0.000459139	0.00131418		2.86227			0.334503
1184	P63173;J3KT73;J3QL01;J3KSP2	J3KSP2;J3KT73;J3QL01;P63173	J3KT73;J3QL01;P63173	1184	1184	8217.8	P63173	None	None	3	1989300	12258000	1087700	514530	1474800		0.00169396	0.000232389	0.00014487	0.000689742		0.000963173	0.000417306		0.433262			0.556441
849;900	P05141;P12235;P12236;Q9H0C2;V9GYG0	None;P05141;P12235;P12236;Q9H0C2;V9GYG0	P05141;P12235;P12236	849;900	849;900	32852	P05141_family	Family {None}	None;P05141;P12235;P12236;Q9H0C2;V9GYG0	39	17081970	6474200	3060600	6078060	1469400		0.000894682	0.000653904	0.00171133	0.000687217		0.000774293	0.00119927		1.54886			0.503955
955	P23396;E9PPU1;E9PL09;H0YEU2;F2Z2S8;H0YF32;H0YCJ7;E9PQ96;E9PJH4;E9PK82;E9PSF4;H0YES8;E9PQX2	E9PJH4;E9PK82;E9PL09;E9PPU1;E9PQ96;E9PQX2;E9PSF4;F2Z2S8;H0YCJ7;H0YES8;H0YEU2;H0YF32;P23396	E9PL09;E9PPU1;F2Z2S8;H0YCJ7;H0YEU2;H0YF32;P23396	955	955	26688	P23396	None	None	19	9989700	2532100	2225900	3780200	1451500		0.000349916	0.000475568	0.00106434	0.000678845		0.000412742	0.000871595		2.11172			0.151936
1638	Q9NR45;Q5TBR0;Q5TBR1	Q5TBR0;Q5TBR1;Q9NR45	Q9NR45	1638	1638	40307	Q9NR45	None	None	16	12711000	5595200	3676800	1990200	1448900		0.000773211	0.000785556	0.000560356	0.000677629		0.000779384	0.000618993		0.794208			0.112736
757	O43809;H3BND3;H3BV41	H3BND3;H3BV41;O43809	H3BND3;H3BV41;O43809	757	757	26227	O43809	None	None	14	10034000	6255900	1774800	564900	1438800		0.000864515	0.00037919	0.000159052	0.000672906		0.000621852	0.000415979		0.668935			0.619129
823	O95881;V9GY50;V9GYV4	O95881;V9GY50;V9GYV4	O95881	823	823	19206	O95881	None	None	10	13115000	7412800	3472600	802900	1427100		0.00102439	0.000741928	0.000226063	0.000667434		0.000883159	0.000446748		0.505853			0.237704
840	P04181	P04181	P04181	840	840	48534	P04181	None	None	20	14777000	4189200	5258800	3907600	1421900		0.000578914	0.00112355	0.00110022	0.000665002		0.000851234	0.000882608		1.03686			0.936484
487	E7EWR4;P33240;E9PID8;A0A0A0MT56;Q9H0L4	A0A0A0MT56;E7EWR4;E9PID8;P33240;Q9H0L4	E7EWR4;E9PID8;P33240	487	487	62942	E7EWR4	None	None	25	10261000	4414400	1758600	2677700	1410100		0.000610034	0.000375729	0.000753927	0.000659483		0.000492881	0.000706705		1.43382			0.232566
1072	P49327;A0A0U1RQF0;A0A0U1RRG3;A0A1B0GTR5;J3KTF0	A0A0U1RQF0;A0A0U1RRG3;A0A1B0GTR5;J3KTF0;P49327	A0A0U1RQF0;P49327	1072	1072	273420	P49327	None	None	125	31936000	7031100	15360000	8171900	1372700		0.000971641	0.0032817	0.00230086	0.000641992		0.00212667	0.00147143		0.691893			0.690201
769	O60828;A0A5H1ZRR1;H7C053	A0A5H1ZRR1;H7C053;O60828	A0A5H1ZRR1;H7C053;O60828	769	769	30472	O60828	None	None	10	3243500	1872000	820340	551110	1358300		0.000258695	0.000175267	0.000155169	0.000635257		0.000216981	0.000395213		1.82142			0.540555
1004	P32322;E2QRB3;J3KQ22;J3QL24;J3QKT4;J3QR88;J3QLK9;J3QL32;J3QL23;J3KTA8;J3QKT3;J3QRZ0;J3KSA9	E2QRB3;J3KQ22;J3KSA9;J3KTA8;J3QKT3;J3QKT4;J3QL23;J3QL24;J3QL32;J3QLK9;J3QR88;J3QRZ0;P32322	E2QRB3;J3KQ22;J3QKT4;J3QL24;P32322	1004;1514	1004	33360	P32322	None	None	15	11236000	2687300	4373100	2821100	1354100		0.000371363	0.000934322	0.000794303	0.000633293		0.000652843	0.000713798		1.09337			0.854347
932	P18754;C9JW69;C9JRH2;C9J3R0;C9JMJ4;C9JQZ4	C9J3R0;C9JMJ4;C9JQZ4;C9JRH2;C9JW69;P18754	C9J3R0;C9JMJ4;C9JQZ4;C9JRH2;C9JW69;P18754	932	932	44969	P18754	None	None	17	9276500	4082200	1843700	2012100	1338500		0.000564127	0.00039391	0.000566522	0.000625997		0.000479019	0.00059626		1.24475			0.323119
320	A6NFX8;Q9UKK9;A6NJU6;A6NCQ0;H0YEY4;C9JYY9	A6NCQ0;A6NFX8;A6NJU6;C9JYY9;H0YEY4;Q9UKK9	A6NCQ0;A6NFX8;A6NJU6;Q9UKK9	320	320	25895	A6NFX8	None	None	12	6802500	3485900	944290	1048400	1323900		0.000481723	0.00020175	0.000295185	0.000619169		0.000341736	0.000457177		1.33781			0.643746
244	A0A7I2V2U6;P13995;A0A7I2V482;B9A062;A0A7I2YQD4;B8ZZU9	A0A7I2V2U6;A0A7I2V482;A0A7I2YQD4;B8ZZU9;B9A062;P13995	A0A7I2V2U6;A0A7I2V482;A0A7I2YQD4;B8ZZU9;B9A062;P13995	244	244	35222	A0A7I2V2U6	None	None	20	6025700	2183100	1442000	1086300	1314400		0.000301687	0.000308086	0.000305856	0.000614726		0.000304887	0.000460291		1.50971			0.420323
1614	Q9H2U2;D6R967;H0Y9D8;D6RGV9	D6R967;D6RGV9;H0Y9D8;Q9H2U2	D6R967;H0Y9D8;Q9H2U2	1614	1614	37920	Q9H2U2	None	None	23	10730000	6797400	2423000	220370	1288800		0.000939346	0.000517679	6.20469e-05	0.000602753		0.000728512	0.0003324		0.456272			0.367323
1086	P50454;E9PJH8;E9PPV6;E9PR70;E9PKH2;E9PNX1;E9PK86;E9PMI5;E9PIG2;E9PRS3;E9PQ34;H0YEP8;E9PLA6	E9PIG2;E9PJH8;E9PK86;E9PKH2;E9PLA6;E9PMI5;E9PNX1;E9PPV6;E9PQ34;E9PR70;E9PRS3;H0YEP8;P50454	E9PJH8;E9PKH2;E9PPV6;E9PR70;P50454	1086	1086	46440	P50454	None	None	23	13260000	5220700	3207800	3544700	1286400		0.000721458	0.000685353	0.000998038	0.00060163		0.000703406	0.000799834		1.13709			0.675896
713	O00151	O00151	O00151	713	713	36071	O00151	None	None	16	7551600	2924400	758620	2591000	1277600		0.000404128	0.000162081	0.000729516	0.000597515		0.000283105	0.000663515		2.34371			0.110057
406	C9JLU1;P52434	C9JLU1;P52434	C9JLU1;P52434	406	406	16925	C9JLU1	None	None	9	8075800	2639500	2315900	1844300	1276000		0.000364758	0.000494797	0.000519277	0.000596766		0.000429777	0.000558022		1.2984			0.232276
756	O43776;K7EPK2;K7EQ35;K7EMQ6;K7EJ19;K7EIU7	K7EIU7;K7EJ19;K7EMQ6;K7EPK2;K7EQ35;O43776	O43776	756	756	62942	O43776	None	None	22	12180000	3430200	5401800	2072100	1275900		0.000474026	0.00115411	0.000583416	0.00059672		0.000814066	0.000590068		0.72484			0.577826
687	K7ELG9;Q3MHD2	K7ELG9;Q3MHD2	K7ELG9;Q3MHD2	687	687	24955	K7ELG9	None	None	12	4477400	981630	1489700	750280	1255800		0.000135653	0.000318278	0.000211247	0.000587319		0.000226965	0.000399283		1.75922			0.496406
1311	Q14974;J3KTM9;J3QR48;J3QKQ5;J3QRG4	J3KTM9;J3QKQ5;J3QR48;J3QRG4;Q14974	J3KTM9;Q14974	1311	1311	97169	Q14974	None	None	40	13466000	6478000	2215800	3531100	1241500		0.000895207	0.00047341	0.000994209	0.000580631		0.000684309	0.00078742		1.15068			0.760343
717	O00232;J3KTJ5;J3KSK1	J3KSK1;J3KTJ5;O00232	O00232	717	717	52904	O00232	None	None	25	30038000	5990900	11695000	11111000	1240700		0.000827894	0.00249866	0.00312839	0.000580257		0.00166328	0.00185432		1.11486			0.911677
543	F5H669;Q8N684;F5H6M0;F5H047;J3QT54;C9J286;C9J323	C9J286;C9J323;F5H047;F5H669;F5H6M0;J3QT54;Q8N684	F5H047;F5H669;F5H6M0;J3QT54;Q8N684	543	543	41265	F5H669	None	None	19	5261100	1131600	1764000	1151400	1214100		0.000156378	0.000376882	0.000324186	0.000567817		0.00026663	0.000446001		1.67273			0.388929
1206	P82673;H0YG82	H0YG82;P82673	H0YG82;P82673	1206	1206	36844	P82673	None	None	15	8053200	3124700	3226200	492440	1209800		0.000431808	0.000689284	0.00013865	0.000565806		0.000560546	0.000352228		0.628366			0.491414
1173	P62899;H7C2W9;C9JU56;B7Z4E3;B7Z4C8;B8ZZK4	B7Z4C8;B7Z4E3;B8ZZK4;C9JU56;H7C2W9;P62899	B7Z4C8;B7Z4E3;B8ZZK4;C9JU56;H7C2W9;P62899	1173	1173	14463	P62899	None	None	7	6066400	1986300	636940	2254000	1189100		0.000274491	0.000136084	0.000634631	0.000556125		0.000205287	0.000595378		2.90022			0.0391699
1064	P48444;B0YIW6;Q6P1Q5;E9PK34	B0YIW6;E9PK34;P48444;Q6P1Q5	B0YIW6;P48444	1064	1064	57210	P48444	None	None	27	10744000	4991400	2753100	1819200	1180400		0.000689771	0.000588206	0.00051221	0.000552056		0.000638988	0.000532133		0.832774			0.189225
638	Q9Y3D0;H3BNV7;J3KS95	H3BNV7;J3KS95;Q9Y3D0	H3BNV7;J3KS95;Q9Y3D0	638	638	17663	Q9Y3D0	None	None	6	15936000	8346400	4814600	1597200	1178000		0.0011534	0.00102865	0.000449704	0.000550933		0.00109103	0.000500319		0.458576			0.0179952
1323	Q15046;H3BVA8;J3KRL2;H3BPV7;H3BRC9	H3BPV7;H3BRC9;H3BVA8;J3KRL2;Q15046	Q15046	1323	1323	68047	Q15046	None	None	30	5263200	1367600	924250	1793600	1177700		0.000188991	0.000197468	0.000505002	0.000550793		0.00019323	0.000527897		2.73197			0.00480578
369	B5MDF5;P62826;J3KQE5;F5H018;H0YFC6;B4DV51;A0A087X0W0	A0A087X0W0;B4DV51;B5MDF5;F5H018;H0YFC6;J3KQE5;P62826	B5MDF5;F5H018;J3KQE5;P62826	369	369	26224	B5MDF5	None	None	10	19016000	11158000	2999800	3684700	1173600		0.00154195	0.000640914	0.00103746	0.000548875		0.00109143	0.000793166		0.726722			0.619435
1165	P67775;P62714;H0YC23;E5RHC1;E7ESG8;E5RFI3;E5RHP4;H0YBN9;H3BV22;H3BTA2;P60510	E5RFI3;E5RHC1;E5RHP4;E7ESG8;H0YBN9;H0YC23;H3BTA2;H3BV22;P60510;P62714;P67775	E5RHC1;H0YC23;P62714;P67775	1165	1165	35594	P67775	None	None	16	9873800	3660100	3291700	1756300	1165700		0.000505796	0.000703279	0.0004945	0.000545181		0.000604537	0.00051984		0.859898			0.493454
1391	Q6IBS0;A0A7I2V5B1;A0A7I2V2U8;A0A7I2V5D3;D6RG15;H0Y858;A0A7I2YQM6;A0A7I2V3T5;H7C5I2	A0A7I2V2U8;A0A7I2V3T5;A0A7I2V5B1;A0A7I2V5D3;A0A7I2YQM6;D6RG15;H0Y858;H7C5I2;Q6IBS0	A0A7I2V2U8;A0A7I2V5B1;A0A7I2V5D3;D6RG15;H0Y858;Q6IBS0	1250;1391	1391	39548	Q6IBS0	None	None	20	13115000	7395600	2828400	1734400	1156600		0.00102201	0.000604294	0.000488334	0.000540925		0.000813153	0.000514629		0.632881			0.291921
781	O75534;E9PLT0;E9PLD4;E9PNG3;E9PJK7;E9PKN4	E9PJK7;E9PKN4;E9PLD4;E9PLT0;E9PNG3;O75534	E9PLT0;O75534	781	781	88884	O75534	None	None	46	8334100	2812600	2582200	1783900	1155400		0.000388679	0.000551692	0.000502271	0.000540364		0.000470186	0.000521317		1.10875			0.60346
828	P00367;A0A804HJD7;A0A804HKE0;P49448;A0A804HJZ0;A0A804HHS2;A0A804HHU3;A0A804HIA0;A0A804HLC0	A0A804HHS2;A0A804HHU3;A0A804HIA0;A0A804HJD7;A0A804HJZ0;A0A804HKE0;A0A804HLC0;P00367;P49448	A0A804HJD7;A0A804HKE0;P00367;P49448	828	828	61397	P00367	None	None	33	13519000	3350700	5197400	3817800	1153300		0.00046304	0.00111044	0.00107493	0.000539381		0.000786738	0.000807156		1.02595			0.965652
871	P08243;F8WEJ5;C9J057;C9JT45;C9JM09;C9JLN6	C9J057;C9JLN6;C9JM09;C9JT45;F8WEJ5;P08243	F8WEJ5;P08243	871	871	64369	P08243	None	None	29	15213000	1016800	8847000	4209400	1140200		0.000140514	0.00189018	0.00118519	0.000533255		0.00101535	0.000859222		0.846235			0.882568
445	D6RDI2;J3KPP4;O95232;D6RHH0;U3KQT3;E7EN55;C9JL41	C9JL41;D6RDI2;D6RHH0;E7EN55;J3KPP4;O95232;U3KQT3	D6RDI2;J3KPP4;O95232	445	445	20677	D6RDI2	None	None	11	4132500	1023800	1346500	627520	1134700		0.000141481	0.000287683	0.000176683	0.000530682		0.000214582	0.000353683		1.64824			0.543118
1139	P61457	P61457	P61457	1139	1139	11999	P61457	None	None	7	3638200	5242100	2221700	1416500	1115800		0.000724416	0.000474671	0.000398827	0.000521843		0.000599543	0.000460335		0.767809			0.422624
777	O75348;A0A7I2V4K4;A0A7I2V3Q6;A0A7I2V375;A0A7I2V2N1;A0A7I2YQH3;F2Z307;O95670	A0A7I2V2N1;A0A7I2V375;A0A7I2V3Q6;A0A7I2V4K4;A0A7I2YQH3;F2Z307;O75348;O95670	A0A7I2V375;A0A7I2V3Q6;A0A7I2V4K4;O75348	777	777	13757	O75348	None	None	7	5448400	2639800	318060	1378700	1111900		0.000364799	6.79542e-05	0.000388184	0.000520019		0.000216377	0.000454101		2.09866			0.280815
1258	Q12931;I3L0K7;I3L239;I3L253;I3L2D5	I3L0K7;I3L239;I3L253;I3L2D5;Q12931	I3L0K7;Q12931	1258	1258	80109	Q12931	None	None	40	20858000	5645900	9158100	4954700	1099500		0.000780218	0.00195665	0.00139503	0.00051422		0.00136843	0.000954627		0.697606			0.630051
993	P30153;B3KQV6;C9J9C1;P30154;E9PH38;E9PPI5;E9PNM7;E9PHZ6;H0YDG7;M0QXG4;M0R0K6	B3KQV6;C9J9C1;E9PH38;E9PHZ6;E9PNM7;E9PPI5;H0YDG7;M0QXG4;M0R0K6;P30153;P30154	B3KQV6;C9J9C1;P30153	993	993	65308	P30153	None	None	32	25641000	7887900	12002000	4652600	1098500		0.00109004	0.00256425	0.00130998	0.000513752		0.00182715	0.000911864		0.499064			0.388638
1164	P62701;C9JEH7;Q8TD47;P22090	C9JEH7;P22090;P62701;Q8TD47	P62701	1164	1164	29597	P62701	None	None	16	18196000	6321200	2680800	8098000	1095700		0.000873539	0.000572759	0.00228005	0.000512443		0.000723149	0.00139625		1.93079			0.531089
629	H3BLU7;O43488;A0A499FJT0;Q8NHP1;O95154	A0A499FJT0;H3BLU7;O43488;O95154;Q8NHP1	H3BLU7;O43488	629	629	34684	H3BLU7	None	None	13	8056800	3413900	2941700	606990	1094300		0.000471773	0.0006285	0.000170903	0.000511788		0.000550137	0.000341345		0.620474			0.38155
506;1308	E9PKU7;E9PNH1;F5H6X6;Q14697	None;E9PKU7;E9PNH1;F5H6X6;Q14697	F5H6X6;Q14697;E9PKU7	506;1308	506;1308	106870	Q14697_family	Family {None}	None;E9PKU7;E9PNH1;F5H6X6;Q14697	80	16893880	3919800	7080780	4800500	1093100		0.000541685	0.00151282	0.00135162	0.000511227		0.00102725	0.000931422		0.906711			0.895055
935	P19367;B1AR62;A0A2R8Y626;Q2TB90	A0A2R8Y626;B1AR62;P19367;Q2TB90	P19367	488;935	935	102480	P19367	None	None	48	26799000	9109900	11311000	5285400	1092200		0.00125891	0.00241662	0.00148815	0.000510806		0.00183777	0.000999476		0.543853			0.383754
1679	Q9UBS4;A0A7P0T9E8;H7C2Y5	A0A7P0T9E8;H7C2Y5;Q9UBS4	Q9UBS4	1679	1679	40513	Q9UBS4	None	None	16	6257000	3179500	1166600	827580	1083200		0.000439381	0.000249247	0.000233012	0.000506597		0.000344314	0.000369804		1.07403			0.892428
1256	Q12906;K7EQR9;K7EKJ9;Q96SI9;K7ELV3;K7EJ09;K7ER69;K7ERM6;K7ENK6;K7EM82;K7EKY0	K7EJ09;K7EKJ9;K7EKY0;K7ELV3;K7EM82;K7ENK6;K7EQR9;K7ER69;K7ERM6;Q12906;Q96SI9	Q12906	1256	1256	95337	Q12906	None	None	37	5513600	1847700	1074000	1513100	1078800		0.000255337	0.000229462	0.000426025	0.000504539		0.0002424	0.000465282		1.91948			0.0327138
772	O60884;I3L320;A0A087WT48	A0A087WT48;I3L320;O60884	O60884	772	772	45745	O60884	None	None	22	18045000	14229000	1171000	1569100	1076100		0.00196633	0.000250187	0.000441792	0.000503276		0.00110826	0.000472534		0.426375			0.536179
95;1629;1728	A0A0A6YYJ8;A8MYV2;B8ZZ09;B8ZZ10;F2Z322;F8WBC1;F8WEU3;Q96HJ9;Q9NQ29;Q9Y383;V9GZ75	None;A0A0A6YYJ8;A8MYV2;B8ZZ09;B8ZZ10;F2Z322;F8WBC1;F8WEU3;Q96HJ9;Q9NQ29;Q9Y383;V9GZ75	Q9Y383;Q9NQ29;B8ZZ10;A8MYV2;A0A0A6YYJ8	95;1629;1728	95;1629;1728	46513	Q9Y383_family	Family {None}	None;A0A0A6YYJ8;A8MYV2;B8ZZ09;B8ZZ10;F2Z322;F8WBC1;F8WEU3;Q96HJ9;Q9NQ29;Q9Y383;V9GZ75	56	12364720	6260170	2562130	2487670	1054700		0.000865105	0.000547404	0.000700423	0.000493268		0.000706255	0.000596845		0.845085			0.622263
679	O43684;J3QT28;J3QSX4	J3QSX4;J3QT28;O43684	J3QSX4;J3QT28;O43684	679	679	37154	O43684	None	None	15	9875500	4579300	1875100	2381700	1039400		0.000632822	0.000400619	0.000670586	0.000486112		0.000516721	0.000578349		1.11927			0.718037
428	P35527;CON__P35527;K7EQQ3	CON__P35527;K7EQQ3;P35527	CON__P35527;K7EQQ3;P35527	140;428	428	62064	P35527	None	None	26	3749100	888890	578460	1281000	1000800		0.000122837	0.000123589	0.000360676	0.000468059		0.000123213	0.000414367		3.36301			0.0323669
839	P04083;Q5T3N1;Q5T3N0	P04083;Q5T3N0;Q5T3N1	P04083;Q5T3N1	839	839	38714	P04083	None	None	20	6332100	4246300	673120	417950	994810		0.000586804	0.000143814	0.000117677	0.000465258		0.000365309	0.000291468		0.797866			0.81765
729	O14579;M0QXB4;M0R061	M0QXB4;M0R061;O14579	M0QXB4;O14579	729	729	34482	O14579	None	None	15	5596000	1680200	1662100	1261000	992720		0.00023219	0.000355111	0.000355044	0.000464281		0.000293651	0.000409662		1.39507			0.29371
1301	Q14444;E9PLA9;G3V153	E9PLA9;G3V153;Q14444	E9PLA9;G3V153;Q14444	1301	1301	78365	Q14444	None	None	21	12740000	4681900	3952100	3121600	984870		0.000647001	0.000844374	0.000878911	0.000460609		0.000745688	0.00066976		0.898178			0.77386
854	P05412	P05412	P05412	854	854	35675	P05412	None	None	10	6103200	972080	3006500	1151600	972940		0.000134334	0.000642345	0.000324242	0.00045503		0.000388339	0.000389636		1.00334			0.996505
1136	P61247;H0Y8L7;E9PFI5;D6RG13;D6RAT0;D6RB09;H0Y9Y4;D6RED7;D6RAS7;D6R9B6;D6RI02;D6RGE0	D6R9B6;D6RAS7;D6RAT0;D6RB09;D6RED7;D6RG13;D6RGE0;D6RI02;E9PFI5;H0Y8L7;H0Y9Y4;P61247	D6RAT0;D6RB09;D6RG13;E9PFI5;H0Y8L7;H0Y9Y4;P61247	1136	1136	29945	P61247	None	None	17	7241900	1813100	1305300	3151200	972290		0.000250556	0.00027888	0.000887245	0.000454726		0.000264718	0.000670985		2.53472			0.201693
720	O00410;H0Y8C6;E7ETV3;E7EV12;E7EQT5;E7EWK4;E7EX05;E7ESZ1;C9J875;C9JQT6;C9JZD8;E7ETV8;H0Y3V4;C9JXE0;C9J583;C9JZ53;F8WF30;O60518	C9J583;C9J875;C9JQT6;C9JXE0;C9JZ53;C9JZD8;E7EQT5;E7ESZ1;E7ETV3;E7ETV8;E7EV12;E7EWK4;E7EX05;F8WF30;H0Y3V4;H0Y8C6;O00410;O60518	H0Y8C6;O00410	720	720	123630	O00410	None	None	56	6794100	1694100	2859900	1270800	969190		0.000234111	0.000611024	0.000357804	0.000453276		0.000422567	0.00040554		0.959705			0.938185
1733	Q9Y3I0	Q9Y3I0	Q9Y3I0	1733	1733	55210	Q9Y3I0	None	None	24	7178200	3363100	1780000	1067000	968090		0.000464753	0.000380301	0.000300422	0.000452761		0.000422527	0.000376592		0.891285			0.650557
1272	Q13200;H7C1H2;H7C2Q3;C9JPC0	C9JPC0;H7C1H2;H7C2Q3;Q13200	Q13200	1272	1272	100200	Q13200	None	None	49	9543600	2045600	3336300	3193700	967910		0.000282685	0.000712808	0.000899211	0.000452677		0.000497746	0.000675944		1.35801			0.623449
1218	Q00839;A0A1W2PPS1;A0A1W2PP35;Q5RI18;A0A1X7SBS1;A0A1W2PPL4;A0A1W2PPH7;A0A1W2PQL0;A0A1W2PP34;A0A1W2PRZ7;A0A1W2PQ74;A0A1W2PQD4;A0A1W2PRI6;A0A1W2PPE9;A0A1W2PP22	A0A1W2PP22;A0A1W2PP34;A0A1W2PP35;A0A1W2PPE9;A0A1W2PPH7;A0A1W2PPL4;A0A1W2PPS1;A0A1W2PQ74;A0A1W2PQD4;A0A1W2PQL0;A0A1W2PRI6;A0A1W2PRZ7;A0A1X7SBS1;Q00839;Q5RI18	A0A1W2PP34;A0A1W2PP35;A0A1W2PPH7;A0A1W2PPL4;A0A1W2PPS1;A0A1W2PQ74;A0A1W2PQD4;A0A1W2PQL0;A0A1W2PRZ7;A0A1X7SBS1;Q00839;Q5RI18	1218	1218	90583	Q00839	None	None	37	14936000	7197600	2880500	3892100	966140		0.00099465	0.000615425	0.00109585	0.000451849		0.000805037	0.00077385		0.96126			0.941088
1354	Q16718;A0A7I2V2W4;A0A087X1G1;H7BYD0;A0A7I2V3L8;F8WAS3;C9IZN5;A0A024R772;A0A087WXR5	A0A024R772;A0A087WXR5;A0A087X1G1;A0A7I2V2W4;A0A7I2V3L8;C9IZN5;F8WAS3;H7BYD0;Q16718	A0A087X1G1;A0A7I2V2W4;A0A7I2V3L8;C9IZN5;F8WAS3;H7BYD0;Q16718	1354	1354	13459	Q16718	None	None	5	3336800	27080000	1279500	1098900	958380		0.00374224	0.000273368	0.000309404	0.00044822		0.0020078	0.000378812		0.18867			0.447077
542	H0Y8R1;F5H5I6;H0YAK1;Q12849;H0YAM1	F5H5I6;H0Y8R1;H0YAK1;H0YAM1;Q12849	F5H5I6;H0Y8R1;H0YAK1;Q12849	542	542	47270	H0Y8R1	None	None	21	7413500	3984300	1291700	1183500	954030		0.000550598	0.000275974	0.000333224	0.000446186		0.000413286	0.000389705		0.942941			0.888395
1228	Q02818;C9JKZ2;H7BZI1;C9JBD3;C9J3C1	C9J3C1;C9JBD3;C9JKZ2;H7BZI1;Q02818	C9JKZ2;H7BZI1;Q02818	1228	1228	53879	Q02818	None	None	28	6420600	2981400	1441300	1045800	952130		0.000412005	0.000307937	0.000294453	0.000445297		0.000359971	0.000369875		1.02751			0.923793
79	A0A0A0MRR7;P09234	A0A0A0MRR7;P09234	A0A0A0MRR7;P09234	79	79	19687	A0A0A0MRR7	None	None	8	4614100	2783800	2375600	884200	946070		0.000384699	0.000507552	0.000248953	0.000442463		0.000446125	0.000345708		0.774913			0.473332
1487	Q8WXF1;X6RDA4	Q8WXF1;X6RDA4	Q8WXF1;X6RDA4	1487	1487	58743	Q8WXF1	None	None	20	10534000	4934900	2898700	1763600	936400		0.000681963	0.000619313	0.000496555	0.00043794		0.000650638	0.000467248		0.718138			0.0505982
1642	Q9NSD9	Q9NSD9	Q9NSD9	1642	1642	66115	Q9NSD9	None	None	34	12478000	3629400	4157800	3756300	934650		0.000501554	0.000888323	0.00105762	0.000437122		0.000694938	0.000747369		1.07545			0.899107
1598	Q9C005	Q9C005	Q9C005	1598	1598	11250	Q9C005	None	None	4	2237100	12450000	2274800	1318900	918250		0.00172049	0.000486016	0.000371347	0.000429452		0.00110325	0.000400399		0.362926			0.373265
1239	Q07666;A0A6Q8PGH5;O75525;Q5VWX1	A0A6Q8PGH5;O75525;Q07666;Q5VWX1	Q07666	1239	1239	48227	Q07666	None	None	11	4261700	1789200	1079900	475450	917130		0.000247253	0.000230723	0.000133867	0.000428928		0.000238988	0.000281397		1.17745			0.801107
1203	P78540	P78540	P78540	1203	1203	38577	P78540	None	None	15	6941100	1496700	2894100	1635300	914960		0.000206832	0.000618331	0.000460431	0.000427913		0.000412581	0.000444172		1.07657			0.892395
1204	P80303;E9PKG6;Q2L696;H0YEG8;E9PLR0;E9PLE9;A0A2R8Y6G7;E9PJP3;H0YD18;E9PM22	A0A2R8Y6G7;E9PJP3;E9PKG6;E9PLE9;E9PLR0;E9PM22;H0YD18;H0YEG8;P80303;Q2L696	E9PKG6;H0YEG8;P80303;Q2L696	1204	1204	50222	P80303	None	None	21	5233400	1944700	1366500	1016900	905330		0.000268742	0.000291956	0.000286316	0.000423409		0.000280349	0.000354863		1.26579			0.39599
1602	Q9GZS3;H0YN81;H0YMF9;H0YL19;H0YM76;H3BQA8;H0YLA1	H0YL19;H0YLA1;H0YM76;H0YMF9;H0YN81;H3BQA8;Q9GZS3	H0YL19;H0YMF9;H0YN81;Q9GZS3	1602	1602	33580	Q9GZS3	None	None	15	4075700	788080	1984700	1187200	903840		0.000108906	0.000424035	0.000334265	0.000422713		0.000266471	0.000378489		1.42038			0.564341
1062	P48047;A0A494C0K9;H7C0C1;H7C068;H7C086	A0A494C0K9;H7C068;H7C086;H7C0C1;P48047	A0A494C0K9;H7C0C1;P48047	1062	1062	23277	P48047	None	None	12	8948900	3086300	980170	4005500	876860		0.000426502	0.000209415	0.00112778	0.000410095		0.000317959	0.000768937		2.41836			0.352086
1710	Q9Y230;M0R0Y3;X6R2L4;M0QXI6;M0R0Z0;M0QXZ7;A0A1W2PS48	A0A1W2PS48;M0QXI6;M0QXZ7;M0R0Y3;M0R0Z0;Q9Y230;X6R2L4	M0R0Y3;Q9Y230;X6R2L4	1710	1710	51156	Q9Y230	None	None	27	9858500	4932000	1583600	2466600	876320		0.000681562	0.000338339	0.00069449	0.000409842		0.000509951	0.000552166		1.08278			0.867295
948	P22102;F8WD69;C9JBJ1;C9JTV6;C9JZG2;C9JKQ7;A0A140TA71;H7C366	A0A140TA71;C9JBJ1;C9JKQ7;C9JTV6;C9JZG2;F8WD69;H7C366;P22102	P22102	948	948	107770	P22102	None	None	48	7262100	1802600	2734600	1849000	875910		0.000249105	0.000584253	0.0005206	0.00040965		0.000416679	0.000465125		1.11627			0.809485
1038	P41091;Q2VIR3;H7BZU1	H7BZU1;P41091;Q2VIR3	P41091;Q2VIR3	1038	1038	51109	P41091	None	None	21	8733600	2202500	2490800	3166700	873650		0.000304368	0.000532165	0.000891609	0.000408593		0.000418266	0.000650101		1.55428			0.476799
677	J3QRS9;X6R4W8;O43670;J3QS27;J3KTL1;J3KRB6;J3KRW6;H0Y3M2;J3KS31	H0Y3M2;J3KRB6;J3KRW6;J3KS31;J3KTL1;J3QRS9;J3QS27;O43670;X6R4W8	J3QRS9;O43670;X6R4W8	677	677	52541	J3QRS9	None	None	14	6157400	2050400	1639100	1596300	871580		0.000283349	0.000350197	0.000449451	0.000407625		0.000316773	0.000428538		1.35282			0.105177
1387	Q5U5X0;D6R994	D6R994;Q5U5X0	Q5U5X0	1387	1387	11955	Q5U5X0	None	None	3	9349400	3373000	3104400	2002200	869870		0.000466121	0.000663262	0.000563735	0.000406825		0.000564691	0.00048528		0.859372			0.592889
1624	Q9HCN8	Q9HCN8	Q9HCN8	1624	1624	23598	Q9HCN8	None	None	12	2439800	5771600	487870	1085100	866840		0.000797588	0.000104234	0.000305518	0.000405408		0.000450911	0.000355463		0.788322			0.810788
1110	P54577;A0A6Q8PFX2;A0A0C4DGZ5;A0A6Q8PFX4;A0A6Q8PF15;A0A6Q8PFC1	A0A0C4DGZ5;A0A6Q8PF15;A0A6Q8PFC1;A0A6Q8PFX2;A0A6Q8PFX4;P54577	A0A6Q8PFX2;P54577	1110	1110	59143	P54577	None	None	37	11925000	3337400	4535800	3186700	864910		0.000461202	0.000969083	0.00089724	0.000404506		0.000715142	0.000650873		0.91013			0.872601
838	P04080;A0A1W2PS52;A0A1W2PQG6	A0A1W2PQG6;A0A1W2PS52;P04080	A0A1W2PS52;P04080	838	838	11139	P04080	None	None	6	2489800	1754900	1406500	734880	861870		0.000242513	0.000300502	0.000206911	0.000403084		0.000271507	0.000304998		1.12335			0.774439
975;1001;1144;1152;1180	A0A0J9YWE8;A0A0J9YWZ2;B0AZS6;B4DJF2;B7Z2E6;E5RGE1;E5RIR4;E7ESK7;E7EVZ2;E7EX29;E9PD24;E9PG15;H0YB80;I3L0W5;I3L3T1;K7EM20;P27348;P31946;P31947;P61981;P62258;P63104;Q04917;Q4VY19;Q4VY20	None;A0A0J9YWE8;A0A0J9YWZ2;B0AZS6;B4DJF2;B7Z2E6;E5RGE1;E5RIR4;E7ESK7;E7EVZ2;E7EX29;E9PD24;E9PG15;H0YB80;I3L0W5;I3L3T1;K7EM20;P27348;P31946;P31947;P61981;P62258;P63104;Q04917;Q4VY19;Q4VY20	E9PG15;P27348;P63104;E7EX29;E7ESK7;E5RIR4;E9PD24;E7EVZ2;P62258;B4DJF2;I3L3T1;K7EM20;P61981;P31946;Q4VY20;Q4VY19;A0A0J9YWE8	975;1001;1144;1152;1180	975;1001;1144;1152;1180	27764	P27348_family	Family {None}	None;A0A0J9YWE8;A0A0J9YWZ2;B0AZS6;B4DJF2;B7Z2E6;E5RGE1;E5RIR4;E7ESK7;E7EVZ2;E7EX29;E9PD24;E9PG15;H0YB80;I3L0W5;I3L3T1;K7EM20;P27348;P31946;P31947;P61981;P62258;P63104;Q04917;Q4VY19;Q4VY20	75	17782980	11439680	225660	5256000	861577		0.00158087	4.82127e-05	0.00147987	0.000402947		0.000814542	0.000941407		1.15575			0.904655
788	O75874;C9J4N6;C9JJE5;C9JLU6	C9J4N6;C9JJE5;C9JLU6;O75874	O75874	788;1068	788	46659	O75874	None	None	25	10699000	3918300	3005400	2917500	858000		0.000541477	0.00064211	0.000821445	0.000401274		0.000591794	0.000611359		1.03306			0.936088
474	G3V1Q4;E7ES33;E7EPK1;Q16181;A0A0U1RRE1;A0A0U1RRH9;A0A0U1RRM2;A0A5F9ZGZ7;Q5JXL7;Q6ZU15	A0A0U1RRE1;A0A0U1RRH9;A0A0U1RRM2;A0A5F9ZGZ7;E7EPK1;E7ES33;G3V1Q4;Q16181;Q5JXL7;Q6ZU15	A0A0U1RRE1;E7EPK1;E7ES33;G3V1Q4;Q16181	474	474	46566	G3V1Q4	None	None	21	8963300	4605000	1974200	1526900	857170		0.000636374	0.000421792	0.000429911	0.000400886		0.000529083	0.000415398		0.785129			0.403869
1081	P49773;D6RC06;D6REP8;D6RE99;H0YC49;D6RD60;A0A6Q8PGQ8	A0A6Q8PGQ8;D6RC06;D6RD60;D6RE99;D6REP8;H0YC49;P49773	P49773	1081	1081	13802	P49773	None	None	8	10039000	3949400	1097900	4141800	849850		0.000545775	0.000234569	0.00116616	0.000397462		0.000390172	0.000781809		2.00376			0.444612
653	Q9NUU7;I3L0H8;F6QDS0;Q9UMR2;H3BQK0;I3L352;H3BN59;H3BTB3;H3BMQ5;H3BP36;E9PR46;J3QL17;A0A1B0GV69;H3BP50;H0YD26;H3BSL8;J3QRH0;Q9UHL0	A0A1B0GV69;E9PR46;F6QDS0;H0YD26;H3BMQ5;H3BN59;H3BP36;H3BP50;H3BQK0;H3BSL8;H3BTB3;I3L0H8;I3L352;J3QL17;J3QRH0;Q9NUU7;Q9UHL0;Q9UMR2	F6QDS0;H3BQK0;I3L0H8;I3L352;Q9NUU7;Q9UMR2	653	653	53974	Q9NUU7	None	None	28	6527200	934190	2445800	2299600	847710		0.000129097	0.00052255	0.00064747	0.000396461		0.000325824	0.000521966		1.60199			0.489077
310	A0A804HK76;O75369;E7EN95;A0A804HL72;A0A804HJC2;H7C5L4;A0A0C4DGA1	A0A0C4DGA1;A0A804HJC2;A0A804HK76;A0A804HL72;E7EN95;H7C5L4;O75369	A0A804HK76;A0A804HL72;E7EN95;O75369	310;943;1299	310	274020	A0A804HK76	None	None	139	7509800	2753000	1839900	2073900	843030		0.000380442	0.000393099	0.000583923	0.000394273		0.00038677	0.000489098		1.26457			0.394232
1345	Q15717;M0QZR9;M0R055	M0QZR9;M0R055;Q15717	M0QZR9;Q15717	1345	1345	36091	Q15717	None	None	16	9824600	5487100	1559300	1943200	834950		0.000758273	0.000333148	0.000547123	0.000390494		0.00054571	0.000468808		0.859079			0.766584
1687	Q9UI30	Q9UI30	Q9UI30	1687	1687	14199	Q9UI30	None	None	7	9022200	3826400	3015300	1345900	834650		0.000528778	0.000644225	0.000378949	0.000390354		0.000586501	0.000384651		0.65584			0.0735807
459	Q15369;E5RHG8;R4GMY8	E5RHG8;Q15369;R4GMY8	E5RHG8;Q15369;R4GMY8	459	459	12473	Q15369	None	None	7	6613500	736620	1948900	3098900	829040		0.000101795	0.000416387	0.000872519	0.00038773		0.000259091	0.000630125		2.43206			0.327789
67	A0A087X2I1;P62333;H0YJC0;H0YJS8;H0YJX2;H0YJE9;H0YJT1	A0A087X2I1;H0YJC0;H0YJE9;H0YJS8;H0YJT1;H0YJX2;P62333	A0A087X2I1;P62333	67	67	45796	A0A087X2I1	None	None	23	20841000	12999000	3882200	3136600	824120		0.00179636	0.00082944	0.000883134	0.000385429		0.0013129	0.000634281		0.483115			0.338317
986	P30043;A0A2R8YEP4;M0R192;A0A2R8Y7Y9;M0QZL1	A0A2R8Y7Y9;A0A2R8YEP4;M0QZL1;M0R192;P30043	A0A2R8YEP4;M0R192;P30043	986	986	22119	P30043	None	None	11	4041900	1768500	124270	1333100	816020		0.000244392	2.65505e-05	0.000375345	0.000381641		0.000135471	0.000378493		2.79389			0.155477
1257	Q12907;D6RBV2;D6RDX1;D6RIU4;D6RBH1	D6RBH1;D6RBV2;D6RDX1;D6RIU4;Q12907	D6RBV2;D6RDX1;D6RIU4;Q12907	1257	1257	40228	Q12907	None	None	18	6077200	1974400	1499700	1796400	806660		0.000272846	0.000320414	0.00050579	0.000377263		0.00029663	0.000441527		1.48848			0.16877
1732	Q9Y3F4;H0YH33	H0YH33;Q9Y3F4	Q9Y3F4	1732	1732	38438	Q9Y3F4	None	None	21	5803800	1359900	2048100	1590300	805520		0.000187927	0.000437581	0.000447761	0.00037673		0.000312754	0.000412246		1.31811			0.523439
858	P06280;A0A6Q8PFA9;A0A3B3IUC4;A0A6Q8PGG0;A0A6Q8PHD1;A0A6Q8PHM8;V9GYN5;A0A669KAY7;A0A669KB83;A0A3B3IRU3	A0A3B3IRU3;A0A3B3IUC4;A0A669KAY7;A0A669KB83;A0A6Q8PFA9;A0A6Q8PGG0;A0A6Q8PHD1;A0A6Q8PHM8;P06280;V9GYN5	A0A3B3IUC4;A0A6Q8PFA9;A0A6Q8PGG0;A0A6Q8PHD1;A0A6Q8PHM8;P06280	858	858	48766	P06280	None	None	27	4637600	1130300	2287600	417320	802430		0.000156198	0.000488751	0.0001175	0.000375285		0.000322474	0.000246392		0.764067			0.752256
1644	Q9NT62;F8WDI0	F8WDI0;Q9NT62	F8WDI0;Q9NT62	1644	1644	35864	Q9NT62	None	None	11	6648100	3073500	2089800	685300	799560		0.000424733	0.00044649	0.000192952	0.000373942		0.000435611	0.000283447		0.650688			0.236977
1321	Q15029;K7EP67;K7EJ74;K7EIV5;K7EIT3	K7EIT3;K7EIV5;K7EJ74;K7EP67;Q15029	Q15029	908;1321	1321	109430	Q15029	None	None	51	14530000	4224600	6243000	3267100	795730		0.000583806	0.00133383	0.000919877	0.000372151		0.000958818	0.000646014		0.673761			0.569973
1034	P40222	P40222	P40222	1034	1034	61890	P40222	None	None	26	3790300	930080	915530	1149300	795450		0.00012853	0.000195605	0.000323594	0.00037202		0.000162067	0.000347807		2.14607			0.0461873
450	D6RFN0;Q9BT78;D6RAX7;D6RD63	D6RAX7;D6RD63;D6RFN0;Q9BT78	D6RAX7;D6RD63;D6RFN0;Q9BT78	450	450	49684	D6RFN0	None	None	26	7884900	1961400	2375800	2766800	780940		0.00027105	0.000507595	0.000779014	0.000365234		0.000389322	0.000572124		1.46954			0.523216
1114	P55036;Q5VWC4;H0Y3Y9;A6PVX3;H0Y561;A2A3N6	A2A3N6;A6PVX3;H0Y3Y9;H0Y561;P55036;Q5VWC4	H0Y3Y9;P55036;Q5VWC4	1114	1114	40736	P55036	None	None	14	5052700	2226100	587680	1461700	777220		0.000307629	0.000125559	0.000411553	0.000363494		0.000216594	0.000387524		1.78917			0.211111
1006	P33176;A0A6Q8PGT2;A0A6Q8PGN1;A0A6Q8PFV6	A0A6Q8PFV6;A0A6Q8PGN1;A0A6Q8PGT2;P33176	P33176	122;1006	1006	109680	P33176	None	None	60	6635500	1678100	2562200	1618300	776880		0.0002319	0.000547419	0.000455645	0.000363335		0.00038966	0.00040949		1.05089			0.915001
1167	P62805	P62805	P62805	1167	1167	11367	P62805	None	None	6	68182000	3813000	1204100	2388300	776500		0.000526926	0.000257258	0.000672444	0.000363158		0.000392092	0.000517801		1.32061			0.602458
848	P05023;M0R116;A0A2R8YEY8;A0A0A0MT26;P13637;B1AKY9;P50993;H0Y7C1;Q13733;Q5TC01;M0QXF2;E9PRA5;P20648;P54707;Q5TC02;A0A669K9X0	A0A0A0MT26;A0A2R8YEY8;A0A669K9X0;B1AKY9;E9PRA5;H0Y7C1;M0QXF2;M0R116;P05023;P13637;P20648;P50993;P54707;Q13733;Q5TC01;Q5TC02	P05023	848	848	112890	P05023	None	None	45	7058400	1848000	1484500	2949700	776220		0.000255379	0.000317167	0.000830511	0.000363027		0.000286273	0.000596769		2.08462			0.318516
791	O75947;F5H608	F5H608;O75947	F5H608;O75947	791	791	18491	O75947	None	None	10	6155600	3221800	300350	1864100	769310		0.000445227	6.41704e-05	0.000524852	0.000359795		0.000254699	0.000442323		1.73665			0.461565
818	O95757;E9PDE8;D6RJ96;A0A0A0MSM0;Q92598;A0A087WTS8;A0A087WYC1;P34932	A0A087WTS8;A0A087WYC1;A0A0A0MSM0;D6RJ96;E9PDE8;O95757;P34932;Q92598	D6RJ96;E9PDE8;O95757	818	818	94511	O95757	None	None	52	12614000	3434700	5174800	3238300	765990		0.000474648	0.00110561	0.000911769	0.000358242		0.000790127	0.000635005		0.803675			0.747129
231	A0A6Q8PGK1;P04792;A0A6Q8PFK8;A0A6Q8PFE7;A0A6Q8PF43;A0A6Q8PHJ6;A0A6Q8PHA6;A0A6Q8PH65;A0A6Q8PGY2;C9J3N8	A0A6Q8PF43;A0A6Q8PFE7;A0A6Q8PFK8;A0A6Q8PGK1;A0A6Q8PGY2;A0A6Q8PH65;A0A6Q8PHA6;A0A6Q8PHJ6;C9J3N8;P04792	A0A6Q8PF43;A0A6Q8PFE7;A0A6Q8PFK8;A0A6Q8PGK1;A0A6Q8PGY2;A0A6Q8PH65;A0A6Q8PHA6;A0A6Q8PHJ6;P04792	231	231	23704	A0A6Q8PGK1	None	None	14	7485000	2893200	1936700	1890700	764470		0.000399817	0.00041378	0.000532341	0.000357531		0.000406798	0.000444936		1.09375			0.706033
1337	Q15417;E9PDU6	E9PDU6;Q15417	E9PDU6;Q15417	63;1337	1337	36413	Q15417	None	None	15	13152000	6439900	2645600	3305800	760480		0.000889942	0.000565238	0.000930774	0.000355665		0.00072759	0.00064322		0.884041			0.822214
1664	Q9NZL9;H7C0X7;E5RJR3	E5RJR3;H7C0X7;Q9NZL9	H7C0X7;Q9NZL9	1664	1664	37551	Q9NZL9	None	None	19	5265200	2044300	1499800	963430	757690		0.000282506	0.000320435	0.000271261	0.00035436		0.000301471	0.000312811		1.03762			0.827076
882	P09661;H0YLR3;H0YMA0;H0YKK0	H0YKK0;H0YLR3;H0YMA0;P09661	H0YLR3;H0YMA0;P09661	882	882	28415	P09661	None	None	10	3227100	1014200	609190	1603700	752560		0.000140154	0.000130155	0.000451534	0.000351961		0.000135154	0.000401748		2.97251			0.0334691
556	Q16527;F8VW96;F8VQR7	F8VQR7;F8VW96;Q16527	F8VQR7;F8VW96;Q16527	556	556	20954	Q16527	None	None	11	7393900	2498400	1902700	2249300	743440		0.000345259	0.000406516	0.000633308	0.000347696		0.000375887	0.000490502		1.30492			0.514797
414	P35998;C9JX88;C9JLS9	C9JLS9;C9JX88;P35998	C9JX88;P35998	414	414	48633	P35998	None	None	28	13735000	3785900	4486600	4719300	743390		0.000523181	0.000958572	0.00132876	0.000347673		0.000740876	0.000838214		1.13138			0.872793
1516	Q96CT7;M0R2F5	M0R2F5;Q96CT7	M0R2F5;Q96CT7	1516	1516	25835	Q96CT7	None	None	12	3604200	1864100	1594100	1269800	740380		0.000257604	0.000340583	0.000357522	0.000346265		0.000299093	0.000351893		1.17653			0.334463
1153	P62266;D6RD47;D6RDJ2;D6RIX0;D6R9I7	D6R9I7;D6RD47;D6RDJ2;D6RIX0;P62266	D6RD47;P62266	1153	1153	15807	P62266	None	None	6	14489000	7432800	3304300	3014300	737760		0.00102715	0.000705971	0.0008487	0.000345039		0.000866562	0.00059687		0.688779			0.461852
1238	Q07065	Q07065	Q07065	1238	1238	66022	Q07065	None	None	38	8155800	3852100	1891600	1685100	727000		0.000532329	0.000404144	0.000474453	0.000340007		0.000468237	0.00040723		0.86971			0.578767
1105	P53618;E9PP73;E9PP63;E9PKQ1	E9PKQ1;E9PP63;E9PP73;P53618	E9PP73;P53618	1105	1105	107140	P53618	None	None	48	11297000	3185500	5355700	2036400	719750		0.00044021	0.00114426	0.000573364	0.000336616		0.000792233	0.00045499		0.574314			0.459701
1656	Q9NYJ1	Q9NYJ1	Q9NYJ1	1656	1656	10134	Q9NYJ1	None	None	6	5565000	2943200	652130	1253700	715920		0.000406726	0.000139329	0.000352989	0.000334825		0.000273028	0.000343907		1.25961			0.649693
1566	Q9BQA1;H0Y711	H0Y711;Q9BQA1	H0Y711;Q9BQA1	1566	1566	36724	Q9BQA1	None	None	11	11125000	4053600	3055200	3300000	715870		0.000560175	0.00065275	0.000929141	0.000334802		0.000606462	0.000631971		1.04206			0.940133
1119	P55884;C9JZG1;C9JQN7	C9JQN7;C9JZG1;P55884	P55884	1119	1119	92480	P55884	None	None	36	4492300	1635600	627840	1522600	706220		0.000226027	0.000134139	0.0004287	0.000330289		0.000180083	0.000379494		2.10733			0.0975746
899	P12004	P12004	P12004	899	899	28768	P12004	None	None	16	10459000	7606800	1040400	1106000	705370		0.0010512	0.000222284	0.000311403	0.000329891		0.000636741	0.000320647		0.503575			0.525427
1282	Q13435;E9PPJ0;E9PJ04;H0YCG1;E9PJT3;H0YEX5;E9PIL8	E9PIL8;E9PJ04;E9PJT3;E9PPJ0;H0YCG1;H0YEX5;Q13435	E9PPJ0;Q13435	1282	1282	100230	Q13435	None	None	45	5635400	2695500	1260400	974860	704600		0.000372496	0.000269287	0.000274479	0.000329531		0.000320892	0.000302005		0.941144			0.777392
175	A0A3B3IRI2;P17812;B4E1E0;A0A3B3IRQ8;A0A3B3ITF6;A0A3B3ITB8;A0A3B3ITH9;A0A3B3ISY3	A0A3B3IRI2;A0A3B3IRQ8;A0A3B3ISY3;A0A3B3ITB8;A0A3B3ITF6;A0A3B3ITH9;B4E1E0;P17812	A0A3B3IRI2;A0A3B3IRQ8;A0A3B3ITB8;A0A3B3ITF6;B4E1E0;P17812	175;1639	175	63723	A0A3B3IRI2	None	None	28	12387000	2636600	4128200	4917800	704220		0.000364357	0.000881999	0.00138464	0.000329353		0.000623178	0.000856999		1.37521			0.729187
308	P42704;A0A804HKI2;A0A804HLG8;A0A804HK30;A0A804HKJ0;A0A804HJZ1;A0A804HIG4;A0A804HKR3;A0A804HL40;A0A804HIN4;A0A804HI14;A0A804HI40;A0A804HIQ7;A0A804HHY9;A0A804HJI0;A0A804HJH8;B8ZZ38;C9JCA9;A0A804HK02;A0A804HIV5;A0A0C4DG06;A0A804HKX0;A0A804HKR5;A0A804HJA1;A0A804HKK7;A0A804HKX6;A0A804HJG8;A0A804HI44;H7C3W8;A0A804HLK8;A0A0C4DG51;Q9NP80;A0A804HLL8	A0A0C4DG06;A0A0C4DG51;A0A804HHY9;A0A804HI14;A0A804HI40;A0A804HI44;A0A804HIG4;A0A804HIN4;A0A804HIQ7;A0A804HIV5;A0A804HJA1;A0A804HJG8;A0A804HJH8;A0A804HJI0;A0A804HJZ1;A0A804HK02;A0A804HK30;A0A804HKI2;A0A804HKJ0;A0A804HKK7;A0A804HKR3;A0A804HKR5;A0A804HKX0;A0A804HKX6;A0A804HL40;A0A804HLG8;A0A804HLK8;A0A804HLL8;B8ZZ38;C9JCA9;H7C3W8;P42704;Q9NP80	A0A804HHY9;A0A804HI14;A0A804HI40;A0A804HIG4;A0A804HIN4;A0A804HIQ7;A0A804HJH8;A0A804HJI0;A0A804HJZ1;A0A804HK30;A0A804HKI2;A0A804HKJ0;A0A804HKR3;A0A804HL40;A0A804HLG8;P42704	308	308	157900	P42704	None	None	90	15077000	4236500	6605400	3536000	698710		0.00058545	0.00141126	0.000995588	0.000326776		0.000998354	0.000661182		0.662273			0.590613
1702	Q9UNS2;H7C3P9;C9JLV5;J3QKR0;K7ES36;J3QL22;J3QS85;K7ELN6;J3KTQ1	C9JLV5;H7C3P9;J3KTQ1;J3QKR0;J3QL22;J3QS85;K7ELN6;K7ES36;Q9UNS2	H7C3P9;Q9UNS2	1702	1702	47873	Q9UNS2	None	None	25	11909000	1581300	5757400	3871300	698670		0.000218523	0.00123008	0.00108999	0.000326758		0.000724302	0.000708376		0.978013			0.98223
1221	Q01581;D6RIW1;P54868	D6RIW1;P54868;Q01581	Q01581	1221	1221	57293	Q01581	None	None	27	8168500	3001100	2805900	1664500	697060		0.000414728	0.000599486	0.000468653	0.000326005		0.000507107	0.000397329		0.783521			0.446196
694	K7ERF1;Q9UBQ5;K7ES31;A0A087WVB9;K7EQM4;K7EK53	A0A087WVB9;K7EK53;K7EQM4;K7ERF1;K7ES31;Q9UBQ5	A0A087WVB9;K7ERF1;K7ES31;Q9UBQ5	694	694	22095	K7ERF1	None	None	9	8980700	1758900	1703100	4822700	696110		0.000243066	0.000363871	0.00135787	0.00032556		0.000303468	0.000841715		2.77365			0.40914
447	D6RGI3;D6RER5;Q9NVA2;D6RDU5;H0Y961;D6RDP1;D6R9Y6;H0Y9G8;C9JV02;E7EW69;E7EX04;B5ME97;Q9P0V9	B5ME97;C9JV02;D6R9Y6;D6RDP1;D6RDU5;D6RER5;D6RGI3;E7EW69;E7EX04;H0Y961;H0Y9G8;Q9NVA2;Q9P0V9	D6RDU5;D6RER5;D6RGI3;H0Y961;Q9NVA2	55;447	447	49005	D6RGI3	None	None	21	11277000	5670800	2990900	1930300	685280		0.000783659	0.000639012	0.000543491	0.000320495		0.000711335	0.000431993		0.607299			0.170316
938	P20042	P20042	P20042	938	938	38388	P20042	None	None	20	3770400	1313000	729090	1043200	685170		0.000181446	0.000155772	0.000293721	0.000320444		0.000168609	0.000307082		1.82127			0.0174377
1561	Q9BPW8;H7C2U6;C9JDV8;F8WCR5	C9JDV8;F8WCR5;H7C2U6;Q9BPW8	H7C2U6;Q9BPW8	1561	1561	33310	Q9BPW8	None	None	16	5038200	2204700	1365300	790200	677980		0.000304672	0.000291699	0.000222487	0.000317081		0.000298185	0.000269784		0.904753			0.612241
787	O75821;K7EP16;K7EL20;K7ER90;K7ENA8	K7EL20;K7ENA8;K7EP16;K7ER90;O75821	K7EL20;K7ENA8;K7EP16;K7ER90;O75821	787	787	35611	O75821	None	None	19	3043200	757020	355540	1253000	677710		0.000104614	7.59619e-05	0.000352792	0.000316955		9.0288e-05	0.000334873		3.70895			0.00868346
8	A0A075B7D9;Q92804;H3BPE7;P35637;A0A075B7F4	A0A075B7D9;A0A075B7F4;H3BPE7;P35637;Q92804	A0A075B7D9;H3BPE7;P35637;Q92804	8	8	48839	A0A075B7D9	None	None	15	3085900	1532200	259530	618190	676030		0.000211738	5.54491e-05	0.000174056	0.000316169		0.000133593	0.000245113		1.83477			0.401744
1010	P34897;H0YIZ0;G3V5L0;G3V2Y4;G3V540;G3V4W5;G3V241;G3V3Y8;G3V4T0;G3V4X0;G3V2W0;G3V2E4;G3V2D2;G3V2Y1;G3V3C6	G3V241;G3V2D2;G3V2E4;G3V2W0;G3V2Y1;G3V2Y4;G3V3C6;G3V3Y8;G3V4T0;G3V4W5;G3V4X0;G3V540;G3V5L0;H0YIZ0;P34897	H0YIZ0;P34897	1009;1010	1010	55992	P34897	None	None	29	10084000	4057800	3512000	1841100	672580		0.000560755	0.000750346	0.000518376	0.000314556		0.000655551	0.000416466		0.635292			0.227976
1427	Q86VP6;A0A0C4DGH5;H0YH27	A0A0C4DGH5;H0YH27;Q86VP6	A0A0C4DGH5;Q86VP6	1427	1427	136370	Q86VP6	None	None	62	6191600	2008600	2055000	1455400	672550		0.000277572	0.000439055	0.000409779	0.000314542		0.000358314	0.00036216		1.01074			0.970994
671	J3KTA4;P17844;A0A0G2JLI4;A0A7I2V507;A0A7I2V2S0;A0A7I2V5F5;J3KRZ1;J3QRQ7;J3QSF1;J3KTQ4;J3QR02;X6RLV5;J3QRN5	A0A0G2JLI4;A0A7I2V2S0;A0A7I2V507;A0A7I2V5F5;J3KRZ1;J3KTA4;J3KTQ4;J3QR02;J3QRN5;J3QRQ7;J3QSF1;P17844;X6RLV5	A0A0G2JLI4;A0A7I2V2S0;A0A7I2V507;A0A7I2V5F5;J3KTA4;P17844	115;147;671	671	69086	J3KTA4	None	None	32	10254000	3164500	3601000	2816400	671810		0.000437308	0.000769361	0.000792979	0.000314196		0.000603335	0.000553587		0.917546			0.880126
1366	Q52LJ0;H0YNA1	H0YNA1;Q52LJ0	Q52LJ0	1366;1459	1366	45547	Q52LJ0	None	None	21	3362400	782810	752980	1160500	666180		0.000108178	0.000160876	0.000326748	0.000311563		0.000134527	0.000319155		2.37243			0.0213542
1418	Q7Z4H3;V9GYS5;V9GZ04	Q7Z4H3;V9GYS5;V9GZ04	Q7Z4H3	1418	1418	23390	Q7Z4H3	None	None	11	5974900	1722200	1925700	1665700	661310		0.000237994	0.00041143	0.000468991	0.000309285		0.000324712	0.000389138		1.19841			0.639531
872	P08559;Q5JPU0;Q5JPT9;Q5JPU1;Q5JPU3;Q5JPU2;P29803	P08559;P29803;Q5JPT9;Q5JPU0;Q5JPU1;Q5JPU2;Q5JPU3	P08559	872	872	43295	P08559	None	None	22	3341600	538400	929200	1213000	661010		7.44025e-05	0.000198526	0.00034153	0.000309145		0.000136464	0.000325337		2.38405			0.0985651
789;1497	A6NMU3;O75886;Q92783	None;A6NMU3;O75886;Q92783	Q92783;O75886	789;1497	789;1497	59179	Q92783_family	Family {None}	None;A6NMU3;O75886;Q92783	44	2299940	705810	519015	415140	659970		9.75372e-05	0.000110889	0.000116886	0.000308658		0.000104213	0.000212772		2.0417			0.375958
1078	P49755;G3V2K7	G3V2K7;P49755	G3V2K7;P49755	1078	1078	24976	P49755	None	None	12	7514000	4354100	1388100	1117400	654540		0.000601701	0.00029657	0.000314613	0.000306119		0.000449136	0.000310366		0.691028			0.459205
731	O14745;J3QRP6	J3QRP6;O14745	J3QRP6;O14745	731	731	38868	O14745	None	None	21	4273100	1521100	1328500	769550	653880		0.000210204	0.000283837	0.000216673	0.00030581		0.00024702	0.000261241		1.05757			0.828622
190	A0A3B3ITT5;P47914	A0A3B3ITT5;P47914	A0A3B3ITT5;P47914	190	190	18512	A0A3B3ITT5	None	None	5	10734000	6305600	1458100	2317500	653150		0.000871383	0.000311526	0.00065251	0.000305469		0.000591455	0.000478989		0.80985			0.765283
238	P60228;A0A7I2V3S3;A0A7I2V3I0;A0A7I2V2H9;A0A7I2V2W0;A0A7I2V5Z6;H0YBP5;A0A7I2V4B4;A0A7I2V3I2;B3KW56;A0A7I2V4G3;E5RGA2;A0A7I2V5P9;E5RHS5;A0A7I2V570;A0A161SXE1;A0A7I2V3W9;A0A7I2V429;H0YBR5;A0A7I2V2Q9;A0A7I2V5K7;E5RJ25;A0A7I2V2S9;H0YAW4;E5RII3;E5RIP5	A0A161SXE1;A0A7I2V2H9;A0A7I2V2Q9;A0A7I2V2S9;A0A7I2V2W0;A0A7I2V3I0;A0A7I2V3I2;A0A7I2V3S3;A0A7I2V3W9;A0A7I2V429;A0A7I2V4B4;A0A7I2V4G3;A0A7I2V570;A0A7I2V5K7;A0A7I2V5P9;A0A7I2V5Z6;B3KW56;E5RGA2;E5RHS5;E5RII3;E5RIP5;E5RJ25;H0YAW4;H0YBP5;H0YBR5;P60228	A0A161SXE1;A0A7I2V2H9;A0A7I2V2W0;A0A7I2V3I0;A0A7I2V3I2;A0A7I2V3S3;A0A7I2V4B4;A0A7I2V4G3;A0A7I2V570;A0A7I2V5P9;A0A7I2V5Z6;B3KW56;E5RGA2;E5RHS5;H0YBP5;P60228	238	238	52220	P60228	None	None	28	6128900	2801100	850570	1826900	650380		0.000387089	0.000181726	0.000514378	0.000304173		0.000284408	0.000409276		1.43905			0.484931
306	Q9HCC0;A0A804HLJ9;A0A804HKE8;A0A804HJ24;A0A804HJ84;A0A804HK37;A0A804HJ31;A0A804HL02;A0A804HJL2;A0A804HJC1;A0A804HHS4;A0A804HIH3;A0A0S2Z5R4;A0A804HKH3;D6RDF7;A0A804HJW5;D6R9R1;A0A804HJW2;A0A0G2JM88;D6RD67	A0A0G2JM88;A0A0S2Z5R4;A0A804HHS4;A0A804HIH3;A0A804HJ24;A0A804HJ31;A0A804HJ84;A0A804HJC1;A0A804HJL2;A0A804HJW2;A0A804HJW5;A0A804HK37;A0A804HKE8;A0A804HKH3;A0A804HL02;A0A804HLJ9;D6R9R1;D6RD67;D6RDF7;Q9HCC0	A0A804HJ24;A0A804HJ31;A0A804HJ84;A0A804HJC1;A0A804HJL2;A0A804HK37;A0A804HKE8;A0A804HL02;A0A804HLJ9;Q9HCC0	306	306	61332	Q9HCC0	None	None	28	5290700	420290	2703300	1522000	645130		5.80807e-05	0.000577566	0.000428531	0.000301718		0.000317823	0.000365124		1.14883			0.875871
1368	Q58FF6	Q58FF6	Q58FF6	867;870;1368;1369	1368	58264	Q58FF6	None	None	25	6569500	3212100	1419900	1302900	634690		0.000443886	0.000303365	0.000366842	0.000296835		0.000373625	0.000331838		0.888158			0.647712
736	O14980;A0A7I2V461;A0A7I2V2S3;A0A7I2V2Y6;A0A7I2YQV4;A0A7I2V3W6;A0A7I2V2H0;A0A7I2V3P3;A0A7I2V6B9;A0A7I2V488;A0A7I2V3N0;A0A7I2V4A3;A0A7I2YQX3;C9JKM9;C9J673;C9IYM2;A0A7P0Z4B7;A0A7I2V2C5;A0A7I2V3J1;A0A7I2YQP1;F8WF71;A0A7I2V396	A0A7I2V2C5;A0A7I2V2H0;A0A7I2V2S3;A0A7I2V2Y6;A0A7I2V396;A0A7I2V3J1;A0A7I2V3N0;A0A7I2V3P3;A0A7I2V3W6;A0A7I2V461;A0A7I2V488;A0A7I2V4A3;A0A7I2V6B9;A0A7I2YQP1;A0A7I2YQV4;A0A7I2YQX3;A0A7P0Z4B7;C9IYM2;C9J673;C9JKM9;F8WF71;O14980	A0A7I2V2H0;A0A7I2V2S3;A0A7I2V2Y6;A0A7I2V3N0;A0A7I2V3P3;A0A7I2V3W6;A0A7I2V461;A0A7I2V488;A0A7I2V4A3;A0A7I2V6B9;A0A7I2YQV4;A0A7I2YQX3;O14980	736	736	123380	O14980	None	None	53	4557700	507490	1345600	2070600	634140		7.0131e-05	0.00028749	0.000582994	0.000296578		0.000178811	0.000439786		2.45951			0.283715
124	A0A0J9YYL3;A0A0J9YVP6;A0A0J9YXJ8;A0A0J9YXX5;Q9UHX1;A0A0J9YVR6;E9PQ56;A0A0J9YWM1;H0YEM1;E9PN18;E9PMU7;H0YCP8;E9PL19	A0A0J9YVP6;A0A0J9YVR6;A0A0J9YWM1;A0A0J9YXJ8;A0A0J9YXX5;A0A0J9YYL3;E9PL19;E9PMU7;E9PN18;E9PQ56;H0YCP8;H0YEM1;Q9UHX1	A0A0J9YVP6;A0A0J9YVR6;A0A0J9YWM1;A0A0J9YXJ8;A0A0J9YXX5;A0A0J9YYL3;E9PQ56;H0YEM1;Q9UHX1	124	124	54626	A0A0J9YYL3	None	None	25	4668000	2061000	1014800	961890	630370		0.000284814	0.000216814	0.000270828	0.000294815		0.000250814	0.000282821		1.12761			0.468322
1008	P33993;C9J8M6	C9J8M6;P33993	P33993	1008	1008	81307	P33993	None	None	38	12381000	3893100	5054100	2804600	629300		0.000537995	0.00107982	0.000789657	0.000294314		0.000808907	0.000541986		0.670022			0.542715
479	E7EQY1;Q96C01;C9J2Y4;C9JF51	C9J2Y4;C9JF51;E7EQY1;Q96C01	C9J2Y4;E7EQY1;Q96C01	479	479	26776	E7EQY1	None	None	15	4745800	2726300	373090	1023000	623450		0.000376753	7.97115e-05	0.000288034	0.000291578		0.000228232	0.000289806		1.26979			0.718703
1701	Q9UNM6;J3KNQ3;A0A087WUL9;E9PL38;H0YD73;E9PQG3;E9PPD2	A0A087WUL9;E9PL38;E9PPD2;E9PQG3;H0YD73;J3KNQ3;Q9UNM6	A0A087WUL9;E9PL38;H0YD73;J3KNQ3;Q9UNM6	1701	1701	42945	Q9UNM6	None	None	26	7613600	2369400	3009400	1617600	617150		0.000327432	0.000642965	0.000455448	0.000288632		0.000485198	0.00037204		0.766779			0.590873
1729	Q9Y3B4	Q9Y3B4	Q9Y3B4	1729	1729	14585	Q9Y3B4	None	None	8	5035500	2407300	1150700	867410	610120		0.000332669	0.000245849	0.000244226	0.000285344		0.000289259	0.000264785		0.91539			0.661032
1199	P78346;Q5VU11;Q5VU10	P78346;Q5VU10;Q5VU11	P78346;Q5VU10;Q5VU11	1199	1199	29321	P78346	None	None	15	3104600	956280	1301800	239330	607150		0.00013215	0.000278132	6.73852e-05	0.000283955		0.000205141	0.00017567		0.856338			0.842415
1646	Q9NTZ6	Q9NTZ6	Q9NTZ6	1646	1646	97394	Q9NTZ6	None	None	29	3206500	812110	877930	910130	606320		0.000112227	0.000187572	0.000256254	0.000283567		0.000149899	0.000269911		1.80061			0.0957432
990	P30050	P30050	P30050	990	990	17818	P30050	None	None	9	10784000	4415200	1895900	3870700	602380		0.000610145	0.000405063	0.00108983	0.000281724		0.000507604	0.000685775		1.351			0.710697
1747	Q9Y678;H0Y8X7;H0Y8G2	H0Y8G2;H0Y8X7;Q9Y678	Q9Y678	1675;1747	1747	97717	Q9Y678	None	None	49	6349500	938690	2801600	2010100	599070		0.000129719	0.000598568	0.000565959	0.000280176		0.000364144	0.000423068		1.16182			0.849953
708	M0R208;Q16740	M0R208;Q16740	M0R208;Q16740	708	708	20568	M0R208	None	None	9	7523900	1530400	3171600	2226100	595740		0.000211489	0.000677619	0.000626776	0.000278619		0.000444554	0.000452697		1.01832			0.980209
338	B0QY89;Q9Y262;B0QY90;C9JHP4;C9K0Q7;H7C3A0;H0Y7E6	B0QY89;B0QY90;C9JHP4;C9K0Q7;H0Y7E6;H7C3A0;Q9Y262	B0QY89;B0QY90;Q9Y262	338	338	70901	B0QY89	None	None	30	5020400	942610	1764900	1720600	592250		0.000130261	0.000377075	0.000484448	0.000276987		0.000253668	0.000380717		1.50085			0.513217
877	P09012;M0QZG7;M0R268;M0R221;M0R2B8;M0QXK2;M0R0G9;P08579	M0QXK2;M0QZG7;M0R0G9;M0R221;M0R268;M0R2B8;P08579;P09012	M0QXK2;M0QZG7;M0R221;M0R268;M0R2B8;P09012	877	877	31279	P09012	None	None	12	5878500	2701600	1952000	634760	590150		0.000373339	0.000417049	0.000178722	0.000276004		0.000395194	0.000227363		0.57532			0.0878546
1592	Q9BXP5;H7C3A1;H7C1K0;H7C0U8	H7C0U8;H7C1K0;H7C3A1;Q9BXP5	H7C3A1;Q9BXP5	1592	1592	100670	Q9BXP5	None	None	44	2748900	1104000	600810	454520	589570		0.000152564	0.000128364	0.000127974	0.000275733		0.000140464	0.000201853		1.43705			0.498389
1514	Q96C36;A0A087WTV6;A0A087WZR9;J3KR12;A0A087WX69;A0A087WZF0	A0A087WTV6;A0A087WX69;A0A087WZF0;A0A087WZR9;J3KR12;Q96C36	A0A087WTV6;A0A087WZR9;J3KR12;Q96C36	1004;1514	1514	33637	Q96C36	None	None	16	14703000	5173700	7457200	1483200	588720		0.000714963	0.00159325	0.000417607	0.000275336		0.0011541	0.000346471		0.300208			0.21111
738	O15067;J3QSG0;J3QSH6;H0YGH1;J3KTL4;J3KTQ5;J3QL39;J3KT98	H0YGH1;J3KT98;J3KTL4;J3KTQ5;J3QL39;J3QSG0;J3QSH6;O15067	O15067	738	738	144730	O15067	None	None	58	10739000	3240200	3752500	3170200	576300		0.000447769	0.00080173	0.000892595	0.000269527		0.000624749	0.000581061		0.93007			0.914098
1719	Q9Y2Q3;E9PFN5;C9JNT3	C9JNT3;E9PFN5;Q9Y2Q3	C9JNT3;E9PFN5;Q9Y2Q3	1719	1719	25497	Q9Y2Q3	None	None	15	8068300	4918000	1580600	996410	573280		0.000679628	0.000337699	0.000280547	0.000268115		0.000508663	0.000274331		0.539317			0.304277
1122;1278	A0A087WYL1;D6RAX2;E7EPF8;E7ESU7;E7EUB3;E9PGB1;H0Y8W7;H0Y9M9;P56545;Q13363	None;A0A087WYL1;D6RAX2;E7EPF8;E7ESU7;E7EUB3;E9PGB1;H0Y8W7;H0Y9M9;P56545;Q13363	D6RAX2;E7EPF8;E7ESU7;E9PGB1;Q13363;P56545	1122;1278	1122;1278	47535	Q13363_family	Family {None}	None;A0A087WYL1;D6RAX2;E7EPF8;E7ESU7;E7EUB3;E9PGB1;H0Y8W7;H0Y9M9;P56545;Q13363	40	4268670	1369760	1412900	1622260	572710		0.00018929	0.000301869	0.00045676	0.000267848		0.000245579	0.000362304		1.4753			0.399677
1589	Q9BWJ5	Q9BWJ5	Q9BWJ5	1589	1589	10135	Q9BWJ5	None	None	5	7249900	3941900	1077400	1661200	569390		0.000544739	0.000230189	0.000467724	0.000266295		0.000387464	0.00036701		0.94721			0.922787
605;1720	E5RFH3;E5RFT8;E5RGC7;E5RK86;H0YAT2;H0YC42;H7C5V3;P55327;Q9Y2Q9	None;E5RFH3;E5RFT8;E5RGC7;E5RK86;H0YAT2;H0YC42;H7C5V3;P55327;Q9Y2Q9	H0YAT2;H7C5V3;Q9Y2Q9;H0YC42;P55327	605;1720	605;1720	20843	Q9Y2Q9_family	Family {None}	None;E5RFH3;E5RFT8;E5RGC7;E5RK86;H0YAT2;H0YC42;H7C5V3;P55327;Q9Y2Q9	23	5552920	2787120	1171900	1024500	569330		0.000385157	0.000250379	0.000288456	0.000266267		0.000317768	0.000277362		0.872843			0.614062
161	E7ETK0;A0A2R8Y849;A0A2R8YD14;P62847;A0A2R8Y8A0	A0A2R8Y849;A0A2R8Y8A0;A0A2R8YD14;E7ETK0;P62847	A0A2R8Y849;A0A2R8Y8A0;A0A2R8YD14;E7ETK0;P62847	161	161	15197	E7ETK0	None	None	6	8711300	4541700	3029500	571570	568480		0.000627626	0.000647259	0.00016093	0.00026587		0.000637443	0.0002134		0.334775			0.0154798
894	P11413;E7EUI8;E9PD92;E7EM57	E7EM57;E7EUI8;E9PD92;P11413	P11413	894	894	59256	P11413	None	None	35	17258000	8484800	6051200	2157100	565200		0.00117253	0.00129285	0.000607348	0.000264336		0.00123269	0.000435842		0.35357			0.0482871
943	Q60FE5;P21333;A0A7P0NMY4;F8WE98;A0A087WWY3;A0A7I2V3E6;H0Y5F3;H0Y5C6;A0A669KBC6	A0A087WWY3;A0A669KBC6;A0A7I2V3E6;A0A7P0NMY4;F8WE98;H0Y5C6;H0Y5F3;P21333;Q60FE5	A0A7P0NMY4;P21333;Q60FE5	310;943;1299	943	278220	Q60FE5	None	None	131	6730900	2614600	1553800	1997500	565000		0.000361317	0.000331973	0.000562412	0.000264242		0.000346645	0.000413327		1.19237			0.699768
936	P19784;H3BNI9;H3BSA1	H3BNI9;H3BSA1;P19784	H3BNI9;H3BSA1;P19784	936	936	41213	P19784	None	None	19	3876100	1257100	952040	1102200	564780		0.000173721	0.000203405	0.000310333	0.000264139		0.000188563	0.000287236		1.52329			0.0694485
1645	Q9NTM9;A0A0B4J226;Q5TCZ7	A0A0B4J226;Q5TCZ7;Q9NTM9	A0A0B4J226;Q5TCZ7;Q9NTM9	1645	1645	29341	Q9NTM9	None	None	14	1182800	2687700	152230	469220	561350		0.000371418	3.25243e-05	0.000132113	0.000262535		0.000201971	0.000197324		0.976989			0.981903
311	A0A804HKH9;O00170;E9PMH2;A0A804HIX8;A0A804HJ38;V9GYQ3;A0A804HKP8;A0A804HKK3;A0A804HKL7;A0A804HJ46	A0A804HIX8;A0A804HJ38;A0A804HJ46;A0A804HKH9;A0A804HKK3;A0A804HKL7;A0A804HKP8;E9PMH2;O00170;V9GYQ3	A0A804HIX8;A0A804HJ38;A0A804HJ46;A0A804HKH9;A0A804HKK3;A0A804HKL7;A0A804HKP8;E9PMH2;O00170;V9GYQ3	311	311	35847	A0A804HKH9	None	None	17	4177600	2811200	809490	122520	556920		0.000388485	0.000172949	3.44965e-05	0.000260463		0.000280717	0.00014748		0.525368			0.483369
989	P30049	P30049	P30049	989	989	17490	P30049	None	None	5	5840300	1754300	1775800	1756900	553180		0.00024243	0.000379403	0.000494669	0.000258714		0.000310917	0.000376692		1.21155			0.677297
1335	Q15393;I3L4G7;J3QRB2;J3QL37;H3BMB0;J3QKV4	H3BMB0;I3L4G7;J3QKV4;J3QL37;J3QRB2;Q15393	Q15393	1335	1335	135580	Q15393	None	None	52	10009000	3213800	3872200	2371200	552040		0.000444121	0.000827304	0.00066763	0.000258181		0.000635712	0.000462905		0.728168			0.600494
1156	P62280;M0QZC5;M0R1H6;M0R1H5	M0QZC5;M0R1H5;M0R1H6;P62280	M0QZC5;P62280	1156	1156	18431	P62280	None	None	10	14135000	6524400	5099300	1961200	549790		0.000901619	0.00108948	0.000552191	0.000257129		0.000995548	0.00040466		0.40647			0.0775532
168	A0A2R8YDT1;P15104	A0A2R8YDT1;P15104	A0A2R8YDT1;P15104	168	168	57174	A0A2R8YDT1	None	None	21	679540	381850	474430	205110	545700		5.27686e-05	0.000101363	5.77503e-05	0.000255216		7.70658e-05	0.000156483		2.03051			0.51654
1540	Q96P16;A0A0C4DGQ6;K7EP82;K7ER50	A0A0C4DGQ6;K7EP82;K7ER50;Q96P16	A0A0C4DGQ6;Q96P16	1540	1540	35719	Q96P16	None	None	17	3601400	868100	1259900	928150	545240		0.000119964	0.00026918	0.000261328	0.000255001		0.000194572	0.000258164		1.32683			0.484144
1148	P62191;G3V4X1	G3V4X1;P62191	P62191	1148	1148	49184	P62191	None	None	25	9530200	1983600	5217200	1788700	540670		0.000274117	0.00111467	0.000503622	0.000252863		0.000694392	0.000378243		0.544711			0.545873
1532	Q96HR8;D6RIB3	D6RIB3;Q96HR8	D6RIB3;Q96HR8	1532	1532	53716	Q96HR8	None	None	11	3311200	1148000	789410	835140	538600		0.000158644	0.000168659	0.00023514	0.000251895		0.000163652	0.000243518		1.48802			0.0146075
1093	P51570;K7EII7;K7ERJ9;K7ERN9	K7EII7;K7ERJ9;K7ERN9;P51570	K7EII7;P51570	1093	1093	42272	P51570	None	None	18	7046600	2217900	3149900	1141600	537240		0.000306496	0.000672983	0.000321426	0.000251259		0.000489739	0.000286343		0.584684			0.389473
1718	Q9Y2L1;G3V1J5;F2Z2C0	F2Z2C0;G3V1J5;Q9Y2L1	F2Z2C0;G3V1J5;Q9Y2L1	1718	1718	109000	Q9Y2L1	None	None	48	7273100	1376600	2564400	2798900	533300		0.000190235	0.000547889	0.000788052	0.000249417		0.000369062	0.000518734		1.40555			0.688874
829	P00390;A0A2R8YF59;H0YC68	A0A2R8YF59;H0YC68;P00390	P00390	829	829	56256	P00390	None	None	23	3876800	2316100	428780	604360	527610		0.000320066	9.16097e-05	0.000170162	0.000246755		0.000205838	0.000208459		1.01273			0.98462
748	O43242;H0YGV8	H0YGV8;O43242	O43242	748	748	60977	O43242	None	None	34	9926200	2684200	3442000	3274000	526060		0.000370935	0.000735391	0.00092182	0.000246031		0.000553163	0.000583925		1.05561			0.943429
1300	Q14320;B0S8I6;Q9Y247	B0S8I6;Q14320;Q9Y247	B0S8I6;Q14320	1300	1300	40241	Q14320	None	None	16	3313000	1169300	1130300	488460	524950		0.000161588	0.000241491	0.00013753	0.000245511		0.000201539	0.000191521		0.950288			0.895105
1386	Q5TFE4;Q5QPD0	Q5QPD0;Q5TFE4	Q5QPD0;Q5TFE4	1386	1386	51844	Q5TFE4	None	None	25	3472100	1238700	1280600	428280	524570		0.000171178	0.000273603	0.000120586	0.000245334		0.000222391	0.00018296		0.822695			0.673457
910	P13674	P13674	P13674	910	910	61049	P13674	None	None	27	7106100	1181200	2339900	3064800	520250		0.000163232	0.000499925	0.000862918	0.000243313		0.000331578	0.000553116		1.66813			0.593981
1022	P36551;H0YA22;D6RER6	D6RER6;H0YA22;P36551	P36551	1022	1022	50151	P36551	None	None	27	7185700	2875800	2353500	1438800	517600		0.000397412	0.00050283	0.000405105	0.000242074		0.000450121	0.00032359		0.718894			0.322268
973	P26640;A0A140T936;A0A140T954;A2ABF4;A0A0G2JJT9;H0Y426;A0A140T904	A0A0G2JJT9;A0A140T904;A0A140T936;A0A140T954;A2ABF4;H0Y426;P26640	A0A140T936;P26640	973	973	140470	P26640	None	None	59	5134500	1044900	1474000	2102300	513300		0.000144397	0.000314923	0.000591919	0.000240063		0.00022966	0.000415991		1.81133			0.441131
1126	P60520;H3BQ50;H3BSM5;F5GZY7;H6UMI1;Q9H0R8;O95166	F5GZY7;H3BQ50;H3BSM5;H6UMI1;O95166;P60520;Q9H0R8	H3BQ50;H3BSM5;P60520	1126	1126	13667	P60520	None	None	8	1968800	779580	401380	274580	513300		0.000107732	8.57557e-05	7.73101e-05	0.000240063		9.67437e-05	0.000158686		1.64028			0.529365
1115	P55060	P55060	P55060	1115	1115	110420	P55060	None	None	52	8827700	1092700	2708500	4517900	508590		0.000151002	0.000578677	0.00127205	0.00023786		0.00036484	0.000754955		2.06928			0.557832
532	F5H7C6;F5GYF7;F5H248;Q9UBW8;F5H4U8;F5H4Z0;F5H3M6;G3XAP1;F5GXT7	F5GXT7;F5GYF7;F5H248;F5H3M6;F5H4U8;F5H4Z0;F5H7C6;G3XAP1;Q9UBW8	F5GYF7;F5H248;F5H4U8;F5H7C6;Q9UBW8	532	532	21306	F5H7C6	None	None	11	3320300	630140	1762300	422760	505090		8.70802e-05	0.000376519	0.000119031	0.000236223		0.0002318	0.000177627		0.766296			0.761725
1155	P62277;J3KMX5;E9PS50	E9PS50;J3KMX5;P62277	J3KMX5;P62277	1155	1155	17222	P62277	None	None	9	9463900	3762000	1682600	3514600	504750		0.000519878	0.000359491	0.000989563	0.000236064		0.000439684	0.000612814		1.39376			0.69711
1315	Q15006;H0YAS9	H0YAS9;Q15006	Q15006	1315	1315	34833	Q15006	None	None	14	1403500	681800	60605	159260	501830		9.42192e-05	1.29484e-05	4.48409e-05	0.000234698		5.35838e-05	0.00013977		2.60843			0.491734
478;968	A0A2R8Y5S7;A0A2R8Y7M3;E7EQR4;P15311;P26038;P35241	None;A0A2R8Y5S7;A0A2R8Y7M3;E7EQR4;P15311;P26038;P35241	E7EQR4;P15311;P26038	478;968	478;968	69371	E7EQR4_family	Family {None}	None;A0A2R8Y5S7;A0A2R8Y7M3;E7EQR4;P15311;P26038;P35241	66	3463070	2247470	342420	372740	500440		0.000310582	7.31588e-05	0.000104948	0.000234048		0.00019187	0.000169498		0.883399			0.883722
1098	P52209;K7EM49;K7EMN2;K7EPF6;K7ELN9	K7ELN9;K7EM49;K7EMN2;K7EPF6;P52209	P52209	1098	1098	53139	P52209	None	None	24	11924000	4657500	4763800	2004200	498800		0.000643629	0.0010178	0.000564298	0.000233281		0.000830712	0.00039879		0.480058			0.22592
1158	P62306;A0A0B4J254;F8W0W6	A0A0B4J254;F8W0W6;P62306	A0A0B4J254;F8W0W6;P62306	1158	1158	9725.1	P62306	None	None	4	9603400	7360800	542360	1202200	497970		0.0010172	0.000115876	0.000338489	0.000232893		0.00056654	0.000285691		0.504274			0.599052
265	A0A7I2V5A1;A0A7I2V5T4;A2A274;Q99798;A0A7I2V3U0;A0A7I2V586;A0A7I2V3F1;A0A7I2V614;A0A7I2V538;A0A7I2V6A6;A0A7I2V4I8;A0A7I2V5W7;A0A7I2V3C8;A0A7I2V3U7;A0A7I2V5U4;A0A7I2V2Y4	A0A7I2V2Y4;A0A7I2V3C8;A0A7I2V3F1;A0A7I2V3U0;A0A7I2V3U7;A0A7I2V4I8;A0A7I2V538;A0A7I2V586;A0A7I2V5A1;A0A7I2V5T4;A0A7I2V5U4;A0A7I2V5W7;A0A7I2V614;A0A7I2V6A6;A2A274;Q99798	A0A7I2V3F1;A0A7I2V3U0;A0A7I2V538;A0A7I2V586;A0A7I2V5A1;A0A7I2V5T4;A0A7I2V614;A0A7I2V6A6;A2A274;Q99798	265	265	78460	A0A7I2V5A1	None	None	35	6004200	1498300	2481300	1533800	490770		0.000207053	0.000530135	0.000431853	0.000229526		0.000368594	0.00033069		0.897165			0.860751
1606	Q9H081	Q9H081	Q9H081	1606	1606	24140	Q9H081	None	None	12	3880100	923470	930510	1536600	489570		0.000127616	0.000198805	0.000432642	0.000228965		0.000163211	0.000330803		2.02685			0.260518
104	A0A0C4DG44;O43464	A0A0C4DG44;O43464	A0A0C4DG44;O43464	104	104	45112	A0A0C4DG44	None	None	21	3725300	1876400	929110	430830	488940		0.000259303	0.000198506	0.000121304	0.00022867		0.000228905	0.000174987		0.764452			0.474291
1737	Q9Y490;Q9Y4G6;H0YMT1;A0A1B0GVU7	A0A1B0GVU7;H0YMT1;Q9Y490;Q9Y4G6	Q9Y490	1737	1737	269760	Q9Y490	None	None	133	9218600	2876000	3083100	2774200	485290		0.00039744	0.000658711	0.000781098	0.000226963		0.000528075	0.00050403		0.954467			0.94458
1280	Q13405;H0YDP7;E9PI78;E9PNF1	E9PI78;E9PNF1;H0YDP7;Q13405	H0YDP7;Q13405	1280	1280	19198	Q13405	None	None	11	11308000	7340000	645000	2838800	484610		0.00101433	0.000137806	0.000799286	0.000226645		0.000576067	0.000512966		0.890462			0.915075
730	O14744;G3V580;G3V2L6;H0YJX6;G3V5L5;G3V2X6;C9JSX3;H0YJ77;G3V507;G3V2F5;G3V5T6;H0YJD3;H7BZ44	C9JSX3;G3V2F5;G3V2L6;G3V2X6;G3V507;G3V580;G3V5L5;G3V5T6;H0YJ77;H0YJD3;H0YJX6;H7BZ44;O14744	G3V580;O14744	730	730	72683	O14744	None	None	32	8735800	2625500	2542500	3084600	483240		0.000362823	0.00054321	0.000868493	0.000226004		0.000453017	0.000547249		1.20801			0.804169
1084	P50213;H0YL72;H0YNF5;H0YMU3;H0YM46;H0YKD0;H0YLI6	H0YKD0;H0YL72;H0YLI6;H0YM46;H0YMU3;H0YNF5;P50213	H0YL72;P50213	1084	1084	39591	P50213	None	None	21	3549400	1241100	1032000	799500	476790		0.00017151	0.000220489	0.000225105	0.000222988		0.000195999	0.000224047		1.1431			0.371014
1409	Q7L2H7;H0YCQ8;J3KNJ2;E9PRY0;E9PN86	E9PN86;E9PRY0;H0YCQ8;J3KNJ2;Q7L2H7	H0YCQ8;J3KNJ2;Q7L2H7	1409	1409	42502	Q7L2H7	None	None	18	2955200	2032900	972740	1506800	475680		0.00028093	0.000207828	0.000424251	0.000222469		0.000244379	0.00032336		1.32319			0.538338
241	A0A7I2YQT5;A0A7I2V6E3;A0A7I2V466;A0A7I2V2Q8;P53634;A0A7I2V5C5;H0YCY8	A0A7I2V2Q8;A0A7I2V466;A0A7I2V5C5;A0A7I2V6E3;A0A7I2YQT5;H0YCY8;P53634	A0A7I2V2Q8;A0A7I2V466;A0A7I2V6E3;A0A7I2YQT5;P53634	241	241	38535	A0A7I2YQT5	None	None	16	514470	217130	167620	129720	474700		3.00056e-05	3.58124e-05	3.65237e-05	0.00022201		3.2909e-05	0.000129267		3.92801			0.408126
778	O75436;S4R3Q6;S4R2Y3	O75436;S4R2Y3;S4R3Q6	O75436;S4R3Q6	778;1364	778	38169	O75436	None	None	19	5170900	793280	2486300	1419200	472070		0.000109625	0.000531203	0.000399587	0.00022078		0.000320414	0.000310183		0.968071			0.968421
380	G2XKQ0;B8ZZN6;P63165;B8ZZJ0;B8ZZ67;B9A032	B8ZZ67;B8ZZJ0;B8ZZN6;B9A032;G2XKQ0;P63165	B8ZZ67;B8ZZJ0;B8ZZN6;B9A032;G2XKQ0;P63165	380	380	11526	G2XKQ0	None	None	5	4975300	4511000	2533600	1882300	464290		0.000623384	0.000541309	0.000529976	0.000217142		0.000582346	0.000373559		0.641472			0.325766
722	O00487;C9JW37	C9JW37;O00487	O00487	722	722	34577	O00487	None	None	15	9864200	3953900	3143100	2303900	463360		0.000546397	0.00067153	0.000648681	0.000216707		0.000608963	0.000432694		0.710542			0.515203
901	P12270;Q5SWX9	P12270;Q5SWX9	P12270	901	901	267290	P12270	None	None	108	8579200	4952200	1737200	1426600	463210		0.000684354	0.000371156	0.00040167	0.000216636		0.000527755	0.000309153		0.585789			0.352421
1401	Q6UN15;A0A0B4J203	A0A0B4J203;Q6UN15	A0A0B4J203;Q6UN15	1401	1401	66526	Q6UN15	None	None	24	4762700	2848800	664550	790880	458430		0.000393681	0.000141983	0.000222678	0.000214401		0.000267832	0.00021854		0.815959			0.733225
1166	P62753;A2A3R5;A2A3R7	A2A3R5;A2A3R7;P62753	A2A3R5;P62753	1166	1166	28680	P62753	None	None	8	4358400	1940500	382330	1580400	455250		0.000268161	8.16856e-05	0.000444974	0.000212914		0.000174923	0.000328944		1.8805			0.40951
1015	P35269;M0R0Z3;M0R0R9;M0QXD6	M0QXD6;M0R0R9;M0R0Z3;P35269	M0QXD6;M0R0R9;M0R0Z3;P35269	1015	1015	58240	P35269	None	None	20	3355100	1379200	1056200	465730	453940		0.000190594	0.000225659	0.00013113	0.000212301		0.000208127	0.000171715		0.825052			0.496754
1189	Q5SRQ6;P67870;A0A7I2YQ78;Q5SRQ3;N0E472;A0A0G2JM12;A0A7I2V500;N0E644;A0A0G2JM58;A0A7I2YQQ2	A0A0G2JM12;A0A0G2JM58;A0A7I2V500;A0A7I2YQ78;A0A7I2YQQ2;N0E472;N0E644;P67870;Q5SRQ3;Q5SRQ6	A0A0G2JM12;A0A7I2YQ78;N0E472;P67870;Q5SRQ3;Q5SRQ6	1189	1189	26925	Q5SRQ6	None	None	11	5669600	2430100	1276000	1511400	452200		0.00033582	0.00027262	0.000425546	0.000211487		0.00030422	0.000318517		1.04699			0.909782
500	E9PHY5;O43491;E9PK52;E9PII3;A0A2R8Y5B3;H0Y5B0;Q6R5J7;E9PQD2;E9PJP4;Q6ZSX4;E9PIG0;E9PRG1;E9PQN0;E9PMV8;E9PMG5;E9PN54;E9PPC9;J3KT37	A0A2R8Y5B3;E9PHY5;E9PIG0;E9PII3;E9PJP4;E9PK52;E9PMG5;E9PMV8;E9PN54;E9PPC9;E9PQD2;E9PQN0;E9PRG1;H0Y5B0;J3KT37;O43491;Q6R5J7;Q6ZSX4	A0A2R8Y5B3;E9PHY5;E9PII3;E9PK52;O43491	74;500	500	104360	E9PHY5	None	None	50	3176200	1384700	675340	669740	446480		0.000191354	0.000144288	0.000188571	0.000208812		0.000167821	0.000198691		1.18395			0.351423
1151	P62244;I3L3P7;I3L246;H3BN98;H3BV27;H3BT37;I3L303	H3BN98;H3BT37;H3BV27;I3L246;I3L303;I3L3P7;P62244	H3BN98;I3L246;I3L3P7;P62244	1151	1151	14839	P62244	None	None	8	9775200	2440700	2762300	4140600	431580		0.000337285	0.000590171	0.00116582	0.000201844		0.000463728	0.000683831		1.47464			0.701867
1296	Q14166;V9GY16	Q14166;V9GY16	Q14166	1296	1296	74403	Q14166	None	None	34	5575800	1353700	2516100	1275200	430820		0.00018707	0.00053757	0.000359042	0.000201488		0.00036232	0.000280265		0.773529			0.71092
350	B3KS98;O15372;A0A087WZK9;E5RJT0;E5RFW7;E5RFH0;E5RGU4	A0A087WZK9;B3KS98;E5RFH0;E5RFW7;E5RGU4;E5RJT0;O15372	A0A087WZK9;B3KS98;O15372	350	350	41581	B3KS98	None	None	20	8634900	5804500	935580	1468100	426790		0.000802135	0.000199889	0.000413355	0.000199603		0.000501012	0.000306479		0.611721			0.604587
1095	P51665;H3BNT7;H3BTM8;H3BQV2	H3BNT7;H3BQV2;H3BTM8;P51665	H3BNT7;H3BTM8;P51665	1095	1095	37025	P51665	None	None	15	8115800	3437100	2742800	1509700	426210		0.000474979	0.000586005	0.000425068	0.000199332		0.000530492	0.0003122		0.58851			0.224788
879	Q5T7C4;P09429;B2RPK0;D6R9A6;P26583	B2RPK0;D6R9A6;P09429;P26583;Q5T7C4	B2RPK0;P09429;Q5T7C4	879	879	18311	Q5T7C4	None	None	5	425180	5485400	721920	1397800	425180		0.000758038	0.00015424	0.000393561	0.00019885		0.000456139	0.000296206		0.649377			0.664188
980	P28482;E9PJF0;H0YDH9;K7ELV1;K7EN18;P31152;Q16659	E9PJF0;H0YDH9;K7ELV1;K7EN18;P28482;P31152;Q16659	P28482	980	980	41389	P28482	None	None	22	3798600	207850	2408500	757630	424590		2.87232e-05	0.000514581	0.000213317	0.000198574		0.000271652	0.000205946		0.758122			0.812232
0	A0A024R4E5;Q00341;H0Y394;H7C0A4;C9JIZ1;C9J5E5;C9JZI8;C9JES8;H7C2D1;H7BZC3;C9JHZ8;C9JHS7;C9JK79;C9JT62;C9JHN6;C9JEJ8;C9JBS3;C9JQ82;C9JMQ6;C9J739;C9JHS9	A0A024R4E5;C9J5E5;C9J739;C9JBS3;C9JEJ8;C9JES8;C9JHN6;C9JHS7;C9JHS9;C9JHZ8;C9JIZ1;C9JK79;C9JMQ6;C9JQ82;C9JT62;C9JZI8;H0Y394;H7BZC3;H7C0A4;H7C2D1;Q00341	A0A024R4E5;H0Y394;Q00341	0	0	141440	A0A024R4E5	None	None	66	2894800	585410	1035600	852080	421730		8.08989e-05	0.000221258	0.00023991	0.000197237		0.000151079	0.000218573		1.44675			0.454629
732	O14818;H0Y586;Q8TAA3;F5GY34;A0A087WYS6	A0A087WYS6;F5GY34;H0Y586;O14818;Q8TAA3	H0Y586;O14818	732	732	27887	O14818	None	None	14	3768200	1308700	877270	1160800	421460		0.000180852	0.000187431	0.000326832	0.000197111		0.000184141	0.000261971		1.42267			0.3535
398	C9JBI3;P78330	C9JBI3;P78330	C9JBI3;P78330	398	398	20745	C9JBI3	None	None	12	1703900	1057300	1282800	576590	421120		0.00014611	0.000274073	0.000162343	0.000196952		0.000210092	0.000179648		0.855091			0.691093
167	P68400;E7EU96;A0A2R8YD58;A0A2R8YF43;A0A2R8Y5A0;Q8NEV1;A0A2R8YFU2;A0A2R8YDP2;A0A2R8Y4D6;A0A2R8Y4H0;V9GYA2;A0A2R8YEW1;A0A2R8YDY7;A0A087WY74;A0A2R8Y3W6;A0A2R8Y7T1;A0A2R8YCK2;A0A2R8YF47;V9GY80;A0A2R8YEL7;A0A2R8Y797;V9GYW6	A0A087WY74;A0A2R8Y3W6;A0A2R8Y4D6;A0A2R8Y4H0;A0A2R8Y5A0;A0A2R8Y797;A0A2R8Y7T1;A0A2R8YCK2;A0A2R8YD58;A0A2R8YDP2;A0A2R8YDY7;A0A2R8YEL7;A0A2R8YEW1;A0A2R8YF43;A0A2R8YF47;A0A2R8YFU2;E7EU96;P68400;Q8NEV1;V9GY80;V9GYA2;V9GYW6	A0A2R8Y4D6;A0A2R8Y4H0;A0A2R8Y5A0;A0A2R8YD58;A0A2R8YDP2;A0A2R8YF43;A0A2R8YFU2;E7EU96;P68400;Q8NEV1	167	167	45143	P68400	None	None	18	2126200	455160	854220	398260	418540		6.28994e-05	0.000182506	0.000112133	0.000195745		0.000122703	0.000153939		1.25457			0.710277
673	J3QLR8;Q9Y3D9	J3QLR8;Q9Y3D9	J3QLR8;Q9Y3D9	673	673	17517	J3QLR8	None	None	9	3859900	2011300	1143600	288290	416660		0.000277945	0.000244333	8.11703e-05	0.000194866		0.000261139	0.000138018		0.528523			0.173424
1684	Q9UHD8;A0A6Q8PHC2;K7EL40;K7ENL0;K7EK18;K7EQD7;K7EIE4;K7EPY1;K7ER52;K7EJV0;K7ER14;K7EJ51;K7EJZ2;K7EKN4;K7ENQ5;K7EN52;K7ER34	A0A6Q8PHC2;K7EIE4;K7EJ51;K7EJV0;K7EJZ2;K7EK18;K7EKN4;K7EL40;K7EN52;K7ENL0;K7ENQ5;K7EPY1;K7EQD7;K7ER14;K7ER34;K7ER52;Q9UHD8	Q9UHD8	1684	1684	65401	Q9UHD8	None	None	42	6862700	1277500	2993700	2176500	415050		0.00017654	0.00063961	0.000612811	0.000194113		0.000408075	0.000403462		0.988694			0.989549
1554	Q99613;B5ME19;H3BPE4;H3BPE3;H3BTY8	B5ME19;H3BPE3;H3BPE4;H3BTY8;Q99613	B5ME19;Q99613	1554	1554	105340	Q99613	None	None	42	5944200	1654300	1576400	2299300	414250		0.000228611	0.000336801	0.000647386	0.000193739		0.000282706	0.000420562		1.48763			0.614311
1698	Q9UMS4;F5GY56;H0YGF3;F5H2I0;H0YGZ5	F5GY56;F5H2I0;H0YGF3;H0YGZ5;Q9UMS4	Q9UMS4	1698	1698	55180	Q9UMS4	None	None	19	11053000	4634700	2351500	3654700	412290		0.000640478	0.000502403	0.00102901	0.000192822		0.00057144	0.000610916		1.06908			0.934272
739	O15160;A0A2R8YEZ4;A0A2R8Y5D3;A0A2R8YEY5;E7EQB9;D6RDJ3;A0A2R8Y8D6;H0Y723	A0A2R8Y5D3;A0A2R8Y8D6;A0A2R8YEY5;A0A2R8YEZ4;D6RDJ3;E7EQB9;H0Y723;O15160	A0A2R8Y5D3;A0A2R8Y8D6;A0A2R8YEY5;A0A2R8YEZ4;D6RDJ3;E7EQB9;O15160	739	739	39249	O15160	None	None	17	8114500	2171500	4484800	1047000	411170		0.000300084	0.000958187	0.000294791	0.000192298		0.000629135	0.000243545		0.38711			0.366506
814	O95400	O95400	O95400	814	814	37646	O95400	None	None	13	2525800	1127300	533520	453880	411100		0.000155784	0.000113988	0.000127793	0.000192265		0.000134886	0.000160029		1.18641			0.580002
1530	Q96HE7;G3V3E6;G3V5B3;G3V2H0;G3V503;Q5TAE8;Q86YB8	G3V2H0;G3V3E6;G3V503;G3V5B3;Q5TAE8;Q86YB8;Q96HE7	Q96HE7	1530	1530	54392	Q96HE7	None	None	25	2319100	520400	411730	976620	410310		7.19151e-05	8.7967e-05	0.000274975	0.000191896		7.9941e-05	0.000233435		2.9201			0.0682826
143	A0A1C7CYX9;Q16555;E5RFU4;E9PD68;Q14194	A0A1C7CYX9;E5RFU4;E9PD68;Q14194;Q16555	A0A1C7CYX9;Q16555	143	143	73502	A0A1C7CYX9	None	None	39	3889200	1453200	1322900	706380	406700		0.00020082	0.00028264	0.000198887	0.000190208		0.00024173	0.000194547		0.804811			0.370115
1182	P63167;Q96FJ2;F8VXI7;F8VXL2;F8VRV5	F8VRV5;F8VXI7;F8VXL2;P63167;Q96FJ2	P63167;Q96FJ2	1182	1182	10366	P63167	None	None	5	7147900	1503600	3122600	2120100	401550		0.000207785	0.00066715	0.000596931	0.000187799		0.000437468	0.000392365		0.8969			0.896862
1595	Q9BXW7;A8MYZ9	A8MYZ9;Q9BXW7	Q9BXW7	1595	1595	46321	Q9BXW7	None	None	21	5621200	2058800	2234100	926700	401520		0.000284509	0.00047732	0.00026092	0.000187785		0.000380915	0.000224352		0.588983			0.268225
1250	Q12792;F8VS81;F8VRG3	F8VRG3;F8VS81;Q12792	F8VS81;Q12792	1250;1391	1250	40282	Q12792	None	None	22	2778800	274170	1372800	731200	400550		3.78881e-05	0.000293302	0.000205875	0.000187331		0.000165595	0.000196603		1.18725			0.831216
453	D6RHI9;O00584;H0YAE9;D6REQ6;A0A804HKZ2;A0A804HJZ7;A0A087WZM2;J3QQ64;A0A804HJ89	A0A087WZM2;A0A804HJ89;A0A804HJZ7;A0A804HKZ2;D6REQ6;D6RHI9;H0YAE9;J3QQ64;O00584	A0A087WZM2;A0A804HJZ7;A0A804HKZ2;D6REQ6;D6RHI9;H0YAE9;O00584	453	453	29114	D6RHI9	None	None	14	9824600	5260500	2685200	1480200	398720		0.000726959	0.000573699	0.000416762	0.000186475		0.000650329	0.000301619		0.463794			0.12784
1178	P62995;H7BXF3;H7C2L4	H7BXF3;H7C2L4;P62995	H7BXF3;H7C2L4;P62995	1178	1178	33665	P62995	None	None	12	2757000	1428100	657840	273660	397400		0.000197352	0.000140549	7.70511e-05	0.000185858		0.00016895	0.000131455		0.778066			0.603407
1013	P35244;B5MC59	B5MC59;P35244	B5MC59;P35244	1013	1013	13569	P35244	None	None	8	395280	2749500	1001700	748940	395280		0.000379959	0.000214015	0.00021087	0.000184867		0.000296987	0.000197868		0.666252			0.359272
1369	Q58FF8	Q58FF8	Q58FF8	867;870;1368;1369	1369	44348	Q58FF8	None	None	20	15858000	12598000	2048200	821410	390570		0.00174094	0.000437602	0.000231274	0.000182664		0.00108927	0.000206969		0.190007			0.308712
566;976	A6QRI9;B8A6G2;F8W7C6;H7C123;H7C2C5;P27635;Q96L21;X1WI28	None;A6QRI9;B8A6G2;F8W7C6;H7C123;H7C2C5;P27635;Q96L21;X1WI28	P27635;X1WI28;F8W7C6;H7C123;H7C2C5	566;976	566;976	22975	X1WI28_family	Family {None}	None;A6QRI9;B8A6G2;F8W7C6;H7C123;H7C2C5;P27635;Q96L21;X1WI28	16	7080400	3374900	1680800	1634200	390500		0.000466384	0.000359106	0.000460122	0.000182631		0.000412745	0.000321376		0.778632			0.601625
850	P05198;G3V4T5;H0YJS4	G3V4T5;H0YJS4;P05198	G3V4T5;H0YJS4;P05198	850	850	36112	P05198	None	None	22	6387500	2059700	1352900	2585600	389280		0.000284634	0.00028905	0.000727996	0.000182061		0.000286842	0.000455028		1.58634			0.600596
1179;1246	A0A087WU93;A0A087WYD1;A0A087WZQ6;A0A087X253;C9J1E7;H7C034;K7EJ01;K7EJX1;K7EN71;K7ERB2;P63010;Q10567	None;A0A087WU93;A0A087WYD1;A0A087WZQ6;A0A087X253;C9J1E7;H7C034;K7EJ01;K7EJX1;K7EN71;K7ERB2;P63010;Q10567	A0A087WU93;A0A087WYD1;A0A087WZQ6;A0A087X253;P63010;Q10567;C9J1E7	1179;1246	1179;1246	104550	P63010_family	Family {None}	None;A0A087WU93;A0A087WYD1;A0A087WZQ6;A0A087X253;C9J1E7;H7C034;K7EJ01;K7EJX1;K7EN71;K7ERB2;P63010;Q10567	88	6233580	1432200	2121270	2295330	384886		0.000197918	0.000453214	0.000646268	0.000180006		0.000325566	0.000413137		1.26898			0.773103
1268	Q13151	Q13151	Q13151	1268	1268	30840	Q13151	None	None	13	9505300	5508900	2004000	1607900	384530		0.000761285	0.000428159	0.000452717	0.000179839		0.000594722	0.000316278		0.531808			0.325168
1398	Q6PI48;A0A3B3ISK7;A0A3B3IT01;A0A3B3ITS3;A0A3B3IS01;A0A3B3IS54;A0A3B3ITK9;A0A3B3IT89	A0A3B3IS01;A0A3B3IS54;A0A3B3ISK7;A0A3B3IT01;A0A3B3IT89;A0A3B3ITK9;A0A3B3ITS3;Q6PI48	A0A3B3IS01;A0A3B3IS54;A0A3B3ISK7;A0A3B3IT01;A0A3B3ITK9;A0A3B3ITS3;Q6PI48	1398	1398	73562	Q6PI48	None	None	35	5857200	1684200	2546800	1245200	380950		0.000232743	0.000544129	0.000350596	0.000178165		0.000388436	0.00026438		0.680628			0.557892
270	A0A7I2YQ95;H7C4F6;O00629;A0A7I2V340;A0A7I2V333	A0A7I2V333;A0A7I2V340;A0A7I2YQ95;H7C4F6;O00629	A0A7I2V333;A0A7I2V340;A0A7I2YQ95;H7C4F6;O00629	270;723	270	53034	A0A7I2YQ95	None	None	15	3228700	567800	1009200	1277200	374500		7.84654e-05	0.000215618	0.000359606	0.000175148		0.000147042	0.000267377		1.81838			0.404967
1259	Q12972;A0A0A0MT09	A0A0A0MT09;Q12972	A0A0A0MT09;Q12972	1259	1259	38478	Q12972	None	None	14	941290	197840	369530	1393800	373910		2.73399e-05	7.89509e-05	0.000392435	0.000174872		5.31454e-05	0.000283654		5.33732			0.175349
69	P0DPI2;A0A0B4J2D5;A0A096LPI6;A0A096LNH5;A0A096LNJ1;A0A096LP73;A0A2R8Y6K9;H7C1F6;A0A2R8YDR7;H7C2G3;F2Z2Q0;A0A096LP12	A0A096LNH5;A0A096LNJ1;A0A096LP12;A0A096LP73;A0A096LPI6;A0A0B4J2D5;A0A2R8Y6K9;A0A2R8YDR7;F2Z2Q0;H7C1F6;H7C2G3;P0DPI2	A0A096LNH5;A0A096LNJ1;A0A096LP12;A0A096LP73;A0A096LPI6;A0A0B4J2D5;A0A2R8Y6K9;A0A2R8YDR7;F2Z2Q0;H7C1F6;H7C2G3;P0DPI2	69	69	28170	P0DPI2	None	None	15	5630800	3941100	377260	1316600	373050		0.000544628	8.06024e-05	0.000370699	0.00017447		0.000312615	0.000272584		0.871949			0.888335
783	O75643;A0A494C1A5	A0A494C1A5;O75643	A0A494C1A5;O75643	783	783	244500	O75643	None	None	118	5334300	955990	2154900	1852800	370640		0.00013211	0.000460399	0.00052167	0.000173343		0.000296254	0.000347507		1.173			0.850278
1117	P55735;A8MXL6	A8MXL6;P55735	A8MXL6;P55735	1117	1117	35540	P55735	None	None	13	3385200	1193000	1170400	653790	368090		0.000164863	0.000250058	0.00018408	0.00017215		0.000207461	0.000178115		0.858548			0.565497
1723	Q9Y2V2;H3BSW7;H3BUY4;H3BPY5;H3BNU9;H3BTK3;I3L3X8	H3BNU9;H3BPY5;H3BSW7;H3BTK3;H3BUY4;I3L3X8;Q9Y2V2	H3BNU9;H3BPY5;H3BSW7;H3BUY4;Q9Y2V2	1723	1723	15892	Q9Y2V2	None	None	7	5607800	2220000	2524000	2716200	367550		0.000306786	0.000539258	0.000764767	0.000171898		0.000423022	0.000468332		1.10711			0.899882
1135	P61201;B4DIH5;H0YKU5;H0YMC2;H0YM03	B4DIH5;H0YKU5;H0YM03;H0YMC2;P61201	B4DIH5;H0YKU5;P61201	1135	1135	51596	P61201	None	None	21	1098100	236470	439330	422300	367300		3.26782e-05	9.38638e-05	0.000118902	0.000171781		6.3271e-05	0.000145341		2.29712			0.179521
917	P14868;H7BZ35;C9J7S3;C9JLC1;C9JQM9;H7C278	C9J7S3;C9JLC1;C9JQM9;H7BZ35;H7C278;P14868	P14868	917	917	57136	P14868	None	None	37	6448600	789800	3051300	2240600	366920		0.000109144	0.000651917	0.000630858	0.000171603		0.00038053	0.000401231		1.0544			0.958861
1349	Q16204	Q16204	Q16204	1349	1349	53290	Q16204	None	None	23	1254200	5036100	684400	203090	366710		0.000695948	0.000146223	5.71816e-05	0.000171505		0.000421086	0.000114343		0.271544			0.38862
1727	Q9Y314;M0R3B2;A0A075B6F9;M0QX85;M0R1K2;A0A075B797;M0R1T7	A0A075B6F9;A0A075B797;M0QX85;M0R1K2;M0R1T7;M0R3B2;Q9Y314	A0A075B6F9;A0A075B797;M0QX85;M0R1K2;M0R3B2;Q9Y314	1727	1727	33172	Q9Y314	None	None	17	2120000	1603000	1075100	680580	364320		0.000221522	0.000229697	0.000191623	0.000170387		0.000225609	0.000181005		0.802293			0.0593314
580	G3V3A4;Q13573;G3V4X8;G3V5R3	G3V3A4;G3V4X8;G3V5R3;Q13573	G3V3A4;G3V4X8;Q13573	580	580	65391	G3V3A4	None	None	28	1507300	445370	343930	354040	363970		6.15465e-05	7.34814e-05	9.96827e-05	0.000170223		6.75139e-05	0.000134953		1.99889			0.200053
225	A0A6Q8PFA7;A0A6Q8PFQ8;A0A6Q8PFS4;A0A7I2PK44;A0A6Q8PG15;A0A6Q8PFM5;A0A6Q8PFE1;O95831;A0A6Q8PFW2;A0A7I2RLJ8;A0A6Q8PHC0;A0A6Q8PHJ9;A0A6Q8PF87;E9PMA0;A0A6Q8PFN1;A0A6Q8PHJ4	A0A6Q8PF87;A0A6Q8PFA7;A0A6Q8PFE1;A0A6Q8PFM5;A0A6Q8PFN1;A0A6Q8PFQ8;A0A6Q8PFS4;A0A6Q8PFW2;A0A6Q8PG15;A0A6Q8PHC0;A0A6Q8PHJ4;A0A6Q8PHJ9;A0A7I2PK44;A0A7I2RLJ8;E9PMA0;O95831	A0A6Q8PF87;A0A6Q8PFA7;A0A6Q8PFE1;A0A6Q8PFM5;A0A6Q8PFQ8;A0A6Q8PFS4;A0A6Q8PFW2;A0A6Q8PG15;A0A6Q8PHC0;A0A6Q8PHJ9;A0A7I2PK44;A0A7I2RLJ8;O95831	225	225	50316	A0A6Q8PFA7	None	None	24	3795700	1655200	867170	909480	363830		0.000228735	0.000185273	0.000256071	0.000170158		0.000207004	0.000213115		1.02952			0.910605
485;1607	A8MX29;A8MZ87;C9J8T5;C9JZE5;E7EVH7;E9PQ02;F8W6L3;G3V2E7;G3V2P7;G3V3H3;G3V5R9;G5E9S8;H0YG16;H0YGB8;H0YJL0;H0YJT3;H0YJU9;H7C4M1;K7EL76;Q07866;Q6P597;Q9H0B6;Q9NSK0	None;A8MX29;A8MZ87;C9J8T5;C9JZE5;E7EVH7;E9PQ02;F8W6L3;G3V2E7;G3V2P7;G3V3H3;G3V5R9;G5E9S8;H0YG16;H0YGB8;H0YJL0;H0YJT3;H0YJU9;H7C4M1;K7EL76;Q07866;Q6P597;Q9H0B6;Q9NSK0	E7EVH7;F8W6L3;G3V2E7;G3V3H3;G3V5R9;G5E9S8;Q07866;Q9H0B6	485;1607	485;1607	65309	Q07866_family	Family {None}	None;A8MX29;A8MZ87;C9J8T5;C9JZE5;E7EVH7;E9PQ02;F8W6L3;G3V2E7;G3V2P7;G3V3H3;G3V5R9;G5E9S8;H0YG16;H0YGB8;H0YJL0;H0YJT3;H0YJU9;H7C4M1;K7EL76;Q07866;Q6P597;Q9H0B6;Q9NSK0	74	2519833	371520	976963	807910	363440		5.13411e-05	0.00020873	0.000227473	0.000169976		0.000130036	0.000198724		1.52823			0.498459
1408	Q7KZF4;H7C597	H7C597;Q7KZF4	Q7KZF4	1408	1408	102000	Q7KZF4	None	None	53	6855100	1266900	2548600	2677400	362220		0.000175075	0.000544514	0.000753843	0.000169405		0.000359795	0.000461624		1.28302			0.796095
1522	Q96EY1	Q96EY1	Q96EY1	1522	1522	52488	Q96EY1	None	None	22	1489900	617250	219060	294460	359140		8.5299e-05	4.68026e-05	8.29075e-05	0.000167964		6.60508e-05	0.000125436		1.89908			0.331226
37	A0A087WXM6;J3QQT2;J3KRX5;A0A0A6YYL6;P18621;J3QLC8;A0A0A0MRF8;J3KRB3;A0A087WWH0;J3QS96;A0A087WY81;J3KSJ0	A0A087WWH0;A0A087WXM6;A0A087WY81;A0A0A0MRF8;A0A0A6YYL6;J3KRB3;J3KRX5;J3KSJ0;J3QLC8;J3QQT2;J3QS96;P18621	A0A087WWH0;A0A087WXM6;A0A0A0MRF8;A0A0A6YYL6;J3KRB3;J3KRX5;J3QLC8;J3QQT2;J3QS96;P18621	37	37	19586	A0A087WXM6	None	None	9	2315500	1592400	204420	160180	358580		0.000220057	4.36748e-05	4.50999e-05	0.000167703		0.000131866	0.000106401		0.806891			0.834658
682	K7EJE8;K7EKE6;P36776;K7ER27;K7ER56;K7ERR6;K7EQF8	K7EJE8;K7EKE6;K7EQF8;K7ER27;K7ER56;K7ERR6;P36776	K7EJE8;K7EKE6;P36776	682	682	93296	K7EJE8	None	None	36	4998500	496340	3271600	872400	358170		6.85902e-05	0.000698984	0.000245631	0.000167511		0.000383787	0.000206571		0.538243			0.632987
1106	P53621;A0A3B3IT15;A0A3B3IS84;A0A3B3ISC6;A0A3B3IU89;A0A3B3ITI7;A0A3B3ITV3;A0A3B3ISK1;A0A3B3IU78;A0A3B3IS23;A0A3B3ITX2	A0A3B3IS23;A0A3B3IS84;A0A3B3ISC6;A0A3B3ISK1;A0A3B3IT15;A0A3B3ITI7;A0A3B3ITV3;A0A3B3ITX2;A0A3B3IU78;A0A3B3IU89;P53621	A0A3B3IS84;A0A3B3ISC6;A0A3B3IT15;A0A3B3IU89;P53621	1106	1106	138340	P53621	None	None	70	8313200	2038400	3733200	2185400	356150		0.00028169	0.000797606	0.000615316	0.000166566		0.000539648	0.000390941		0.724437			0.706027
1295	Q14152	Q14152	Q14152	1295	1295	166570	Q14152	None	None	58	9476700	2221100	3350100	3550700	354750		0.000306938	0.000715756	0.000999727	0.000165911		0.000511347	0.000582819		1.13977			0.891795
892	P11177;C9J634;F8WF02	C9J634;F8WF02;P11177	C9J634;P11177	892	892	39233	P11177	None	None	21	3355600	1170100	549770	1283200	352570		0.000161698	0.00011746	0.000361295	0.000164892		0.000139579	0.000263093		1.88491			0.344651
488	E9PB90;P52789;P52790	E9PB90;P52789;P52790	E9PB90;P52789	488;935	488	98972	E9PB90	None	None	46	3833400	896700	1578300	1008600	349830		0.000123917	0.000337207	0.000283979	0.00016361		0.000230562	0.000223795		0.970649			0.960954
1690	Q9UJU6;H0Y5J4;B4DDD6;F8WBG8	B4DDD6;F8WBG8;H0Y5J4;Q9UJU6	B4DDD6;H0Y5J4;Q9UJU6	1690	1690	48207	Q9UJU6	None	None	20	2720500	1657900	401510	314040	347080		0.000229108	8.57835e-05	8.84204e-05	0.000162324		0.000157446	0.000125372		0.796288			0.729224
718	O00267	O00267	O00267	718	718	121000	O00267	None	None	51	2074600	829380	442740	457350	345140		0.000114614	9.45923e-05	0.00012877	0.000161417		0.000104603	0.000145094		1.38709			0.168766
623	H0YMI6;H0YMA1;H0YMZ1;H0YL69;P25789;H0YLS6;H0YLC2;H0YKT8;H0YN18;H0YKS0	H0YKS0;H0YKT8;H0YL69;H0YLC2;H0YLS6;H0YMA1;H0YMI6;H0YMZ1;H0YN18;P25789	H0YKT8;H0YL69;H0YLC2;H0YLS6;H0YMA1;H0YMI6;H0YMZ1;H0YN18;P25789	623	623	20526	H0YMI6	None	None	9	6654500	4578800	610110	1123600	342020		0.000632753	0.000130351	0.000316358	0.000159958		0.000381552	0.000238158		0.624182			0.640385
142	A0A1B0GW95;Q96ST2	A0A1B0GW95;Q96ST2	A0A1B0GW95;Q96ST2	142	142	24000	A0A1B0GW95	None	None	12	2424900	1274100	534560	275840	340330		0.00017607	0.00011421	7.76649e-05	0.000159167		0.00014514	0.000118416		0.815875			0.653515
362	B4DY09;Q12905;X6R6Z1;A0A0A0MRL0	A0A0A0MRL0;B4DY09;Q12905;X6R6Z1	B4DY09;Q12905;X6R6Z1	362	362	38910	B4DY09	None	None	17	6256900	2538400	1624500	1755700	338300		0.000350786	0.000347078	0.000494331	0.000158218		0.000348932	0.000326274		0.935066			0.905103
385	D6RBD7;C9J1V9;O43324	C9J1V9;D6RBD7;O43324	C9J1V9;D6RBD7;O43324	385	385	16686	D6RBD7	None	None	10	3749400	1824300	634210	954030	336880		0.000252103	0.0001355	0.000268615	0.000157554		0.000193802	0.000213084		1.09949			0.833035
1544	Q96QK1;I3L4S0;A0A1W2PP10;A0A3B3ITD4	A0A1W2PP10;A0A3B3ITD4;I3L4S0;Q96QK1	Q96QK1	1544	1544	91706	Q96QK1	None	None	42	5326800	2157200	1750600	1092100	326920		0.000298108	0.000374019	0.000307489	0.000152896		0.000336063	0.000230192		0.684967			0.343915
1431	Q86XP3;A0A0A0MSJ0;J3QRI2;J3KTK9	A0A0A0MSJ0;J3KTK9;J3QRI2;Q86XP3	A0A0A0MSJ0;Q86XP3	1431	1431	102970	Q86XP3	None	None	44	2238200	696740	752020	464680	324800		9.62838e-05	0.000160671	0.000130834	0.000151904		0.000128477	0.000141369		1.10034			0.740126
28	F8W7S5;A0A087WVV2;Q9P2E9;A0A087WU26;H9KV85;E9PN67;C9J066;Q8N4C6	A0A087WU26;A0A087WVV2;C9J066;E9PN67;F8W7S5;H9KV85;Q8N4C6;Q9P2E9	A0A087WVV2;F8W7S5;Q9P2E9	28	28	84325	F8W7S5	None	None	46	1901600	720720	211610	645720	323520		9.95977e-05	4.52109e-05	0.000181807	0.000151306		7.24043e-05	0.000166557		2.30037			0.0943881
1414	Q7RTV0	Q7RTV0	Q7RTV0	1414	1414	12405	Q7RTV0	None	None	8	4935000	2340100	680240	1595100	319490		0.000323383	0.000145335	0.000449113	0.000149421		0.000234359	0.000299267		1.27696			0.745354
575	G3V1D4;Q9NUP9;H0YI92;H0YIA8;Q9HAP6;O14910	G3V1D4;H0YI92;H0YIA8;O14910;Q9HAP6;Q9NUP9	G3V1D4;Q9NUP9	575	575	19186	G3V1D4	None	None	10	4044300	1280800	2016700	429310	317590		0.000176996	0.000430872	0.000120876	0.000148532		0.000303934	0.000134704		0.443201			0.316194
48	A0A087X0H9;Q5T8P6;E2PSN0;U3KPZ7;Q9P2N5	A0A087X0H9;E2PSN0;Q5T8P6;Q9P2N5;U3KPZ7	A0A087X0H9;Q5T8P6	48	48	113790	A0A087X0H9	None	None	34	1696100	613420	286080	479520	317070		8.47697e-05	6.11216e-05	0.000135013	0.000148289		7.29456e-05	0.000141651		1.94187			0.0368153
1305	Q14677	Q14677	Q14677	1305	1305	68259	Q14677	None	None	22	1034000	287230	220640	213750	312360		3.96929e-05	4.71402e-05	6.0183e-05	0.000146086		4.34165e-05	0.000103135		2.37547			0.300269
807	O95243	O95243	O95243	807	807	66050	O95243	None	None	39	2426900	1093800	755030	265950	312110		0.000151154	0.000161314	7.48803e-05	0.000145969		0.000156234	0.000110425		0.706791			0.330156
1384	Q5TDH0;H0YII4;H0YI90	H0YI90;H0YII4;Q5TDH0	H0YI90;H0YII4;Q5TDH0	1384	1384	44522	Q5TDH0	None	None	21	4715200	1828500	1722300	854000	310410		0.000252684	0.000367973	0.00024045	0.000145174		0.000310328	0.000192812		0.621317			0.256682
1016	P35520;C9JMA6;H7C2H4;H7C1W6;H7C2W0	C9JMA6;H7C1W6;H7C2H4;H7C2W0;P35520	P35520	1016	1016	60586	P35520	None	None	26	5937800	2246900	1982300	1408800	299800		0.000310503	0.000423523	0.000396659	0.000140212		0.000367013	0.000268435		0.731406			0.554611
1316	Q15008;C9J0E9;C9J7B7;H7C531	C9J0E9;C9J7B7;H7C531;Q15008	Q15008	1316	1316	45531	Q15008	None	None	25	5007400	1519600	950540	2238700	298470		0.000209996	0.000203085	0.000630323	0.00013959		0.000206541	0.000384957		1.86383			0.542772
969	P26196;Q8IV96	P26196;Q8IV96	P26196;Q8IV96	969	969	54416	P26196	None	None	28	1872200	276860	645590	652120	297650		3.82598e-05	0.000137932	0.000183609	0.000139207		8.80957e-05	0.000161408		1.83219			0.311181
228	A0A6Q8PGW4;A0A6Q8PGI6;A0A6Q8PGA8;A0A6Q8PHH9;P41250;A0A6Q8PGZ8;A0A6Q8PHI7;H7C443;A0A6Q8PFZ6;A0A6Q8PH49;A0A6Q8PF45;A0A6Q8PFV5;A0A6Q8PGZ9;F8WCK4;A0A6Q8PGN7	A0A6Q8PF45;A0A6Q8PFV5;A0A6Q8PFZ6;A0A6Q8PGA8;A0A6Q8PGI6;A0A6Q8PGN7;A0A6Q8PGW4;A0A6Q8PGZ8;A0A6Q8PGZ9;A0A6Q8PH49;A0A6Q8PHH9;A0A6Q8PHI7;F8WCK4;H7C443;P41250	A0A6Q8PFZ6;A0A6Q8PGA8;A0A6Q8PGI6;A0A6Q8PGW4;A0A6Q8PGZ8;A0A6Q8PHH9;A0A6Q8PHI7;H7C443;P41250	228	228	69931	A0A6Q8PGW4	None	None	34	5705400	780650	2391000	2239500	294360		0.00010788	0.000510842	0.000630549	0.000137668		0.000309361	0.000384108		1.24162			0.836201
1428	Q86X55;K7EQA8;K7EK20;K7EPK1	K7EK20;K7EPK1;K7EQA8;Q86X55	K7EQA8;Q86X55	1428	1428	65853	Q86X55	None	None	21	1027200	154400	475400	397430	293340		2.13368e-05	0.00010157	0.0001119	0.000137191		6.14535e-05	0.000124545		2.02666			0.272405
804	O94992	O94992	O94992	804	804	40623	O94992	None	None	13	2061400	808280	159590	801420	292130		0.000111698	3.40967e-05	0.000225646	0.000136625		7.28972e-05	0.000181135		2.48481			0.208248
869	P08133;E7EMC6;E5RK69;E5RJF5;E5RK63;E5RFF0;E5RI05;E5RJR0;E5RIU8;H0YC77	E5RFF0;E5RI05;E5RIU8;E5RJF5;E5RJR0;E5RK63;E5RK69;E7EMC6;H0YC77;P08133	P08133	869	869	75872	P08133	None	None	43	7170100	1344200	3606800	1927700	291370		0.000185758	0.0007706	0.000542759	0.000136269		0.000478179	0.000339514		0.710015			0.734544
1478	Q8TEX9;H0YN14;H0YMR4;H0YN07;H0YLV0;H0YL92;H0YKG5;H0YK93	H0YK93;H0YKG5;H0YL92;H0YLV0;H0YMR4;H0YN07;H0YN14;Q8TEX9	H0YN14;Q8TEX9	1478	1478	118710	Q8TEX9	None	None	52	4925500	831220	2850900	952600	290780		0.000114868	0.000609101	0.000268212	0.000135994		0.000361984	0.000202103		0.558319			0.595769
957	P23526	P23526	P23526	957	957	47716	P23526	None	None	20	37167000	15785000	19309000	1782500	290570		0.00218136	0.00412541	0.000501877	0.000135895		0.00315338	0.000318886		0.101125			0.10325
1358	Q2TAY7	Q2TAY7	Q2TAY7	1358	1358	57543	Q2TAY7	None	None	26	3439700	504000	1984100	661480	290120		6.96487e-05	0.000423907	0.000186245	0.000135685		0.000246778	0.000160965		0.652266			0.678834
1339	Q15427;Q5SZ64	Q15427;Q5SZ64	Q15427;Q5SZ64	1339	1339	44385	Q15427	None	None	16	2279300	953420	502450	534460	288960		0.000131755	0.000107349	0.000150481	0.000135142		0.000119552	0.000142812		1.19456			0.247913
195	A0A494BZT8;Q9Y6A5;A0A087WUE2;E7EMT0;C9JA91;F8WC55;A0A494C117	A0A087WUE2;A0A494BZT8;A0A494C117;C9JA91;E7EMT0;F8WC55;Q9Y6A5	A0A087WUE2;A0A494BZT8;E7EMT0;Q9Y6A5	195	195	89871	A0A494BZT8	None	None	34	1526800	497880	274500	471170	283220		6.8803e-05	5.86475e-05	0.000132662	0.000132458		6.37252e-05	0.00013256		2.08018			0.00539977
1041;1134	A0A1B0GVS3;P42025;P61163;R4GMT0	None;A0A1B0GVS3;P42025;P61163;R4GMT0	A0A1B0GVS3;P61163;R4GMT0;P42025	1041;1134	1041;1134	42613	P61163_family	Family {None}	None;A0A1B0GVS3;P42025;P61163;R4GMT0	39	4373990	1017700	1658300	1415690	282310		0.000140638	0.000354299	0.000398599	0.000132032		0.000247469	0.000265315		1.07212			0.926321
339	Q99829;B0QZ18;F2Z2V0;A6PVH9;E7ENH5;Q5JX56;Q5JX58;Q5JX59;Q5JX60;Q5JX44;Q5JX55;Q5JX45;Q5JX52;Q5JX61;Q5JX54;H0Y524;E7EV27;Q5JX57;Q5JX53	A6PVH9;B0QZ18;E7ENH5;E7EV27;F2Z2V0;H0Y524;Q5JX44;Q5JX45;Q5JX52;Q5JX53;Q5JX54;Q5JX55;Q5JX56;Q5JX57;Q5JX58;Q5JX59;Q5JX60;Q5JX61;Q99829	A6PVH9;B0QZ18;E7ENH5;F2Z2V0;Q5JX44;Q5JX56;Q5JX58;Q5JX59;Q5JX60;Q99829	339	339	59058	Q99829	None	None	18	4062900	1501700	953560	1326600	281040		0.000207523	0.00020373	0.000373515	0.000131438		0.000205626	0.000252476		1.22784			0.736041
1627	Q9NPF4;G3V445;G3V249	G3V249;G3V445;Q9NPF4	G3V445;Q9NPF4	1627	1627	36426	Q9NPF4	None	None	19	2010100	188030	909630	631700	280730		2.59842e-05	0.000194344	0.00017786	0.000131293		0.000110164	0.000154577		1.40315			0.661646
65	A0A087X2D8;O60271;E9PFH7;A0A087WYG2;A0A669KB35;Q9UPT6;D6RHI8;H0YBE9;H0YBS5	A0A087WYG2;A0A087X2D8;A0A669KB35;D6RHI8;E9PFH7;H0YBE9;H0YBS5;O60271;Q9UPT6	A0A087X2D8;O60271	65	65	145170	A0A087X2D8	None	None	66	2942900	1129600	894170	641890	277280		0.000156102	0.000191041	0.000180729	0.00012968		0.000173571	0.000155204		0.894182			0.612855
236	O14964;A0A7I2V3Z1;A0A7I2V637;A0A7I2V3J3;A0A7I2V2R9;A0A7I2V2W5;A0A7I2V2D8;A0A7I2V3F9;A0A7I2V3I8;A0A7I2V5A2;A0A7I2V2K2;A0A7I2V6E0;A0A7I2YQD1;A0A7I2V5A3;I3L1P5;A0A7I2V307;A0A7I2V4X6;A0A7I2V628;A0A7I2V5D6;I3L165;I3L1E3;A0A7I2V331;A0A7I2V5W6;A0A7I2V5N3;A0A7I2V310	A0A7I2V2D8;A0A7I2V2K2;A0A7I2V2R9;A0A7I2V2W5;A0A7I2V307;A0A7I2V310;A0A7I2V331;A0A7I2V3F9;A0A7I2V3I8;A0A7I2V3J3;A0A7I2V3Z1;A0A7I2V4X6;A0A7I2V5A2;A0A7I2V5A3;A0A7I2V5D6;A0A7I2V5N3;A0A7I2V5W6;A0A7I2V628;A0A7I2V637;A0A7I2V6E0;A0A7I2YQD1;I3L165;I3L1E3;I3L1P5;O14964	A0A7I2V2D8;A0A7I2V2K2;A0A7I2V2R9;A0A7I2V2W5;A0A7I2V307;A0A7I2V3F9;A0A7I2V3I8;A0A7I2V3J3;A0A7I2V3Z1;A0A7I2V5A2;A0A7I2V5A3;A0A7I2V637;A0A7I2V6E0;A0A7I2YQD1;I3L1P5;O14964	236	236	86191	O14964	None	None	25	1239800	252850	572710	142760	271480		3.49418e-05	0.000122361	4.01952e-05	0.000126967		7.86513e-05	8.35812e-05		1.06268			0.943487
994	P30533;A0A3B3IRQ7;D6REW6	A0A3B3IRQ7;D6REW6;P30533	A0A3B3IRQ7;P30533	994	994	41465	P30533	None	None	20	1494100	612940	488160	124540	268420		8.47033e-05	0.000104296	3.50652e-05	0.000125536		9.44999e-05	8.03006e-05		0.849743			0.788001
1306	Q14683;G8JLG1;A0A6Q8PHC3;V9GY57;V9GYN9	A0A6Q8PHC3;G8JLG1;Q14683;V9GY57;V9GYN9	A0A6Q8PHC3;G8JLG1;Q14683	1306	1306	143230	Q14683	None	None	72	3611800	727400	1776700	840260	267390		0.000100521	0.000379596	0.000236582	0.000125054		0.000240058	0.000180818		0.753226			0.731474
845	P04843;B7Z4L4;F8WF32	B7Z4L4;F8WF32;P04843	B7Z4L4;P04843	845	845	68569	P04843	None	None	37	4814900	1509500	1360200	1678900	266240		0.000208601	0.00029061	0.000472707	0.000124517		0.000249605	0.000298612		1.19634			0.809792
749	O43252	O43252	O43252	749;809	749	70832	O43252	None	None	33	3727100	311950	1407700	1741300	266150		4.3109e-05	0.000300758	0.000490277	0.000124474		0.000171934	0.000307376		1.78776			0.606449
1240	Q08211	Q08211	Q08211	1240	1240	140960	Q08211	None	None	61	5591000	1870700	1748600	1706100	265710		0.000258516	0.000373592	0.000480366	0.000124269		0.000316054	0.000302317		0.956537			0.948159
526	F2Z2Y8;Q9H0E2;E9PNS3;E9PP67;E9PQ25;E7EN89	E7EN89;E9PNS3;E9PP67;E9PQ25;F2Z2Y8;Q9H0E2	E7EN89;E9PNS3;E9PP67;E9PQ25;F2Z2Y8;Q9H0E2	526	526	23280	F2Z2Y8	None	None	12	1758600	929430	291180	272600	265380		0.00012844	6.22112e-05	7.67527e-05	0.000124114		9.53255e-05	0.000100433		1.05359			0.911625
1742	Q9Y5J7;A0A1W2PRH9;A0A1W2PQS5;G3V502;G3V2F3	A0A1W2PQS5;A0A1W2PRH9;G3V2F3;G3V502;Q9Y5J7	A0A1W2PQS5;A0A1W2PRH9;G3V2F3;G3V502;Q9Y5J7	1742	1742	10378	Q9Y5J7	None	None	6	3294800	1126900	543890	1359800	264230		0.000155728	0.000116203	0.000382862	0.000123576		0.000135966	0.000253219		1.86237			0.465615
601	H0Y938;H0YAC7;P35606;A0A7I2V258;A0A7I2V3G0;A0A7I2YQF9;D6R997;D6RBZ7;D6RCL6;D6RBG7;D6RBT6	A0A7I2V258;A0A7I2V3G0;A0A7I2YQF9;D6R997;D6RBG7;D6RBT6;D6RBZ7;D6RCL6;H0Y938;H0YAC7;P35606	A0A7I2V258;H0Y938;H0YAC7;P35606	601	601	101530	H0Y938	None	None	49	3810700	1016500	1550100	981710	262420		0.000140472	0.000331182	0.000276408	0.00012273		0.000235827	0.000199569		0.846251			0.795084
1678	Q9UBQ0;F8VXU5	F8VXU5;Q9UBQ0	F8VXU5;Q9UBQ0	1678	1678	20505	Q9UBQ0	None	None	10	4099800	1381500	1455800	1001200	261400		0.000190912	0.000311035	0.000281896	0.000122253		0.000250973	0.000202074		0.805162			0.672905
546	F6T1Q0;Q6L8Q7	F6T1Q0;Q6L8Q7	F6T1Q0;Q6L8Q7	546	546	52175	F6T1Q0	None	None	24	3710800	938130	1564300	948370	260030		0.000129642	0.000334216	0.000267021	0.000121612		0.000231929	0.000194317		0.837828			0.792673
594	H0Y449;P67809;C9J5V9;Q9Y2T7	C9J5V9;H0Y449;P67809;Q9Y2T7	H0Y449;P67809	113;594	594	41905	H0Y449	None	None	19	1214300	554850	75355	328130	255970		7.66758e-05	1.60998e-05	9.23876e-05	0.000119713		4.63878e-05	0.00010605		2.28617			0.214401
1574	Q9BSJ8;F8VZB1	F8VZB1;Q9BSJ8	Q9BSJ8	1574	1574	122850	Q9BSJ8	None	None	49	6998200	1753000	3144000	1845500	255710		0.00024225	0.000671722	0.000519615	0.000119592		0.000456986	0.000319603		0.699372			0.685735
1483	Q8WWM7;H3BUF6;H3BSK9;H3BSQ5;H3BUE3	H3BSK9;H3BSQ5;H3BUE3;H3BUF6;Q8WWM7	H3BSK9;H3BUF6;Q8WWM7	1483	1483	113370	Q8WWM7	None	None	39	1823200	633100	618850	317960	253300		8.74893e-05	0.000132219	8.95241e-05	0.000118465		0.000109854	0.000103994		0.946661			0.846304
675	J3QRG6;P42771;K7ES20;K7ENC6;P42772	J3QRG6;K7ENC6;K7ES20;P42771;P42772	J3QRG6;K7ENC6;K7ES20;P42771;P42772	675	675	14968	J3QRG6	None	None	7	2948200	1478300	1217100	1283700	252740		0.000204289	0.000260036	0.000361436	0.000118203		0.000232163	0.000239819		1.03298			0.956648
538	F5H1S9;G8JLB3;Q9Y606;F5H168;F5GY32;F8W9U5;F5H1B2;F5GXL3	F5GXL3;F5GY32;F5H168;F5H1B2;F5H1S9;F8W9U5;G8JLB3;Q9Y606	F5H1S9;G8JLB3;Q9Y606	538	538	41729	F5H1S9	None	None	25	2633000	273910	1451400	655280	252460		3.78521e-05	0.000310095	0.000184499	0.000118072		0.000173973	0.000151286		0.86959			0.886246
286	P43490;A0A7P0T9I9;A0A7P0T973;A0A7P0T895;A0A7P0T931;A0A7P0T8L3;A0A7P0TAS5;A0A7P0T862;A0A7P0T8D2;A0A0C4DFS8;A0A7P0TA73;A0A7P0TBB7;A0A7P0T941;A0A7P0Z466;B7Z8W6;A0A7P0Z4N0;A0A7P0T9F0;A0A7P0TB17;A0A7P0T8Z3;A0A7P0T8R4;A0A7P0TAI8;A0A7P0Z437;A0A7P0Z4L4;C9JG65;C9JF35;A0A7P0TAZ2	A0A0C4DFS8;A0A7P0T862;A0A7P0T895;A0A7P0T8D2;A0A7P0T8L3;A0A7P0T8R4;A0A7P0T8Z3;A0A7P0T931;A0A7P0T941;A0A7P0T973;A0A7P0T9F0;A0A7P0T9I9;A0A7P0TA73;A0A7P0TAI8;A0A7P0TAS5;A0A7P0TAZ2;A0A7P0TB17;A0A7P0TBB7;A0A7P0Z437;A0A7P0Z466;A0A7P0Z4L4;A0A7P0Z4N0;B7Z8W6;C9JF35;C9JG65;P43490	A0A0C4DFS8;A0A7P0T862;A0A7P0T895;A0A7P0T8D2;A0A7P0T8L3;A0A7P0T931;A0A7P0T941;A0A7P0T973;A0A7P0T9I9;A0A7P0TA73;A0A7P0TAS5;A0A7P0TBB7;A0A7P0Z466;P43490	286	286	55520	P43490	None	None	29	10206000	1512200	5283300	3160500	250200		0.000208974	0.00112879	0.000889863	0.000117015		0.000668881	0.000503439		0.752659			0.808843
1200	P78347;A0A494C1K3;A0A494C0Q7;C9J6M0;A0A087WW90;A0A0D9SF80;A0A494C0I1;A0A494C1N8;Q86UP8;Q6EKJ0	A0A087WW90;A0A0D9SF80;A0A494C0I1;A0A494C0Q7;A0A494C1K3;A0A494C1N8;C9J6M0;P78347;Q6EKJ0;Q86UP8	A0A494C1K3;P78347	1200	1200	112420	P78347	None	None	48	3185300	971850	808320	1155800	249290		0.000134302	0.000172699	0.000325424	0.000116589		0.000153501	0.000221007		1.43978			0.589931
822	O95817;C9JFK9	C9JFK9;O95817	O95817	822	822	61594	O95817	None	None	34	1278500	437700	592270	314440	248540		6.04866e-05	0.00012654	8.8533e-05	0.000116238		9.35132e-05	0.000102386		1.09488			0.827449
496	E9PGT1;Q15631;H7C1D4;A0A0J9YVW2	A0A0J9YVW2;E9PGT1;H7C1D4;Q15631	E9PGT1;H7C1D4;Q15631	496	496	25572	E9PGT1	None	None	13	2311600	2245800	1452600	611570	247430		0.000310351	0.000310351	0.000172192	0.000115719		0.000310351	0.000143956		0.463848			0.0276094
1087	P50570;K7EMQ3;A0A0D9SFB1;A0A0U1RQP1;A0A0D9SFE4;Q05193;A0A1B0GUX5;A0A1B0GU67;E5RHK8;Q9UQ16;H7C5U0;E5RIK2	A0A0D9SFB1;A0A0D9SFE4;A0A0U1RQP1;A0A1B0GU67;A0A1B0GUX5;E5RHK8;E5RIK2;H7C5U0;K7EMQ3;P50570;Q05193;Q9UQ16	P50570	1087	1087	98063	P50570	None	None	48	3860800	793320	1438200	1382800	246530		0.00010963	0.000307274	0.000389338	0.000115298		0.000208452	0.000252318		1.21044			0.819414
68	P30566;A0A7P0Z472;A0A7P0T9A7;A0A096LNY6;A0A1B0GTJ7;A0A1B0GWJ0;A0A0A6YY92;A0A7P0T8E4;A0A1B0GTG9;A0A1B0GWF8;A0A096LNY5;A0A096LP92;A0A096LNY4;A0A096LP72;A0A096LPA2;B4DEP1;A0A1W2PRX2;A0A096LP76;A0A096LNT0;V9GY96	A0A096LNT0;A0A096LNY4;A0A096LNY5;A0A096LNY6;A0A096LP72;A0A096LP76;A0A096LP92;A0A096LPA2;A0A0A6YY92;A0A1B0GTG9;A0A1B0GTJ7;A0A1B0GWF8;A0A1B0GWJ0;A0A1W2PRX2;A0A7P0T8E4;A0A7P0T9A7;A0A7P0Z472;B4DEP1;P30566;V9GY96	A0A096LNY5;A0A096LNY6;A0A096LP92;A0A0A6YY92;A0A1B0GTG9;A0A1B0GTJ7;A0A1B0GWF8;A0A1B0GWJ0;A0A7P0T8E4;A0A7P0T9A7;A0A7P0Z472;P30566	68	68	54889	P30566	None	None	25	5271100	858660	2524100	1643200	245100		0.00011866	0.000539279	0.000462656	0.00011463		0.00032897	0.000288643		0.877415			0.896101
745	O15371;B0QYA5;B0QYA6;B0QYA4;B0QYA8	B0QYA4;B0QYA5;B0QYA6;B0QYA8;O15371	B0QYA5;O15371	745	745	63972	O15371	None	None	25	3709300	1437700	733210	1297000	241410		0.000198679	0.000156652	0.00036518	0.000112904		0.000177665	0.000239042		1.34546			0.678615
1631	Q9NQG5;A2A2M0	A2A2M0;Q9NQG5	Q9NQG5	1631	1631	36899	Q9NQG5	None	None	14	2681700	1420400	396440	628820	236050		0.000196288	8.47002e-05	0.000177049	0.000110397		0.000140494	0.000143723		1.02298			0.964887
1304	Q14657	Q14657	Q14657	1304	1304	14804	Q14657	None	None	6	3015900	831560	729030	1223500	231820		0.000114915	0.000155759	0.000344486	0.000108419		0.000135337	0.000226452		1.67325			0.526313
194	Q14258;A0A3B3IUA7;I3L2W4	A0A3B3IUA7;I3L2W4;Q14258	A0A3B3IUA7;Q14258	194	194	70973	Q14258	None	None	31	1947300	979110	604410	134300	229460		0.000135305	0.000129133	3.78132e-05	0.000107315		0.000132219	7.25641e-05		0.548817			0.229408
1619	Q9H773	Q9H773	Q9H773	1619	1619	18681	Q9H773	None	None	11	1062700	611730	220340	617290	225030		8.45361e-05	4.70761e-05	0.000173803	0.000105243		6.58061e-05	0.000139523		2.12021			0.19977
627	P07355;H0YN42;H0YMD0;H0YMW4;H0YMU9;H0YKS4;H0YNB8;A6NMY6;H0YMM1;A0A7I2V4P4;H0YM50;H0YKZ7;H0YMT9;H0YKX9;H0YNP5;H0YLV6;H0YKL9;H0YKV8;H0YN28;H0YL33;H0YMD9;H0YNA0;H0YKN4;H0YLE2	A0A7I2V4P4;A6NMY6;H0YKL9;H0YKN4;H0YKS4;H0YKV8;H0YKX9;H0YKZ7;H0YL33;H0YLE2;H0YLV6;H0YM50;H0YMD0;H0YMD9;H0YMM1;H0YMT9;H0YMU9;H0YMW4;H0YN28;H0YN42;H0YNA0;H0YNB8;H0YNP5;P07355	A0A7I2V4P4;A6NMY6;H0YKS4;H0YKX9;H0YKZ7;H0YLV6;H0YM50;H0YMD0;H0YMM1;H0YMT9;H0YMU9;H0YMW4;H0YN42;H0YNB8;H0YNP5;P07355	627	627	38604	P07355	None	None	23	28609000	27370000	723620	290980	224690		0.00378231	0.000154603	8.19277e-05	0.000105084		0.00196846	9.35059e-05		0.0475021			0.409909
1453	Q8N7H5;B4DGJ5	B4DGJ5;Q8N7H5	B4DGJ5;Q8N7H5	1453	1453	59975	Q8N7H5	None	None	28	1658500	884270	288380	262300	223600		0.000122199	6.1613e-05	7.38526e-05	0.000104574		9.1906e-05	8.92135e-05		0.970704			0.944034
784	O75663	O75663	O75663	784	784	31444	O75663	None	None	16	2579500	747210	875760	732970	223590		0.000103258	0.000187108	0.000206373	0.00010457		0.000145183	0.000155472		1.07087			0.890345
1129	P60866;E5RJX2;E5RIP1;A0A7P0S5H5;G3XAN0	A0A7P0S5H5;E5RIP1;E5RJX2;G3XAN0;P60866	A0A7P0S5H5;E5RIP1;E5RJX2;P60866	1129	1129	13373	P60866	None	None	5	9285600	7043800	1248100	771170	222530		0.000973396	0.000266659	0.000217129	0.000104074		0.000620028	0.000160601		0.259023			0.327854
835	P04040	P04040	P04040	835	835	59755	P04040	None	None	29	2029800	393930	685320	728690	221880		5.44379e-05	0.00014642	0.000205168	0.00010377		0.000100429	0.000154469		1.53809			0.512568
199	K7ES25;A0A494C165;P12955;A0A494C194	A0A494C165;A0A494C194;K7ES25;P12955	A0A494C165;A0A494C194;K7ES25;P12955	199	199	56406	K7ES25	None	None	24	1029400	502800	260150	45529	220950		6.94829e-05	5.55816e-05	1.2819e-05	0.000103335		6.25322e-05	5.80771e-05		0.928754			0.931361
401	C9JFE4;Q13098;A0A096LP07;A0A096LPJ3;A8K070;J3QS88;J3KTB0;J3QLT0;J3KSA5;J3KRJ4;J3QS84;J3QLE8;J3QL53;J3KRE8;J3QQX0	A0A096LP07;A0A096LPJ3;A8K070;C9JFE4;J3KRE8;J3KRJ4;J3KSA5;J3KTB0;J3QL53;J3QLE8;J3QLT0;J3QQX0;J3QS84;J3QS88;Q13098	A0A096LP07;A0A096LPJ3;A8K070;C9JFE4;Q13098	401	401	53371	C9JFE4	None	None	18	4424200	1270500	2058900	878870	215870		0.000175573	0.000439888	0.000247453	0.000100959		0.000307731	0.000174206		0.566099			0.470083
1513	Q96BH1	Q96BH1	Q96BH1	1513	1513	51218	Q96BH1	None	None	18	1375800	624730	107610	429930	213510		8.63326e-05	2.29911e-05	0.00012105	9.98555e-05		5.46619e-05	0.000110453		2.02066			0.236765
1133	P61160;F5H6T1	F5H6T1;P61160	F5H6T1;P61160	1133	1133	44760	P61160	None	None	13	3187600	629890	1263500	1080800	213430		8.70457e-05	0.000269949	0.000304308	9.98181e-05		0.000178498	0.000202063		1.13202			0.879414
774	O75083;D6RD66	D6RD66;O75083	O75083	774	774	66193	O75083	None	None	30	3795200	1492600	1353500	737590	211530		0.000206265	0.000289178	0.000207674	9.89295e-05		0.000247722	0.000153302		0.618847			0.301362
268	E7EX73;E9PGM1;E7EUU4;A0A7I2Y1C3;Q04637;C9J6B6;C9K073;C9JF13;C9J2Z7;A0A6Q8PFB2;H7C044;H7C0V6;F8WCF2;C9JHW9	A0A6Q8PFB2;A0A7I2Y1C3;C9J2Z7;C9J6B6;C9JF13;C9JHW9;C9K073;E7EUU4;E7EX73;E9PGM1;F8WCF2;H7C044;H7C0V6;Q04637	A0A7I2Y1C3;C9J2Z7;C9J6B6;C9JF13;C9K073;E7EUU4;E7EX73;E9PGM1;Q04637	268	268	158640	E7EX73	None	None	66	2064500	739710	365560	749170	210090		0.000102222	7.81027e-05	0.000210935	9.8256e-05		9.01623e-05	0.000154595		1.71463			0.379726
379	B8ZZA8;B8ZZC5	B8ZZA8;B8ZZC5	B8ZZA8;B8ZZC5	379;802	379	18634	B8ZZA8	None	None	8	3139800	1138400	1194800	599000	207670		0.000157318	0.000255272	0.000168653	9.71242e-05		0.000206295	0.000132889		0.644169			0.349756
1456	Q8NBJ5;M0QYH0;M0QX72	M0QX72;M0QYH0;Q8NBJ5	Q8NBJ5	1456	1456	71635	Q8NBJ5	None	None	32	2057600	1087900	421080	346860	201730		0.000150339	8.99646e-05	9.76611e-05	9.43461e-05		0.000120152	9.60036e-05		0.79902			0.50822
163	A0A2R8Y891;P08237;F8VZI0;F8VX13;F8VZQ1;F8VP00;H0YHB8;F8VSF7;F8VTQ3;F8VW30;F8VUB8;F8VYK8;F8VVE3	A0A2R8Y891;F8VP00;F8VSF7;F8VTQ3;F8VUB8;F8VVE3;F8VW30;F8VX13;F8VYK8;F8VZI0;F8VZQ1;H0YHB8;P08237	A0A2R8Y891;F8VZI0;P08237	163;930;1223	163	96907	A0A2R8Y891	None	None	38	3183200	413370	1691100	877520	201260		5.71244e-05	0.000361307	0.000247073	9.41263e-05		0.000209216	0.000170599		0.815424			0.841624
1724	Q9Y2W2;F5H5G4;F5GXS9	F5GXS9;F5H5G4;Q9Y2W2	Q9Y2W2	1724	1724	69997	Q9Y2W2	None	None	30	955990	643290	117360	603530	195340		8.88975e-05	2.50742e-05	0.000169929	9.13576e-05		5.69858e-05	0.000130643		2.29255			0.282843
166	P51659;E7EPL9;A0A804HK65;A0A2R8YD50;A0A804HKU2;E7ER27;A0A2R8YF45;A0A804HIR1;A0A2R8YDT8;A0A2R8Y7L2;E7ET17;A0A804HK88;A0A804HKB5;A0A2R8YEG2;A0A804HKT2;A0A804HLJ0;A0A804HIG8;A0A2R8Y7W2	A0A2R8Y7L2;A0A2R8Y7W2;A0A2R8YD50;A0A2R8YDT8;A0A2R8YEG2;A0A2R8YF45;A0A804HIG8;A0A804HIR1;A0A804HK65;A0A804HK88;A0A804HKB5;A0A804HKT2;A0A804HKU2;A0A804HLJ0;E7EPL9;E7ER27;E7ET17;P51659	A0A2R8YD50;A0A2R8YDT8;A0A2R8YF45;A0A804HIR1;A0A804HK65;A0A804HKU2;E7EPL9;E7ER27;P51659	166	166	79685	P51659	None	None	42	4503700	1340400	2061200	914710	187280		0.000185232	0.00044038	0.000257544	8.75881e-05		0.000312806	0.000172566		0.551671			0.456824
1655	Q9NYF8;A0A1W2PQ43;E9PK09;E9PQN2;E9PKI6;E9PK91;E9PJA7;H0YF14	A0A1W2PQ43;E9PJA7;E9PK09;E9PK91;E9PKI6;E9PQN2;H0YF14;Q9NYF8	A0A1W2PQ43;E9PJA7;E9PK09;E9PK91;E9PKI6;E9PQN2;Q9NYF8	1655	1655	106120	Q9NYF8	None	None	35	547840	113270	172250	75754	186560		1.5653e-05	3.68016e-05	2.13291e-05	8.72514e-05		2.62273e-05	5.42902e-05		2.06999			0.50267
295	A0A7P0Z4B9;Q16531;A0A7P0TAK7;A0A7P0T965;A0A7P0T870;A0A7P0Z3Z5;F5GY55;A0A7P0TB30;F5GWI0;F5H2L3;A0A7P0Z4L2;F5GZY8;A0A7P0TAX4;F5H198	A0A7P0T870;A0A7P0T965;A0A7P0TAK7;A0A7P0TAX4;A0A7P0TB30;A0A7P0Z3Z5;A0A7P0Z4B9;A0A7P0Z4L2;F5GWI0;F5GY55;F5GZY8;F5H198;F5H2L3;Q16531	A0A7P0T870;A0A7P0T965;A0A7P0TAK7;A0A7P0TB30;A0A7P0Z3Z5;A0A7P0Z4B9;F5GY55;Q16531	295	295	123280	A0A7P0Z4B9	None	None	54	6088600	962220	3074900	1870200	181280		0.000132971	0.000656959	0.000526569	8.4782e-05		0.000394965	0.000305676		0.773931			0.818809
1447	Q8N163;H0YB24;G3V119;E5RFJ3;E5RHJ4;H0YC69;E5RGU7;H0YC58;A0A087X2B6;E5RHH8	A0A087X2B6;E5RFJ3;E5RGU7;E5RHH8;E5RHJ4;G3V119;H0YB24;H0YC58;H0YC69;Q8N163	G3V119;H0YB24;Q8N163	1447	1447	102900	Q8N163	None	None	50	3827900	2151300	891080	604810	180750		0.000297292	0.000190381	0.000170289	8.45341e-05		0.000243837	0.000127412		0.522528			0.231425
180	F5H345;A0A3B3IRR1;A0A3F2YNY7;P08397;F5GY90;F5H226;F5H0P4;A0A3B3IU56;A0A1W2PNU5;A0A3B3IU34;F5H4W5;F5H4X2	A0A1W2PNU5;A0A3B3IRR1;A0A3B3IU34;A0A3B3IU56;A0A3F2YNY7;F5GY90;F5H0P4;F5H226;F5H345;F5H4W5;F5H4X2;P08397	A0A1W2PNU5;A0A3B3IRR1;A0A3B3IU34;A0A3B3IU56;A0A3F2YNY7;F5GY90;F5H0P4;F5H226;F5H345;P08397	180	180	35761	F5H345	None	None	17	1466500	352140	446030	487840	180500		4.86629e-05	9.52952e-05	0.000137355	8.44172e-05		7.19791e-05	0.000110886		1.54053			0.384999
1007	P33992;B1AHB1;B1AHB2;B1AHA9	B1AHA9;B1AHB1;B1AHB2;P33992	B1AHB1;P33992	1007	1007	82285	P33992	None	None	42	11780000	4534600	5586400	1479800	179050		0.000626645	0.00119355	0.000416649	8.3739e-05		0.000910096	0.000250194		0.27491			0.182482
654	I3L0N3;P46459;I3L2G1;I3L0L3;K7EQD6	I3L0L3;I3L0N3;I3L2G1;K7EQD6;P46459	I3L0N3;P46459	654	654	82091	I3L0N3	None	None	47	1137200	203180	408540	348770	176770		2.80778e-05	8.72854e-05	9.81989e-05	8.26727e-05		5.76816e-05	9.04358e-05		1.56784			0.396551
1480	Q8WUA2	Q8WUA2	Q8WUA2	1480	1480	57224	Q8WUA2	None	None	26	1223900	415870	321420	310180	176440		5.74699e-05	6.86721e-05	8.73336e-05	8.25184e-05		6.3071e-05	8.4926e-05		1.34651			0.0697713
4	P46379;A0A7I2V508;A0A0G2JK23;A0A024RCR6;A0A7P0MQS5;A0A0G2JL47;A0A0G2JJM1;X6REW1;F6S6P2;F6X9W3;F6U341;F6VEM6;F6WML8;A0A1B0GX79;A0A0G2JJR8;A0A7I2V3H1;F6XTU0;F6U1F2;F6UR09;F6TC96;H0Y710;H0Y4L1	A0A024RCR6;A0A0G2JJM1;A0A0G2JJR8;A0A0G2JK23;A0A0G2JL47;A0A1B0GX79;A0A7I2V3H1;A0A7I2V508;A0A7P0MQS5;F6S6P2;F6TC96;F6U1F2;F6U341;F6UR09;F6VEM6;F6WML8;F6X9W3;F6XTU0;H0Y4L1;H0Y710;P46379;X6REW1	A0A024RCR6;A0A0G2JJM1;A0A0G2JK23;A0A0G2JL47;A0A7I2V508;A0A7P0MQS5;F6S6P2;P46379;X6REW1	4	4	119410	P46379	None	None	33	3594500	1048900	1502000	867520	175990		0.000144949	0.000320905	0.000244257	8.23079e-05		0.000232927	0.000163282		0.701001			0.619173
780	O75533;H7C341;F8WC19;B4DGZ4;A0A494C1M2	A0A494C1M2;B4DGZ4;F8WC19;H7C341;O75533	O75533	780	780	145830	O75533	None	None	62	7650000	2750200	3236900	1487400	175520		0.000380055	0.00069157	0.000418789	8.20881e-05		0.000535813	0.000250439		0.467399			0.339445
1056	P46781;B5MCT8;C9JM19;F2Z3C0;A8MXK4	A8MXK4;B5MCT8;C9JM19;F2Z3C0;P46781	B5MCT8;C9JM19;P46781	1056	1056	22591	P46781	None	None	11	8903800	3915800	1664800	3148400	174800		0.000541132	0.000355688	0.000886457	8.17514e-05		0.00044841	0.000484104		1.0796			0.938986
1132	P61158;B4DXW1;F8WDR7;F8WEW2;F8WE84;A0A0A0MTI9;H7C4J1;C9IZN3;Q9C0K3;Q9P1U1	A0A0A0MTI9;B4DXW1;C9IZN3;F8WDR7;F8WE84;F8WEW2;H7C4J1;P61158;Q9C0K3;Q9P1U1	B4DXW1;P61158	1132	1132	47371	P61158	None	None	21	1888400	577280	930480	208190	172430		7.97754e-05	0.000198799	5.86175e-05	8.0643e-05		0.000139287	6.96302e-05		0.499904			0.368785
790	O75934	O75934	O75934	790	790	26131	O75934	None	None	13	170320	2816500	3376600	3010300	170320		0.000389217	0.000721418	0.000847573	7.96562e-05		0.000555318	0.000463615		0.834864			0.846829
746	O43143	O43143	O43143	746	746	90932	O43143	None	None	39	7408000	772240	3796100	2670700	168910		0.000106717	0.000811045	0.000751956	7.89967e-05		0.000458881	0.000415477		0.905412			0.937112
1018	P35579;Q5BKV1;B1AH99;E7ERA5;A0A2R8Y4C3;A0A0C4DFM8;A1L2Z2;REV__S4R3H4;REV__E7EQT4;REV__Q9UKV3	A0A0C4DFM8;A0A2R8Y4C3;A1L2Z2;B1AH99;E7ERA5;P35579;Q5BKV1;REV__E7EQT4;REV__Q9UKV3;REV__S4R3H4	P35579	1018;1019;1415	1018	226530	P35579	None	None	104	7195000	1680800	1127900	4218100	168190		0.000232273	0.000240978	0.00118764	7.866e-05		0.000236626	0.000633149		2.67574			0.548759
1419	Q7Z6Z7;H0Y659;A0A087X146;A0A1B0GXC7	A0A087X146;A0A1B0GXC7;H0Y659;Q7Z6Z7	Q7Z6Z7	1419	1419	481890	Q7Z6Z7	None	None	184	3395300	1040000	1539500	647770	168090		0.00014372	0.000328917	0.000182385	7.86132e-05		0.000236318	0.000130499		0.552216			0.42383
70	A0A0A0MQS1;Q53H96;B5MD87;F8WEI0	A0A0A0MQS1;B5MD87;F8WEI0;Q53H96	A0A0A0MQS1;B5MD87;Q53H96	70	70	29892	A0A0A0MQS1	None	None	14	1771900	263470	756460	587400	164580		3.64094e-05	0.000161619	0.000165387	7.69716e-05		9.90143e-05	0.000121179		1.22386			0.799645
1535	Q96I25;Q5W011;Q5W010;H0Y6J6;Q5W012	H0Y6J6;Q5W010;Q5W011;Q5W012;Q96I25	H0Y6J6;Q5W010;Q5W011;Q5W012;Q96I25	1535	1535	44961	Q96I25	None	None	23	1342000	276610	389490	512990	162930		3.82253e-05	8.32154e-05	0.000144436	7.62e-05		6.07203e-05	0.000110318		1.81682			0.348754
929	P17174	P17174	P17174	929	929	46247	P17174	None	None	22	2760700	786250	708610	1103600	162260		0.000108653	0.000151396	0.000310727	7.58866e-05		0.000130025	0.000193307		1.48669			0.648937
1537	Q96KP4;J3QKT2;J3KRD5;J3QQN6;J3QR27;J3QLU1;A0A087WVS2;J3QKQ0;J3QRD0;J3QL02;J3KSV5;A0A087WYZ1;J3KSS4;J3QRA8;J3QRH4	A0A087WVS2;A0A087WYZ1;J3KRD5;J3KSS4;J3KSV5;J3QKQ0;J3QKT2;J3QL02;J3QLU1;J3QQN6;J3QR27;J3QRA8;J3QRD0;J3QRH4;Q96KP4	Q96KP4	1537	1537	52878	Q96KP4	None	None	27	2536200	475050	1069500	829500	162090		6.56481e-05	0.000228501	0.000233552	7.58071e-05		0.000147074	0.00015468		1.05171			0.952616
1060	P47897;A0A1B0GVU9;B4DDN1;H7C0R3;A0A0U1RQX5;A0A0U1RRC8;C9J165;A0A0U1RQT0;A0A0U1RRI9;A0A0U1RQE9;A0A0U1RQU2;A0A0U1RQM8;A0A0U1RQX9;A0A0U1RR66;A0A0U1RQL2;F2Z2V6;A0A0U1RRJ7;A0A0U1RQQ5;A0A1B0GTT3;A0A0U1RQJ6;A0A0U1RR79;A0A0U1RQC3	A0A0U1RQC3;A0A0U1RQE9;A0A0U1RQJ6;A0A0U1RQL2;A0A0U1RQM8;A0A0U1RQQ5;A0A0U1RQT0;A0A0U1RQU2;A0A0U1RQX5;A0A0U1RQX9;A0A0U1RR66;A0A0U1RR79;A0A0U1RRC8;A0A0U1RRI9;A0A0U1RRJ7;A0A1B0GTT3;A0A1B0GVU9;B4DDN1;C9J165;F2Z2V6;H7C0R3;P47897	A0A1B0GVU9;B4DDN1;H7C0R3;P47897	1060	1060	87798	P47897	None	None	45	2365300	577570	597060	1029300	161370		7.98155e-05	0.000127563	0.000289807	7.54704e-05		0.000103689	0.000182639		1.76141			0.546769
1518	Q96EA4;D6RDK5;D6RCL1;D6REZ1;D6R936;D6RIF7;D6RIB8;D6RC83	D6R936;D6RC83;D6RCL1;D6RDK5;D6REZ1;D6RIB8;D6RIF7;Q96EA4	D6R936;D6RC83;D6RCL1;D6RDK5;D6REZ1;D6RIB8;D6RIF7;Q96EA4	1518	1518	70171	Q96EA4	None	None	33	532660	173640	139170	59261	160590		2.39956e-05	2.9734e-05	1.66854e-05	7.51056e-05		2.68648e-05	4.58955e-05		1.70839			0.583234
1079	P49756;E9PQU5;H0YE46;E9PSE8	E9PQU5;E9PSE8;H0YE46;P49756	E9PQU5;P49756	1079	1079	100180	P49756	None	None	33	702160	249350	28865	423940	159490		3.44582e-05	6.16707e-06	0.000119364	7.45911e-05		2.03126e-05	9.69774e-05		4.77424			0.101473
1313	Q14C86;F8W9S7;C9IZ08;H0Y7I9;H0Y4E7;B4DGD8;B0QZ65;A0A0A0MQV8;C9IZX9	A0A0A0MQV8;B0QZ65;B4DGD8;C9IZ08;C9IZX9;F8W9S7;H0Y4E7;H0Y7I9;Q14C86	C9IZ08;F8W9S7;H0Y4E7;H0Y7I9;Q14C86	1313	1313	164980	Q14C86	None	None	60	1277500	65073	469830	583800	158800		8.99256e-06	0.00010038	0.000164373	7.42684e-05		5.46864e-05	0.000119321		2.18191			0.419867
1284;1496	E5RFI6;E5RFP9;E5RG37;E5RGV4;E5RH52;E5RHE7;E5RJ04;E5RK19;E7ESJ6;H3BM24;O15379;Q13547;Q5TEE2;Q92769	None;E5RFI6;E5RFP9;E5RG37;E5RGV4;E5RH52;E5RHE7;E5RJ04;E5RK19;E7ESJ6;H3BM24;O15379;Q13547;Q5TEE2;Q92769	Q13547;Q5TEE2;Q92769	1284;1496	1284;1496	55102	Q13547_family	Family {None}	None;E5RFI6;E5RFP9;E5RG37;E5RGV4;E5RH52;E5RHE7;E5RJ04;E5RK19;E7ESJ6;H3BM24;O15379;Q13547;Q5TEE2;Q92769	41	3441890	762750	1747190	1511590	158600		0.000105406	0.000373291	0.0004256	7.41749e-05		0.000239348	0.000249887		1.04403			0.96629
1482	Q8WVC0	Q8WVC0	Q8WVC0	1482	1482	75403	Q8WVC0	None	None	39	968390	475240	207280	128020	157850		6.56743e-05	4.42858e-05	3.6045e-05	7.38241e-05		5.49801e-05	5.49346e-05		0.999173			0.998518
403	C9JIF9;P13798;H7C393;C9JLK2;H7C1U0;F8WEH5	C9JIF9;C9JLK2;F8WEH5;H7C1U0;H7C393;P13798	C9JIF9;C9JLK2;H7C1U0;H7C393;P13798	403	403	81673	C9JIF9	None	None	31	1831000	472920	527990	672810	157240		6.53537e-05	0.000112806	0.000189435	7.35388e-05		8.90799e-05	0.000131487		1.47605			0.568089
588	G5E9D5;Q9BQ52;E7ES68;H7C2I4;V9GYS7;J3QRS2;V9GYU5;J3QL08;J3QLK4;V9GZ72	E7ES68;G5E9D5;H7C2I4;J3QL08;J3QLK4;J3QRS2;Q9BQ52;V9GYS7;V9GYU5;V9GZ72	E7ES68;G5E9D5;Q9BQ52	588	588	90036	G5E9D5	None	None	43	2139800	528730	844000	609880	157210		7.30662e-05	0.000180322	0.000171716	7.35248e-05		0.000126694	0.000122621		0.967847			0.960413
706	M0R165;Q9UBC2;M0R2S2;K7EJR2;M0R330;M0QX30;M0R1V5	K7EJR2;M0QX30;M0R165;M0R1V5;M0R2S2;M0R330;Q9UBC2	M0R165;M0R2S2;Q9UBC2	706	706	83474	M0R165	None	None	44	623470	112500	98840	256110	156020		1.55466e-05	2.11174e-05	7.21098e-05	7.29683e-05		1.8332e-05	7.2539e-05		3.95697			0.00269214
1721	Q9Y2S7;B4DEM9	B4DEM9;Q9Y2S7	B4DEM9;Q9Y2S7	1721	1721	42033	Q9Y2S7	None	None	23	3244100	906830	1598700	584680	153860		0.000125317	0.000341566	0.000164621	7.19581e-05		0.000233441	0.00011829		0.506722			0.430856
737	O15042;E7ET15;E7EW00;H0Y8D9;H7C4V2	E7ET15;E7EW00;H0Y8D9;H7C4V2;O15042	E7ET15;O15042	737	737	118290	O15042	None	None	39	736180	179520	190290	212620	153750		2.48082e-05	4.06559e-05	5.98648e-05	7.19066e-05		3.2732e-05	6.58857e-05		2.01288			0.0795057
348	B2WTI3;B2WTI4;K7EJU9;Q6NYC1	B2WTI3;B2WTI4;K7EJU9;Q6NYC1	B2WTI3;B2WTI4;K7EJU9;Q6NYC1	348	348	39241	B2WTI3	None	None	15	1493700	612780	505800	221660	153470		8.46812e-05	0.000108065	6.24101e-05	7.17757e-05		9.63732e-05	6.70929e-05		0.696178			0.145659
1560	Q9BPU6;E7EWB4;E9PHT0;E7ESV0	E7ESV0;E7EWB4;E9PHT0;Q9BPU6	Q9BPU6	1560	1560	61421	Q9BPU6	None	None	30	3246500	2467800	406000	220610	152120		0.00034103	8.67428e-05	6.21145e-05	7.11443e-05		0.000213886	6.66294e-05		0.311518			0.366637
1549	Q99460;A0A7I2V523;A0A087WW66;A0A7P0MW50;A0A7I2V5C8;A0A7I2V262;A0A7I2YQY1;A0A7I2V641;A0A7I2V2K8;A0A7I2V479;A0A7I2V4X0;A0A7I2YQI9;A0A7I2V491;A0A7I2V4A5;H7BZR6;C9J9M4;F8WCE3	A0A087WW66;A0A7I2V262;A0A7I2V2K8;A0A7I2V479;A0A7I2V491;A0A7I2V4A5;A0A7I2V4X0;A0A7I2V523;A0A7I2V5C8;A0A7I2V641;A0A7I2YQI9;A0A7I2YQY1;A0A7P0MW50;C9J9M4;F8WCE3;H7BZR6;Q99460	A0A087WW66;A0A7I2V262;A0A7I2V2K8;A0A7I2V479;A0A7I2V491;A0A7I2V4X0;A0A7I2V523;A0A7I2V5C8;A0A7I2V641;A0A7I2YQI9;A0A7I2YQY1;A0A7P0MW50;Q99460	1549	1549	105840	Q99460	None	None	47	5749300	1845200	2356400	1396800	150920		0.000254992	0.00050345	0.00039328	7.05831e-05		0.000379221	0.000231931		0.6116			0.544645
1348	Q15942;H0Y2Y8;C9JJK5;C9IZ41;H7C3D3;H7C3R3	C9IZ41;C9JJK5;H0Y2Y8;H7C3D3;H7C3R3;Q15942	C9JJK5;H0Y2Y8;Q15942	1348	1348	61277	Q15942	None	None	24	921570	1723300	203910	568080	149590		0.000238146	4.35658e-05	0.000159947	6.9961e-05		0.000140856	0.000114954		0.816112			0.831574
587;1043	G5E972;H0YJH7;P42166;P42167	None;G5E972;H0YJH7;P42166;P42167	P42166;P42167;G5E972;H0YJH7	587;1043	587;1043	75491	P42166_family	Family {None}	None;G5E972;H0YJH7;P42166;P42167	58	1311300	693110	28679	440780	148760		9.57822e-05	6.12733e-06	0.000124105	6.95729e-05		5.09548e-05	9.6839e-05		1.90049			0.474061
482	E7ETU9;O00469	E7ETU9;O00469	E7ETU9;O00469	482	482	81169	E7ETU9	None	None	36	1397800	319270	638350	295020	145200		4.41205e-05	0.000136385	8.30652e-05	6.79079e-05		9.02527e-05	7.54865e-05		0.836391			0.782031
1708	Q9UQE7	Q9UQE7	Q9UQE7	1708	1708	141540	Q9UQE7	None	None	65	1194800	81332	516380	454020	143070		1.12394e-05	0.000110326	0.000127833	6.69117e-05		6.07825e-05	9.73723e-05		1.60198			0.593536
26	A0A087WVM4;B7ZM99;Q6UB35;H0Y327;Q4VXM0;Q4VXV2;Q4VXM1;Q5JYA8;Q5JYA3	A0A087WVM4;B7ZM99;H0Y327;Q4VXM0;Q4VXM1;Q4VXV2;Q5JYA3;Q5JYA8;Q6UB35	A0A087WVM4;B7ZM99;Q6UB35	26	26	99310	A0A087WVM4	None	None	46	3287600	689010	1682500	775030	141020		9.52156e-05	0.00035947	0.000218216	6.5953e-05		0.000227343	0.000142084		0.624979			0.632344
802	O94925;H7BZD1;C9JIJ6	C9JIJ6;H7BZD1;O94925	O94925	379;802	802	73460	O94925	None	None	35	1676900	592500	670780	272670	140950		8.18787e-05	0.000143314	7.67724e-05	6.59202e-05		0.000112596	7.13463e-05		0.633648			0.316999
1	A0A024R571;Q9H4M9;C9JC03;C9J2Z4;Q9NZN3;C9JIJ3;C9IZH1;C9JDQ8;Q9NZN4	A0A024R571;C9IZH1;C9J2Z4;C9JC03;C9JDQ8;C9JIJ3;Q9H4M9;Q9NZN3;Q9NZN4	A0A024R571;C9J2Z4;C9JC03;Q9H4M9	1	1	61927	A0A024R571	None	None	29	1159400	1778800	790930	368460	140430		0.000245816	0.000168984	0.000103743	6.5677e-05		0.0002074	8.47099e-05		0.408438			0.103495
862	P06744;A0A2U3TZU2;A0A2R8Y6C7;A0A0J9YXP8;K7EQ48;A0A0J9YYH3;A0A0J9YX90;K7ERC6;K7EPY4;K7EP41;CON__Q3ZBD7;K7ENA0;A0A0J9YXM3;K7ELR7;A0A2R8YF08;K7EIL4;K7ERK8;A0A0J9YXH9;A0A0J9YYI8	A0A0J9YX90;A0A0J9YXH9;A0A0J9YXM3;A0A0J9YXP8;A0A0J9YYH3;A0A0J9YYI8;A0A2R8Y6C7;A0A2R8YF08;A0A2U3TZU2;CON__Q3ZBD7;K7EIL4;K7ELR7;K7ENA0;K7EP41;K7EPY4;K7EQ48;K7ERC6;K7ERK8;P06744	A0A0J9YX90;A0A0J9YXP8;A0A0J9YYH3;A0A2R8Y6C7;A0A2U3TZU2;K7EQ48;P06744	862	862	63146	P06744	None	None	26	1652200	490210	305170	717390	139450		6.77431e-05	6.52002e-05	0.000201987	6.52187e-05		6.64716e-05	0.000133603		2.00992			0.429833
1382	Q5T6F2;Q5JV08	Q5JV08;Q5T6F2	Q5T6F2	1382	1382	117110	Q5T6F2	None	None	29	1341600	421430	448920	331810	139430		5.82382e-05	9.59127e-05	9.34237e-05	6.52094e-05		7.70755e-05	7.93165e-05		1.02908			0.932817
1585	Q9BVP2	Q9BVP2	Q9BVP2	1585	1585	61992	Q9BVP2	None	None	26	999260	428490	69314	362580	138870		5.92138e-05	1.48091e-05	0.000102087	6.49475e-05		3.70115e-05	8.35173e-05		2.25653			0.249355
1459	Q8NCA5;E9PH82;C9J3G8	C9J3G8;E9PH82;Q8NCA5	E9PH82;Q8NCA5	1366;1459	1459	55272	Q8NCA5	None	None	23	348740	170330	364650	210560	138170		2.35382e-05	7.79082e-05	5.92848e-05	6.46201e-05		5.07232e-05	6.19524e-05		1.22138			0.720868
709	M0R210;P62249;M0R3H0;Q6IPX4;M0QX76;M0R1M5	M0QX76;M0R1M5;M0R210;M0R3H0;P62249;Q6IPX4	M0R210;M0R3H0;P62249;Q6IPX4	709	709	14419	M0R210	None	None	10	1965200	2425000	315400	1513800	136030		0.000335115	6.73859e-05	0.000426222	6.36192e-05		0.000201251	0.000244921		1.21699			0.86425
1353	Q16658;C9JPH9;C9JFC0;A0A0A0MSB2	A0A0A0MSB2;C9JFC0;C9JPH9;Q16658	Q16658	1353	1353	54529	Q16658	None	None	28	1946700	592620	1076200	142650	135310		8.18953e-05	0.000229932	4.01642e-05	6.32825e-05		0.000155914	5.17234e-05		0.331743			0.298828
1378	Q5QPM7;Q92530;F5H4Z3;H0Y555;Q5QPM9	F5H4Z3;H0Y555;Q5QPM7;Q5QPM9;Q92530	F5H4Z3;Q5QPM7;Q92530	1378	1378	28956	Q5QPM7	None	None	11	18005000	4737100	8045900	5088400	133500		0.000654629	0.00171902	0.00143268	6.2436e-05		0.00118683	0.000747557		0.629879			0.662918
1474	Q8TD16	Q8TD16	Q8TD16	1474	1474	93532	Q8TD16	None	None	46	440880	196050	79721	31936	133170		2.70925e-05	1.70326e-05	8.99183e-06	6.22816e-05		2.20625e-05	3.56367e-05		1.61526			0.666308
555	F8VVM2;F8VWQ0	F8VVM2;F8VWQ0	F8VVM2	555	555	36161	F8VVM2	None	None	18	3413200	1474600	2740800	1805500	133120		0.000203778	0.000585578	0.000508353	6.22583e-05		0.000394678	0.000285305		0.722882			0.745265
1234	Q06124;A0A1W2PPU4;H0YF12;A0A0U1RRI0	A0A0U1RRI0;A0A1W2PPU4;H0YF12;Q06124	A0A1W2PPU4;Q06124	1234	1234	68010	Q06124	None	None	38	2530800	1038500	498640	862950	130720		0.000143512	0.000106535	0.00024297	6.11358e-05		0.000125024	0.000152053		1.21619			0.798234
1269	Q13155;A8MU58	A8MU58;Q13155	A8MU58;Q13155	1269	1269	35348	Q13155	None	None	17	1601700	706640	884050	587150	130470		9.76519e-05	0.000188879	0.000165317	6.10189e-05		0.000143266	0.000113168		0.789916			0.706361
131	A0A0U1RR22;Q9UNF0;B0QYG7;B0QYG8	A0A0U1RR22;B0QYG7;B0QYG8;Q9UNF0	A0A0U1RR22;B0QYG7;B0QYG8;Q9UNF0	131	131	51828	A0A0U1RR22	None	None	20	959380	293100	159570	378590	128120		4.0504e-05	3.40925e-05	0.000106595	5.99198e-05		3.72983e-05	8.32574e-05		2.23221			0.190338
613	H0YHS6;Q9Y2Z4	H0YHS6;Q9Y2Z4	H0YHS6;Q9Y2Z4	613	613	32184	H0YHS6	None	None	16	1723100	946820	776250	525630	126100		0.000130843	0.000165847	0.000147995	5.89751e-05		0.000148345	0.000103485		0.697597			0.447283
1573	Q9BSH4;A0A804HJB7	A0A804HJB7;Q9BSH4	A0A804HJB7;Q9BSH4	1573	1573	32477	Q9BSH4	None	None	14	683240	4114200	557980	1407600	125260		0.000568549	0.000119214	0.000396321	5.85823e-05		0.000343881	0.000227451		0.661424			0.718887
1548	Q99459	Q99459	Q99459	1548	1548	92250	Q99459	None	None	38	1290500	798220	117520	251840	122900		0.000110308	2.51084e-05	7.09075e-05	5.74785e-05		6.7708e-05	6.4193e-05		0.948087			0.942463
141	H0Y5R6;A0A1B0GVN9;P06132;A0A494C0S8;Q5T446;A0A494C0Q8;A0A494C085;A0A1B0GVZ4;A0A494C007;A0A494BZY8;A0A494C0P4;A0A494C1D8;A0A494C1T3	A0A1B0GVN9;A0A1B0GVZ4;A0A494BZY8;A0A494C007;A0A494C085;A0A494C0P4;A0A494C0Q8;A0A494C0S8;A0A494C1D8;A0A494C1T3;H0Y5R6;P06132;Q5T446	A0A1B0GVN9;A0A1B0GVZ4;A0A494C085;A0A494C0Q8;A0A494C0S8;H0Y5R6;P06132;Q5T446	141	141	25314	H0Y5R6	None	None	11	3064100	336550	1373300	1233100	121140		4.65085e-05	0.000293408	0.000347189	5.66554e-05		0.000169958	0.000201922		1.18807			0.882265
274	A0A7I2YQQ3;Q92820;A0A7I2V5P2;A0A7I2V5X9;A0A7I2V5M0	A0A7I2V5M0;A0A7I2V5P2;A0A7I2V5X9;A0A7I2YQQ3;Q92820	A0A7I2V5P2;A0A7I2V5X9;A0A7I2YQQ3;Q92820	274	274	32303	A0A7I2YQQ3	None	None	14	744990	305000	84930	234760	120290		4.21485e-05	1.81455e-05	6.60985e-05	5.62579e-05		3.0147e-05	6.11782e-05		2.02933			0.13916
1501	Q92905;E5RHH5;E5RHF2;E5RFS1;E5RG35;E5RK55	E5RFS1;E5RG35;E5RHF2;E5RHH5;E5RK55;Q92905	E5RHH5;Q92905	1501	1501	37578	Q92905	None	None	17	1161200	3356500	560760	481540	118920		0.000463841	0.000119808	0.000135581	5.56171e-05		0.000291824	9.55992e-05		0.327592			0.382197
534	F5H039;Q9NQX3;G3V582;G3V4R0;G3V355;H0YJ30;G3V4D2	F5H039;G3V355;G3V4D2;G3V4R0;G3V582;H0YJ30;Q9NQX3	F5H039;G3V582;Q9NQX3	534	534	84733	F5H039	None	None	40	873590	436040	211030	108670	117840		6.02572e-05	4.5087e-05	3.05969e-05	5.5112e-05		5.26721e-05	4.28545e-05		0.813608			0.566096
549	F8VPD4;P27708;H7BZB3;H7C2E4;H7C3Z5;A0A669KBF2;P31327	A0A669KBF2;F8VPD4;H7BZB3;H7C2E4;H7C3Z5;P27708;P31327	F8VPD4;P27708	549	549	236020	F8VPD4	None	None	104	5103400	1305700	2261200	1419600	116900		0.000180437	0.00048311	0.000399699	5.46724e-05		0.000331774	0.000227186		0.684762			0.693271
596	H0Y5B4;H7BZ11;J3KQN4;Q969Q0;P83881	H0Y5B4;H7BZ11;J3KQN4;P83881;Q969Q0	H0Y5B4;H7BZ11;J3KQN4;P83881;Q969Q0	596	596	13228	H0Y5B4	None	None	5	1776400	547950	393900	719910	114680		7.57223e-05	8.41576e-05	0.000202696	5.36341e-05		7.99399e-05	0.000128165		1.60327			0.584496
1097	P51970	P51970	P51970	1097	1097	20105	P51970	None	None	9	113110	803070	288480	609080	113110		0.000110978	6.16344e-05	0.000171491	5.28999e-05		8.63061e-05	0.000112196		1.29997			0.725874
1681	Q9UFN0;Q9BS92	Q9BS92;Q9UFN0	Q9UFN0	1681	1681	28466	Q9UFN0	None	None	14	410750	263450	410750	200210	110620		3.64067e-05	8.77576e-05	5.63707e-05	5.17353e-05		6.20821e-05	5.4053e-05		0.870669			0.784926
1241	Q08257;A6NP24;C9JH92	A6NP24;C9JH92;Q08257	A6NP24;C9JH92;Q08257	1241	1241	35206	Q08257	None	None	20	2769800	1166200	1052900	441200	109570		0.000161159	0.000224954	0.000124223	5.12443e-05		0.000193057	8.77338e-05		0.454445			0.161851
759	O60216;A0A140T8W2;E5RJW1;E5RJK5;E5RI01;E5RFZ5;E5RFV8;E5RIN7;A0A804HJ87;Q9H4I0	A0A140T8W2;A0A804HJ87;E5RFV8;E5RFZ5;E5RI01;E5RIN7;E5RJK5;E5RJW1;O60216;Q9H4I0	O60216	759	759	71689	O60216	None	None	26	624280	1435900	277240	237830	109210		0.00019843	5.92329e-05	6.69629e-05	5.10759e-05		0.000128831	5.90194e-05		0.458114			0.423961
170;540	A0A2R8Y633;A0A2R8Y7S7;A0A2R8YFH5;F5H365;G3V1W4;G3V2R6;G3V3G5;G3V4Q2;G3V4V1;G3V5X8;Q15436;Q15437;Q5QPE2	None;A0A2R8Y633;A0A2R8Y7S7;A0A2R8YFH5;F5H365;G3V1W4;G3V2R6;G3V3G5;G3V4Q2;G3V4V1;G3V5X8;Q15436;Q15437;Q5QPE2	F5H365;Q15436;A0A2R8YFH5;Q15437;Q5QPE2	170;540	170;540	82968	F5H365_family	Family {None}	None;A0A2R8Y633;A0A2R8Y7S7;A0A2R8YFH5;F5H365;G3V1W4;G3V2R6;G3V3G5;G3V4Q2;G3V4V1;G3V5X8;Q15436;Q15437;Q5QPE2	74	6161400	2252700	1536750	2264151	107800		0.000311305	0.00032833	0.000637489	5.04165e-05		0.000319817	0.000343953		1.07547			0.941982
1534	Q96I24;A0A494C1K6	A0A494C1K6;Q96I24	Q96I24	18;1508;1534	1534	61640	Q96I24	None	None	32	678120	277100	172300	122250	106460		3.8293e-05	3.68123e-05	3.44204e-05	4.97898e-05		3.75526e-05	4.21051e-05		1.12123			0.615148
1108	P54136;E5RJM9;E5RH09;E5RI24	E5RH09;E5RI24;E5RJM9;P54136	P54136	1108	1108	75378	P54136	None	None	37	2039700	89861	433470	1409900	106450		1.24181e-05	9.26118e-05	0.000396968	4.97851e-05		5.25149e-05	0.000223377		4.25359			0.438748
723	O00505;H0Y4S9	H0Y4S9;O00505	O00505	270;723	723	57810	O00505	None	None	17	1616600	925220	333780	251140	106440		0.000127858	7.13128e-05	7.07104e-05	4.97804e-05		9.95854e-05	6.02454e-05		0.604963			0.32186
1751	Q9Y6Y8;H7C0V8;H7C4C4	H7C0V8;H7C4C4;Q9Y6Y8	Q9Y6Y8	1751	1751	111080	Q9Y6Y8	None	None	40	1737000	414770	981980	236350	103910		5.73179e-05	0.000209802	6.65462e-05	4.85972e-05		0.00013356	5.75717e-05		0.431055			0.426581
443	D6RBW1;P06730	D6RBW1;P06730	D6RBW1;P06730	443	443	28512	D6RBW1	None	None	12	1048300	597450	347630	336790	103190		8.25628e-05	7.42719e-05	9.48258e-05	4.82604e-05		7.84173e-05	7.15431e-05		0.912339			0.798669
896	P11717;A0A7I2V381;A0A7I2YQS7;S4R328	A0A7I2V381;A0A7I2YQS7;P11717;S4R328	A0A7I2V381;P11717	896	896	274370	P11717	None	None	127	705410	49616	356410	246100	102900		6.85653e-06	7.61477e-05	6.92914e-05	4.81248e-05		4.15021e-05	5.87081e-05		1.41458			0.681627
313	A0MZ66	A0MZ66	A0MZ66	313	313	71639	A0MZ66	None	None	37	658390	464990	43128	48579	101690		6.42579e-05	9.21439e-06	1.36778e-05	4.75589e-05		3.67361e-05	3.06184e-05		0.833467			0.867327
721	O00429;F8VZ52;B4DPZ9;F8VUJ9;F8W1W3;B4DDQ3;F8VR28;F8VYL3;H0YI79;H0YHY4	B4DDQ3;B4DPZ9;F8VR28;F8VUJ9;F8VYL3;F8VZ52;F8W1W3;H0YHY4;H0YI79;O00429	O00429	721	721	81876	O00429	None	None	50	5352400	635250	4184700	431810	100570		8.77864e-05	0.00089407	0.000121579	4.70351e-05		0.000490928	8.43073e-05		0.17173			0.42098
584	G3V5Z7;P60900;G3V3I1;G3V295;G3V3U4;G3V4S5;G3V2S7;H0YJC4	G3V295;G3V2S7;G3V3I1;G3V3U4;G3V4S5;G3V5Z7;H0YJC4;P60900	G3V295;G3V3I1;G3V3U4;G3V5Z7;P60900	584	584	28147	G3V5Z7	None	None	17	1398000	531840	199550	666590	99306		7.3496e-05	4.26343e-05	0.000187684	4.6444e-05		5.80651e-05	0.000117064		2.01608			0.500144
481;798	E7EQY4;E7ESY4;E7EV10;E9PCS8;F6RRE2;F8W9Y9;H0Y4T7;H7C3F3;O94776;Q13330;Q9BTC8	None;E7EQY4;E7ESY4;E7EV10;E9PCS8;F6RRE2;F8W9Y9;H0Y4T7;H7C3F3;O94776;Q13330;Q9BTC8	O94776;E7ESY4;Q13330;H0Y4T7	481;798	481;798	75022	O94776_family	Family {None}	None;E7EQY4;E7ESY4;E7EV10;E9PCS8;F6RRE2;F8W9Y9;H0Y4T7;H7C3F3;O94776;Q13330;Q9BTC8	88	1401539	269540	482900	550839	98259		3.72482e-05	0.000103173	0.000155093	4.59543e-05		7.02104e-05	0.000100524		1.43175			0.681311
294	A0A7P0TB51;Q5T4U5;P11310;A0A7P0TB55;A0A7P0T8G6;A0A7P0T932;F6YB23;H0YDT5;E9PJM9;A0A7P0TA39;A0A7P0TAB2;A0A7P0TBD1;A0A7P0T8J9;A0A7P0TA63	A0A7P0T8G6;A0A7P0T8J9;A0A7P0T932;A0A7P0TA39;A0A7P0TA63;A0A7P0TAB2;A0A7P0TB51;A0A7P0TB55;A0A7P0TBD1;E9PJM9;F6YB23;H0YDT5;P11310;Q5T4U5	A0A7P0T8G6;A0A7P0T932;A0A7P0TB51;A0A7P0TB55;F6YB23;P11310;Q5T4U5	294	294	37588	A0A7P0TB51	None	None	18	229500	433420	209780	229500	98061		5.98951e-05	4.48199e-05	6.46175e-05	4.58617e-05		5.23575e-05	5.52396e-05		1.05505			0.832998
947	P22059;H0YCV6;H7C1R2;H7C368;H7C428	H0YCV6;H7C1R2;H7C368;H7C428;P22059	P22059	82;947	947	89420	P22059	None	None	41	1128700	115130	516780	399640	97200		1.591e-05	0.000110411	0.000112522	4.5459e-05		6.31606e-05	7.89904e-05		1.25063			0.810316
114;1231	A0A0D9SES8;H0YKH0;H0YKN8;H0YKT5;H0YL70;H0YLI3;H0YLW9;H0YNI7;H0YNT2;K7EJR7;K7EMK7;Q04724;Q04725;Q04726;Q04727;Q5T3G3	None;A0A0D9SES8;H0YKH0;H0YKN8;H0YKT5;H0YL70;H0YLI3;H0YLW9;H0YNI7;H0YNT2;K7EJR7;K7EMK7;Q04724;Q04725;Q04726;Q04727;Q5T3G3	A0A0D9SES8;H0YKN8;H0YKT5;H0YL70;H0YNI7;H0YNT2;K7EMK7;Q04725;Q04726;Q04724;Q04727	114;1231	114;1231	76897	H0YNT2_family	Family {None}	None;A0A0D9SES8;H0YKH0;H0YKN8;H0YKT5;H0YL70;H0YLI3;H0YLW9;H0YNI7;H0YNT2;K7EJR7;K7EMK7;Q04724;Q04725;Q04726;Q04727;Q5T3G3	69	1437690	298235	645020	397286	97137		4.12137e-05	0.00013781	0.000111859	4.54295e-05		8.95118e-05	7.86443e-05		0.878591			0.870015
144	A0A1W2PR68;A0A1W2PPH1;P23368;A0A1W2PQT3;A0A1W2PQH3;A0A1W2PQY8;A0A1W2PQF8;A0A1W2PQ37;A0A1W2PRH1;A0A1W2PRS2;A0A1W2PRY9;A0A1W2PQH4	A0A1W2PPH1;A0A1W2PQ37;A0A1W2PQF8;A0A1W2PQH3;A0A1W2PQH4;A0A1W2PQT3;A0A1W2PQY8;A0A1W2PR68;A0A1W2PRH1;A0A1W2PRS2;A0A1W2PRY9;P23368	A0A1W2PPH1;A0A1W2PQ37;A0A1W2PQF8;A0A1W2PQH3;A0A1W2PQT3;A0A1W2PQY8;A0A1W2PR68;P23368	144	144	59897	A0A1W2PR68	None	None	27	1474900	288220	677190	414460	95013		3.98297e-05	0.000144683	0.000116694	4.44362e-05		9.22564e-05	8.05653e-05		0.873276			0.871242
484	E7EVA0;P27816;A0A804HKE7;H7C4C5;H0Y2V1;B5MEG9;F8W9U4;H7C456;A0A0J9YVV8;A0A0J9YW37	A0A0J9YVV8;A0A0J9YW37;A0A804HKE7;B5MEG9;E7EVA0;F8W9U4;H0Y2V1;H7C456;H7C4C5;P27816	A0A804HKE7;E7EVA0;P27816	484	484	245440	E7EVA0	None	None	124	400720	30887	56562	219290	93981		4.26833e-06	1.20846e-05	6.17428e-05	4.39535e-05		8.17646e-06	5.28482e-05		6.46345			0.0441876
402	C9JG87;Q9NYK5	C9JG87;Q9NYK5	C9JG87;Q9NYK5	402	402	34032	C9JG87	None	None	20	1112800	619300	205470	195260	92806		8.55822e-05	4.38991e-05	5.4977e-05	4.3404e-05		6.47407e-05	4.91905e-05		0.759808			0.54684
1242	Q08J23;A0A140T9Y7	A0A140T9Y7;Q08J23	Q08J23	1242	1242	86470	Q08J23	None	None	44	933620	64679	142500	634730	91707		8.93811e-06	3.04454e-05	0.000178713	4.289e-05		1.96918e-05	0.000110802		5.6268			0.316262
1088;1217	A0A024QZP7;A0A087WZU2;A0A087WZZ9;A0A087X209;A0A2R8Y4Z0;A0A2R8Y644;A0A2R8Y7W5;A0A2R8YD28;A0A2R8YEB7;A0A2R8YF61;E5RGN0;E5RIU6;E7ESI2;E7EUK8;F5H6Z0;F8VTV8;F8VWX7;F8VXD2;F8VYH9;F8VZ51;F8VZZ0;G3V5T9;H0YAZ9;J3QSD7;K7EJ83;O94921;P06493;P11802;P24941;P50750;Q00526;Q00534;Q00535;Q00536;Q00537;Q07002;Q14004;Q96Q40;Q9BVE2;Q9NYV4;X6RE90	None;A0A024QZP7;A0A087WZU2;A0A087WZZ9;A0A087X209;A0A2R8Y4Z0;A0A2R8Y644;A0A2R8Y7W5;A0A2R8YD28;A0A2R8YEB7;A0A2R8YF61;E5RGN0;E5RIU6;E7ESI2;E7EUK8;F5H6Z0;F8VTV8;F8VWX7;F8VXD2;F8VYH9;F8VZ51;F8VZZ0;G3V5T9;H0YAZ9;J3QSD7;K7EJ83;O94921;P06493;P11802;P24941;P50750;Q00526;Q00534;Q00535;Q00536;Q00537;Q07002;Q14004;Q96Q40;Q9BVE2;Q9NYV4;X6RE90	P50750;Q00535	1088;1217	1088;1217	42777	P50750_family	Family {None}	None;A0A024QZP7;A0A087WZU2;A0A087WZZ9;A0A087X209;A0A2R8Y4Z0;A0A2R8Y644;A0A2R8Y7W5;A0A2R8YD28;A0A2R8YEB7;A0A2R8YF61;E5RGN0;E5RIU6;E7ESI2;E7EUK8;F5H6Z0;F8VTV8;F8VWX7;F8VXD2;F8VYH9;F8VZ51;F8VZZ0;G3V5T9;H0YAZ9;J3QSD7;K7EJ83;O94921;P06493;P11802;P24941;P50750;Q00526;Q00534;Q00535;Q00536;Q00537;Q07002;Q14004;Q96Q40;Q9BVE2;Q9NYV4;X6RE90	38	769010	353640	32893	291720	90756		4.88702e-05	7.02766e-06	8.2136e-05	4.24452e-05		2.79489e-05	6.22906e-05		2.22873			0.355865
1575	Q9BTE3	Q9BTE3	Q9BTE3	1575	1575	72979	Q9BTE3	None	None	32	2986200	251750	2244700	651470	90106		3.47898e-05	0.000479585	0.000183426	4.21412e-05		0.000257187	0.000112784		0.438528			0.599118
1625	Q9HD26;F5H1Y4;A0A0J9YVX5	A0A0J9YVX5;F5H1Y4;Q9HD26	F5H1Y4;Q9HD26	1625	1625	50519	Q9HD26	None	None	25	1487800	270700	819530	308040	89544		3.74085e-05	0.000175094	8.67311e-05	4.18784e-05		0.000106251	6.43047e-05		0.605213			0.620917
1429	Q86X76	Q86X76	Q86X76	1429	1429	35896	Q86X76	None	None	19	2593400	616720	309860	1579700	87159		8.52257e-05	6.62022e-05	0.000444777	4.0763e-05		7.5714e-05	0.00024277		3.20641			0.495624
54	Q5JPE7;P69849;Q15155;A0A087X117;A0A0G2JN29;J3KN36;A0A7I2V6B0;A0A7I2V2Z5;A0A7I2V4T6;A0A7I2V3P4;A0A0G2JP90;A0A087WW46;A0A7I2V4D7;A0A7I2V686;A0A7I2V2V8;I3L0Q6;A0A087WTD5;H3BPS9;H3BTW1	A0A087WTD5;A0A087WW46;A0A087X117;A0A0G2JN29;A0A0G2JP90;A0A7I2V2V8;A0A7I2V2Z5;A0A7I2V3P4;A0A7I2V4D7;A0A7I2V4T6;A0A7I2V686;A0A7I2V6B0;H3BPS9;H3BTW1;I3L0Q6;J3KN36;P69849;Q15155;Q5JPE7	A0A087WW46;A0A087X117;A0A0G2JN29;A0A0G2JP90;A0A7I2V2Z5;A0A7I2V3P4;A0A7I2V4D7;A0A7I2V4T6;A0A7I2V6B0;J3KN36;P69849;Q15155;Q5JPE7	54	54	139440	Q5JPE7	None	None	66	942860	220660	219470	415870	86864		3.04934e-05	4.68902e-05	0.000117091	4.0625e-05		3.86918e-05	7.88582e-05		2.03811			0.412317
467	E7EM64;Q7L5N1	E7EM64;Q7L5N1	E7EM64;Q7L5N1	467	467	36064	E7EM64	None	None	12	2181600	5274200	1504800	590190	86614		0.000728852	0.000321504	0.000166173	4.05081e-05		0.000525178	0.00010334		0.196772			0.186377
1352	Q16643;D6R9W4;D6RFI1;D6R9Q9	D6R9Q9;D6R9W4;D6RFI1;Q16643	D6R9W4;Q16643	1352	1352	71428	Q16643	None	None	27	464500	179590	63823	134840	86245		2.48179e-05	1.36359e-05	3.79653e-05	4.03355e-05		1.92269e-05	3.91504e-05		2.03623			0.0733489
1553	Q99598;Q5VVQ1;C4P0D6;C4P0D8	C4P0D6;C4P0D8;Q5VVQ1;Q99598	C4P0D6;C4P0D8;Q5VVQ1;Q99598	1553	1553	33112	Q99598	None	None	18	2076200	655200	849940	485070	86008		9.05433e-05	0.000181591	0.000136575	4.02247e-05		0.000136067	8.84e-05		0.649678			0.546718
1031	P38606;C9JA17;C9JVW8	C9JA17;C9JVW8;P38606	P38606	1031	1031	68303	P38606	None	None	34	1358400	490270	514360	270440	83339		6.77513e-05	0.000109894	7.61445e-05	3.89764e-05		8.88227e-05	5.75605e-05		0.648038			0.38165
1181	P63151;A0A590UJY3;E5RIY1;A0A590UJJ1;E5RHQ2;E5RJV2;E5RFR9;Q9Y2T4;Q66LE6	A0A590UJJ1;A0A590UJY3;E5RFR9;E5RHQ2;E5RIY1;E5RJV2;P63151;Q66LE6;Q9Y2T4	A0A590UJY3;P63151	1181	1181	51691	P63151	None	None	24	800190	174160	119190	424840	82000		2.40675e-05	2.54652e-05	0.000119617	3.83502e-05		2.47663e-05	7.89836e-05		3.18915			0.313796
1277	Q86X91;Q13308;F8WDG7;C9J9E8	C9J9E8;F8WDG7;Q13308;Q86X91	F8WDG7;Q13308;Q86X91	1277	1277	50445	Q86X91	None	None	22	761060	209870	341180	130120	79887		2.90023e-05	7.28938e-05	3.66363e-05	3.7362e-05		5.09481e-05	3.69991e-05		0.726213			0.590103
340	B1AJY5;B1AJY7;O75832;B1AJY6	B1AJY5;B1AJY6;B1AJY7;O75832	B1AJY5;B1AJY7;O75832	340	340	20217	B1AJY5	None	None	10	4313000	2852600	526010	854610	79744		0.000394206	0.000112383	0.000240622	3.72951e-05		0.000253295	0.000138959		0.548604			0.578138
1748	Q9Y697;F2Z2E7;F8WER8;A2A2M1;F8WB23;Q8WV90;H7C0I5;H0YGN5	A2A2M1;F2Z2E7;F8WB23;F8WER8;H0YGN5;H7C0I5;Q8WV90;Q9Y697	F2Z2E7;Q9Y697	1748	1748	50195	Q9Y697	None	None	26	801150	854060	517100	284050	79396		0.000118024	0.00011048	7.99765e-05	3.71323e-05		0.000114252	5.85544e-05		0.512503			0.124635
109	P39656;A0A0C4DGS1;U3KQ84	A0A0C4DGS1;P39656;U3KQ84	A0A0C4DGS1;P39656;U3KQ84	109	109	50800	P39656	None	None	23	4540500	1130000	1568200	1763200	79141		0.000156157	0.000335049	0.000496443	3.70131e-05		0.000245603	0.000266728		1.08601			0.939516
954	P23381	P23381	P23381	954	954	53165	P23381	None	None	23	2975200	2047800	571050	277930	78380		0.000282989	0.000122006	7.82534e-05	3.66572e-05		0.000202498	5.74553e-05		0.283733			0.223163
1663	Q9NZI8;O00425;F8W930;Q9Y6M1	F8W930;O00425;Q9NZI8;Q9Y6M1	Q9NZI8	1663	1663	63480	Q9NZI8	None	None	30	1005100	188900	58850	679600	77791		2.61045e-05	1.25734e-05	0.000191347	3.63817e-05		1.93389e-05	0.000113864		5.88782			0.348236
1198	P78344;D3DQV9;H0Y3P2;E9PKF8;H0YCH5;H0YEC5;H0YD77;H0YCF8;H0YE22;H0YE87;H0YEI7;H0YD99;H0YE44;H0YEN8;H0YDC0	D3DQV9;E9PKF8;H0Y3P2;H0YCF8;H0YCH5;H0YD77;H0YD99;H0YDC0;H0YE22;H0YE44;H0YE87;H0YEC5;H0YEI7;H0YEN8;P78344	D3DQV9;H0Y3P2;P78344	1198	1198	102360	P78344	None	None	50	3165400	710590	1596500	781200	77119		9.81978e-05	0.000341096	0.000219953	3.60674e-05		0.000219647	0.00012801		0.5828			0.608562
182	A0A7I2V3E3;A0A7I2V2P6;A0A7I2YQV5;A0A3B3ISG5;P14735;A0A7I2V2S1;A0A7I2V4Q3;A0A7I2V610;A0A7I2YQS6;A0A7I2V612;A0A7I2V373;A0A7I2V4A4;A0A7I2V634;A0A7I2V3K9;B3KSB8	A0A3B3ISG5;A0A7I2V2P6;A0A7I2V2S1;A0A7I2V373;A0A7I2V3E3;A0A7I2V3K9;A0A7I2V4A4;A0A7I2V4Q3;A0A7I2V610;A0A7I2V612;A0A7I2V634;A0A7I2YQS6;A0A7I2YQV5;B3KSB8;P14735	A0A3B3ISG5;A0A7I2V2P6;A0A7I2V2S1;A0A7I2V373;A0A7I2V3E3;A0A7I2V4A4;A0A7I2V4Q3;A0A7I2V610;A0A7I2V612;A0A7I2V634;A0A7I2YQS6;A0A7I2YQV5;P14735	182	182	112820	A0A7I2V3E3	None	None	49	1359800	276440	734590	272480	76299		3.82018e-05	0.000156947	7.67189e-05	3.56839e-05		9.75742e-05	5.62014e-05		0.575986			0.577824
724	O00743;Q5T1S7	O00743;Q5T1S7	O00743	724	724	35144	O00743	None	None	16	1208700	222060	552110	358710	75818		3.06869e-05	0.000117959	0.000100998	3.5459e-05		7.43232e-05	6.82283e-05		0.917995			0.92127
610	H0YEH2;Q5T1Z4;Q5T1Z8;Q14671;H0YDC5;H0YC97;H0YDK8;E9PR38	E9PR38;H0YC97;H0YDC5;H0YDK8;H0YEH2;Q14671;Q5T1Z4;Q5T1Z8	E9PR38;H0YC97;H0YDC5;H0YDK8;H0YEH2;Q14671;Q5T1Z4;Q5T1Z8	610	610	120110	H0YEH2	None	None	38	54799	160120	119110	54799	73840		2.21273e-05	2.54481e-05	1.54291e-05	3.45339e-05		2.37877e-05	2.49815e-05		1.05019			0.913265
1051	P45954	P45954	P45954	1051	1051	47485	P45954	None	None	21	1862700	313420	1085500	391680	72149		4.33121e-05	0.000231919	0.000110281	3.3743e-05		0.000137616	7.20118e-05		0.523282			0.585244
776	O75323;C9J7B1;C9K068;H7C333	C9J7B1;C9K068;H7C333;O75323	C9J7B1;C9K068;H7C333;O75323	776	776	33742	O75323	None	None	16	1796500	424660	812060	488110	71664		5.86846e-05	0.000173498	0.000137431	3.35162e-05		0.000116091	8.54737e-05		0.736262			0.730715
810	O95347;Q5T821	O95347;Q5T821	O95347	810	810	135650	O95347	None	None	65	800410	135060	362710	302640	70219		1.86642e-05	7.74938e-05	8.52106e-05	3.28404e-05		4.8079e-05	5.90255e-05		1.22768			0.807141
1227	Q02809	Q02809	Q02809	1227	1227	83549	Q02809	None	None	44	961450	219430	472050	200830	69143		3.03234e-05	0.000100854	5.65453e-05	3.23372e-05		6.5589e-05	4.44412e-05		0.677571			0.627756
201	A0A494C1Q4;A0A494C1E2;O95394;A0A087WT27;J3KN95;A0A494C0G1;H0Y987;H0Y8I3;A0A494C163;A0A494C099;A0A494C076;D6RCQ8;D6RF77;D6RIS6	A0A087WT27;A0A494C076;A0A494C099;A0A494C0G1;A0A494C163;A0A494C1E2;A0A494C1Q4;D6RCQ8;D6RF77;D6RIS6;H0Y8I3;H0Y987;J3KN95;O95394	A0A087WT27;A0A494C0G1;A0A494C1E2;A0A494C1Q4;H0Y8I3;H0Y987;J3KN95;O95394	201	201	47281	A0A494C1Q4	None	None	22	593200	323750	299440	225560	68202		4.47396e-05	6.3976e-05	6.35082e-05	3.18971e-05		5.43578e-05	4.77026e-05		0.877567			0.753502
573	G3V0E4;O75439;F8WAZ6;F8WEA6;F8WBE1	F8WAZ6;F8WBE1;F8WEA6;G3V0E4;O75439	F8WAZ6;G3V0E4;O75439	573	573	54191	G3V0E4	None	None	27	854190	194320	401790	190920	67171		2.68535e-05	8.58433e-05	5.3755e-05	3.14149e-05		5.63484e-05	4.25849e-05		0.755744			0.705144
174	P11171;A0A2U3TZH6;A0A2R8Y7Y3;A0A2R8YD30;A0A3B3ITP0;A0A2R8Y6G5;A0A3B3IU06;A0A2R8Y5Z6;A0A2R8YFR9;A0A2R8Y5G2;A0A2R8Y570;A0A2R8Y7N0;A0A3B3IUD6;A0A2R8YCW8;A0A2R8Y420;A0A2R8Y6D0;A0A1B0GWG0;A0A3B3ITC5;A0A2R8Y4N6;A0A2R8Y6T6;A0A0C4DH22;Q9H4G0;Q4VXN1;Q4VXN0;A0A1B0GTW6;A0A2R8Y783;A0A2R8Y5C8;A0A2R8YFU8	A0A0C4DH22;A0A1B0GTW6;A0A1B0GWG0;A0A2R8Y420;A0A2R8Y4N6;A0A2R8Y570;A0A2R8Y5C8;A0A2R8Y5G2;A0A2R8Y5Z6;A0A2R8Y6D0;A0A2R8Y6G5;A0A2R8Y6T6;A0A2R8Y783;A0A2R8Y7N0;A0A2R8Y7Y3;A0A2R8YCW8;A0A2R8YD30;A0A2R8YFR9;A0A2R8YFU8;A0A2U3TZH6;A0A3B3ITC5;A0A3B3ITP0;A0A3B3IU06;A0A3B3IUD6;P11171;Q4VXN0;Q4VXN1;Q9H4G0	A0A2R8Y420;A0A2R8Y570;A0A2R8Y5G2;A0A2R8Y5Z6;A0A2R8Y6D0;A0A2R8Y6G5;A0A2R8Y7N0;A0A2R8Y7Y3;A0A2R8YCW8;A0A2R8YD30;A0A2R8YFR9;A0A2U3TZH6;A0A3B3ITP0;A0A3B3IU06;A0A3B3IUD6;P11171	74;174	174	97016	P11171	None	None	43	1502400	695280	450580	289790	66784		9.60821e-05	9.62674e-05	8.15926e-05	3.12339e-05		9.61747e-05	5.64133e-05		0.586571			0.255068
399	C9JG97;C9JEH3;Q13685;H7C0R2;C9JTS3	C9JEH3;C9JG97;C9JTS3;H7C0R2;Q13685	C9JEH3;C9JG97;C9JTS3;H7C0R2;Q13685	399	399	44693	C9JG97	None	None	15	1003000	221580	769310	167850	65859		3.06206e-05	0.000164365	4.72595e-05	3.08013e-05		9.74926e-05	3.90304e-05		0.400342			0.477035
1066	P48634	P48634	P48634	1066	1066	228860	P48634	None	None	106	89166	48470	40191	48975	65682		6.69816e-06	8.58689e-06	1.37893e-05	3.07185e-05		7.64253e-06	2.22539e-05		2.91185			0.228384
1523	Q96EY7;B8ZZQ4;F8WE76	B8ZZQ4;F8WE76;Q96EY7	B8ZZQ4;Q96EY7	1523	1523	78549	Q96EY7	None	None	35	1849900	535380	540370	708440	65654		7.39852e-05	0.000115451	0.000199467	3.07054e-05		9.47182e-05	0.000115086		1.21504			0.836479
277	A0A7N4I394;O75400	A0A7N4I394;O75400	A0A7N4I394;O75400	277	277	112400	A0A7N4I394	None	None	36	565850	180950	252580	67061	65253		2.50058e-05	5.39642e-05	1.88815e-05	3.05179e-05		3.9485e-05	2.46997e-05		0.625546			0.44339
1741	Q9Y5A9;S4R3V3;A0A024R7W5;A0A087X0Q1;A0A087WY31;Q7Z739;S4R3J8;Q9BYJ9	A0A024R7W5;A0A087WY31;A0A087X0Q1;Q7Z739;Q9BYJ9;Q9Y5A9;S4R3J8;S4R3V3	Q9Y5A9	1741	1741	62333	Q9Y5A9	None	None	20	1341600	299410	395220	582470	64519		4.1376e-05	8.44396e-05	0.000163999	3.01746e-05		6.29078e-05	9.70868e-05		1.54332			0.674853
1740	Q9Y4X5;A0A087WT96;H3BSK4;H3BNB9	A0A087WT96;H3BNB9;H3BSK4;Q9Y4X5	A0A087WT96;H3BNB9;H3BSK4;Q9Y4X5	1740	1740	64117	Q9Y4X5	None	None	26	1259000	218280	566520	409890	64309		3.01645e-05	0.000121038	0.000115408	3.00764e-05		7.56014e-05	7.2742e-05		0.962179			0.967579
218	A0A669KBL1;Q93009;H3BND8;F5H2X1;H3BUV0;H3BTM1;H3BRA2;H3BQD1;I3L2D8;H3BMF6	A0A669KBL1;F5H2X1;H3BMF6;H3BND8;H3BQD1;H3BRA2;H3BTM1;H3BUV0;I3L2D8;Q93009	A0A669KBL1;H3BND8;Q93009	218	218	132330	A0A669KBL1	None	None	64	1353100	435660	612760	242180	62452		6.02047e-05	0.000130917	6.81877e-05	2.92079e-05		9.55611e-05	4.86978e-05		0.509598			0.365554
1281	Q13409;E9PGG1;E7EUM4;E7ERR6;E7ERH4;E7ET01;E7ETL8;E7EQU2;E7ESD3;E7EMU4;E7EV09;E7EQL5;E7EU01	E7EMU4;E7EQL5;E7EQU2;E7ERH4;E7ERR6;E7ESD3;E7ET01;E7ETL8;E7EU01;E7EUM4;E7EV09;E9PGG1;Q13409	E7EMU4;E7EQL5;E7EQU2;E7ERH4;E7ERR6;E7ESD3;E7ET01;E7ETL8;E7EUM4;E7EV09;E9PGG1;Q13409	1281	1281	71456	Q13409	None	None	20	269050	289730	114920	92141	61986		4.00383e-05	2.45529e-05	2.5943e-05	2.89899e-05		3.22956e-05	2.74665e-05		0.850471			0.602862
291	P08195;A0A7P0Z4P5;J3KPF3;A0A7P0TAN7;A0A7P0Z4A0;F5GZS6;F5H056;A0A7P0T9F7;A0A7P0TBF8;A0A7P0TAS6;A0A7P0T8U7;F5GZI0;A0A7P0T8F1;H0YH36;A0A7P0TAT7;H0YFS2;F5H0E2;H0YFX4	A0A7P0T8F1;A0A7P0T8U7;A0A7P0T9F7;A0A7P0TAN7;A0A7P0TAS6;A0A7P0TAT7;A0A7P0TBF8;A0A7P0Z4A0;A0A7P0Z4P5;F5GZI0;F5GZS6;F5H056;F5H0E2;H0YFS2;H0YFX4;H0YH36;J3KPF3;P08195	A0A7P0T8F1;A0A7P0T8U7;A0A7P0T9F7;A0A7P0TAN7;A0A7P0TAS6;A0A7P0TBF8;A0A7P0Z4A0;A0A7P0Z4P5;F5GZI0;F5GZS6;F5H056;H0YH36;J3KPF3;P08195	291	291	67993	P08195	None	None	29	301590	609030	91058	148780	61756		8.4163e-05	1.94547e-05	4.18902e-05	2.88824e-05		5.18089e-05	3.53863e-05		0.683016			0.66807
192	A0A3B3ITZ9;Q9Y2W1	A0A3B3ITZ9;Q9Y2W1	A0A3B3ITZ9;Q9Y2W1	192	192	103520	A0A3B3ITZ9	None	None	41	253310	1557000	66224	126110	60979		0.000215165	1.41489e-05	3.55073e-05	2.8519e-05		0.000114657	3.20131e-05		0.279208			0.497587
297	A0A804CF45;O14654	A0A804CF45;O14654	A0A804CF45;O14654	297	297	133680	A0A804CF45	None	None	59	741750	105150	234800	340850	60938		1.45309e-05	5.01655e-05	9.5969e-05	2.84998e-05		3.23482e-05	6.22344e-05		1.92389			0.515446
775	O75150;H3BP71;A0A087WTK2;H3BS50	A0A087WTK2;H3BP71;H3BS50;O75150	H3BP71;O75150	775	775	113680	O75150	None	None	50	610530	92673	179510	278180	60167		1.28067e-05	3.83527e-05	7.83237e-05	2.81392e-05		2.55797e-05	5.32315e-05		2.08101			0.429607
1746	Q9Y676;A0A0G2JIC6	A0A0G2JIC6;Q9Y676	A0A0G2JIC6;Q9Y676	1746	1746	29395	Q9Y676	None	None	13	799310	539660	309480	430640	59191		7.45766e-05	6.61211e-05	0.00012125	2.76828e-05		7.03488e-05	7.44664e-05		1.05853			0.938137
590	G5EA31;P53992	G5EA31;P53992	G5EA31;P53992	590	590	111980	G5EA31	None	None	38	2762800	1037000	760130	907540	58095		0.000143305	0.000162403	0.000255525	2.71702e-05		0.000152854	0.000141348		0.924722			0.929165
1529	Q96HC4;H0YBI4;H0Y8Y3;A0A0A0MSP3;H0Y929;A0A0D9SFR4	A0A0A0MSP3;A0A0D9SFR4;H0Y8Y3;H0Y929;H0YBI4;Q96HC4	H0Y8Y3;H0YBI4;Q96HC4	1529	1529	63944	Q96HC4	None	None	33	297590	1225800	130360	111020	56215		0.000169396	2.78517e-05	3.12585e-05	2.62909e-05		9.86237e-05	2.87747e-05		0.291763			0.42794
21	A0A087WUT6;O60841	A0A087WUT6;O60841	A0A087WUT6;O60841	21	21	138680	A0A087WUT6	None	None	52	546370	308220	134550	47747	55858		4.25935e-05	2.87469e-05	1.34435e-05	2.6124e-05		3.56702e-05	1.97838e-05		0.55463			0.232673
1299	Q14315	Q14315	Q14315	310;943;1299	1299	291020	Q14315	None	None	151	995150	143440	382630	414470	54614		1.98222e-05	8.17497e-05	0.000116697	2.55422e-05		5.0786e-05	7.11197e-05		1.40038			0.747511
1440	Q8IWX8;J3QK89	J3QK89;Q8IWX8	J3QK89;Q8IWX8	1440	1440	103700	Q8IWX8	None	None	33	923440	282350	377470	209250	54369		3.90185e-05	8.06473e-05	5.8916e-05	2.54276e-05		5.98329e-05	4.21718e-05		0.704826			0.576501
198	A0A494C0R8;K7EIG1;I3L2B0;O75153;I3L4B5;I3L318;Q9Y5I4	A0A494C0R8;I3L2B0;I3L318;I3L4B5;K7EIG1;O75153;Q9Y5I4	A0A494C0R8;I3L2B0;K7EIG1;O75153	198	198	150460	A0A494C0R8	None	None	70	1623900	459980	711430	399100	53380		6.35655e-05	0.000151999	0.00011237	2.4965e-05		0.000107782	6.86674e-05		0.637095			0.593524
41	A0A087WY71;E9PFW3;Q96CW1;C9JJ47;H7C4C3;C9JTK4;C9JGT8	A0A087WY71;C9JGT8;C9JJ47;C9JTK4;E9PFW3;H7C4C3;Q96CW1	A0A087WY71;C9JJ47;E9PFW3;Q96CW1	41	41	49526	A0A087WY71	None	None	26	1389100	361940	551810	423980	51423		5.00172e-05	0.000117895	0.000119375	2.40498e-05		8.39563e-05	7.17123e-05		0.854163			0.853626
740	O15164	O15164	O15164	740	740	116830	O15164	None	None	58	458010	351410	40329	57017	49574		4.8562e-05	8.61638e-06	1.60536e-05	2.3185e-05		2.85892e-05	1.96193e-05		0.686249			0.701619
1324	Q15054;E9PM91;E9PNC0;E9PRK3	E9PM91;E9PNC0;E9PRK3;Q15054	E9PM91;E9PNC0;E9PRK3;Q15054	1324	1324	51400	Q15054	None	None	25	1130900	268410	342090	472070	48331		3.70921e-05	7.30882e-05	0.000132915	2.26037e-05		5.50902e-05	7.77593e-05		1.41149			0.733691
937	P20020;E7ERY9;P23634;A0A804HKZ0;Q16720;A0A2R8Y4R4;A0A2U3U055;A0A2U3TZI3;Q01814	A0A2R8Y4R4;A0A2U3TZI3;A0A2U3U055;A0A804HKZ0;E7ERY9;P20020;P23634;Q01814;Q16720	E7ERY9;P20020;P23634	937	937	134680	P20020	None	None	50	1045900	279360	155950	562290	48299		3.86053e-05	3.3319e-05	0.000158317	2.25887e-05		3.59622e-05	9.04529e-05		2.51522			0.506549
30	A0A087WW77;Q15334	A0A087WW77;Q15334	A0A087WW77;Q15334	30	30	114430	A0A087WW77	None	None	40	936350	226990	444860	217180	47325		3.13682e-05	9.50453e-05	6.11487e-05	2.21332e-05		6.32067e-05	4.1641e-05		0.658806			0.621919
767	O60763;REV__R4GMN2;REV__Q5VZ89	O60763;REV__Q5VZ89;REV__R4GMN2	O60763	767	767	107890	O60763	None	None	43	1433600	375130	526530	487220	44686		5.18399e-05	0.000112494	0.000137181	2.0899e-05		8.21671e-05	7.90398e-05		0.96194			0.966297
1245	Q09666	Q09666	Q09666	1245	1245	629090	Q09666	None	None	376	500070	355030	30201	71616	43226		4.90623e-05	6.45251e-06	2.0164e-05	2.02162e-05		2.77574e-05	2.01901e-05		0.727378			0.756408
1359	Q32MZ4;C9JSU1;Q9Y608	C9JSU1;Q32MZ4;Q9Y608	Q32MZ4	1359	1359	89252	Q32MZ4	None	None	34	156620	244900	70684	44835	41097		3.38432e-05	1.51018e-05	1.26236e-05	1.92205e-05		2.44725e-05	1.59221e-05		0.65061			0.480108
942	P21281;H0YC04;C9JNS9;C9JL73;P15313	C9JL73;C9JNS9;H0YC04;P15313;P21281	C9JL73;C9JNS9;H0YC04;P15313;P21281	942	942	56500	P21281	None	None	25	1143600	440690	436250	225640	41001		6.08998e-05	9.32057e-05	6.35307e-05	1.91756e-05		7.70528e-05	4.13531e-05		0.536686			0.322917
1605	Q9H078;A0A2U3TZY2;H0YGM0;A0A2R8Y602;F5H392;F5H7A5;A0A2R8Y6R5;A0A2R8Y7E8;A0A2R8YDH5	A0A2R8Y602;A0A2R8Y6R5;A0A2R8Y7E8;A0A2R8YDH5;A0A2U3TZY2;F5H392;F5H7A5;H0YGM0;Q9H078	A0A2R8Y602;A0A2U3TZY2;H0YGM0;Q9H078	1605	1605	78728	Q9H078	None	None	37	914680	297690	350920	225080	40986		4.11383e-05	7.49748e-05	6.3373e-05	1.91685e-05		5.80566e-05	4.12708e-05		0.710872			0.607744
1541	Q96P70	Q96P70	Q96P70	1541	1541	115960	Q96P70	None	None	42	6218900	1148200	3121800	1948900	40769		0.000158672	0.000666979	0.000548728	1.90671e-05		0.000412826	0.000283898		0.687694			0.758952
1434	Q8IUI8;J3KST8	J3KST8;Q8IUI8	Q8IUI8	1434	1434	49765	Q8IUI8	None	None	20	39972	8549800	411900	628350	39972		0.00118151	8.80033e-05	0.000176917	1.86943e-05		0.000634758	9.78056e-05		0.154083			0.433598
216	A0A669KB56;A0A669KBA4;A0A669KB53;P42224;A0A669KB68;A0A669KBI6;J3KPM9;A0A669KB52;A0A669KB75;E7EPD2;D2KFR9;A0A669KB17;E7ENM1;Q67C41;E9PH66	A0A669KB17;A0A669KB52;A0A669KB53;A0A669KB56;A0A669KB68;A0A669KB75;A0A669KBA4;A0A669KBI6;D2KFR9;E7ENM1;E7EPD2;E9PH66;J3KPM9;P42224;Q67C41	A0A669KB52;A0A669KB53;A0A669KB56;A0A669KB68;A0A669KB75;A0A669KBA4;A0A669KBI6;J3KPM9;P42224	216	216	87122	A0A669KB56	None	None	39	2595500	344070	1679600	535560	36205		4.75477e-05	0.00035885	0.000150791	1.69325e-05		0.000203199	8.38618e-05		0.412708			0.554188
215	A0A669KB62;A0A669KB05;C9JZR2;H0YC95;O60716;A0A804HIL4;A0A804HK15;A0A804HJM1;E9PKY0	A0A669KB05;A0A669KB62;A0A804HIL4;A0A804HJM1;A0A804HK15;C9JZR2;E9PKY0;H0YC95;O60716	A0A669KB05;A0A669KB62;A0A804HIL4;A0A804HJM1;A0A804HK15;C9JZR2;H0YC95;O60716	215	215	99077	A0A669KB62	None	None	47	452400	109440	244320	98650	35110		1.51237e-05	5.21995e-05	2.77757e-05	1.64204e-05		3.36616e-05	2.20981e-05		0.656477			0.611404
219	A0A6I8PLB3;A0A6I8PS05;A0A6I8PRS0;A0A6I8PL42;B4DER1;A0A6I8PIT3;A0A6I8PIV1;Q9P2J5;A0A6I8PLB8;A0A6I8PTV8;A0A6I8PIP7;A0A6I8PRU9;A0A6I8PRP1	A0A6I8PIP7;A0A6I8PIT3;A0A6I8PIV1;A0A6I8PL42;A0A6I8PLB3;A0A6I8PLB8;A0A6I8PRP1;A0A6I8PRS0;A0A6I8PRU9;A0A6I8PS05;A0A6I8PTV8;B4DER1;Q9P2J5	A0A6I8PIP7;A0A6I8PIT3;A0A6I8PIV1;A0A6I8PL42;A0A6I8PLB3;A0A6I8PLB8;A0A6I8PRS0;A0A6I8PS05;A0A6I8PTV8;B4DER1;Q9P2J5	219	219	117140	A0A6I8PLB3	None	None	53	974670	166710	206960	566450	34558		2.3038e-05	4.42174e-05	0.000159488	1.61623e-05		3.36277e-05	8.78253e-05		2.6117			0.532377
1292	Q14008;E9PQH5;H0YDX5;H0YCF6;H0YEK7	E9PQH5;H0YCF6;H0YDX5;H0YEK7;Q14008	Q14008	1292	1292	225490	Q14008	None	None	106	1018100	154270	413590	415710	34545		2.13189e-05	8.83644e-05	0.000117046	1.61562e-05		5.48416e-05	6.66013e-05		1.21443			0.863986
1314	Q14CX7	Q14CX7	Q14CX7	1314	1314	112290	Q14CX7	None	None	47	650950	491740	350600	266120	34226		6.79545e-05	7.49064e-05	7.49282e-05	1.6007e-05		7.14305e-05	4.54676e-05		0.636529			0.473759
1307	Q14694;H3BQP1;J3KT19;H3BNS8;H3BQC6	H3BNS8;H3BQC6;H3BQP1;J3KT19;Q14694	Q14694	1307	1307	87133	Q14694	None	None	37	695560	335960	411340	250720	33502		4.6427e-05	8.78837e-05	7.05922e-05	1.56684e-05		6.71553e-05	4.31303e-05		0.642247			0.557276
1599	Q9C0C9;K7ES11;K7EQ12	K7EQ12;K7ES11;Q9C0C9	K7ES11;Q9C0C9	1599	1599	141290	Q9C0C9	None	None	53	362140	114740	144030	184940	33177		1.58561e-05	3.07723e-05	5.20713e-05	1.55164e-05		2.33142e-05	3.37938e-05		1.44949			0.648564
1059	P46940;H0YLE8;A0A0J9YXZ5;H0YKA5	A0A0J9YXZ5;H0YKA5;H0YLE8;P46940	A0A0J9YXZ5;H0YLE8;P46940	1059	1059	189250	P46940	None	None	83	682680	59104	177710	413150	32716		8.16769e-06	3.79681e-05	0.000116326	1.53008e-05		2.30679e-05	6.58132e-05		2.85302			0.502228
1068	P48735;H0YL11	H0YL11;P48735	P48735	788;1068	1068	50909	P48735	None	None	23	470130	951370	437790	562550	32343		0.000131472	9.35348e-05	0.00015839	1.51263e-05		0.000112503	8.67583e-05		0.771163			0.761424
1448	Q8N1F7;H3BVG0;H3BRI8;H3BM93;H3BMX0;H3BNN5;H3BV11;H3BP95;H3BNG7;H3BV15;H3BRD9;H3BPA9;H3BVE2	H3BM93;H3BMX0;H3BNG7;H3BNN5;H3BP95;H3BPA9;H3BRD9;H3BRI8;H3BV11;H3BV15;H3BVE2;H3BVG0;Q8N1F7	H3BVG0;Q8N1F7	1448	1448	93487	Q8N1F7	None	None	51	1567800	170400	588760	777230	31381		2.35479e-05	0.00012579	0.000218835	1.46764e-05		7.46689e-05	0.000116756		1.56365			0.747754
475	E7EPN9;Q9Y520;A0A2R8Y424;A0A2R8Y7F4;A0A2R8YET2;H7C5N8;A0A0A0MS30	A0A0A0MS30;A0A2R8Y424;A0A2R8Y7F4;A0A2R8YET2;E7EPN9;H7C5N8;Q9Y520	E7EPN9;Q9Y520	475	475	308770	E7EPN9	None	None	100	127900	32849	11668	52900	30486		4.53947e-06	2.49289e-06	1.48944e-05	1.42579e-05		3.51618e-06	1.45761e-05		4.14545			0.00925825
266	A0A7I2V5C6;A0A7I2V5H2;A0A7I2YQX5;Q5JRX3;A0A7I2YQT2;A0A7I2V397;A0A7I2V3X0;A0A7I2V3B6;A0A0A0MRX9;A0A7I2V5R2;H0Y4F7;A0A7I2V4N3;A0A7I2V449;B4DEU0;B1APQ0;A0A7I2V5K2	A0A0A0MRX9;A0A7I2V397;A0A7I2V3B6;A0A7I2V3X0;A0A7I2V449;A0A7I2V4N3;A0A7I2V5C6;A0A7I2V5H2;A0A7I2V5K2;A0A7I2V5R2;A0A7I2YQT2;A0A7I2YQX5;B1APQ0;B4DEU0;H0Y4F7;Q5JRX3	A0A0A0MRX9;A0A7I2V397;A0A7I2V3B6;A0A7I2V3X0;A0A7I2V5C6;A0A7I2V5H2;A0A7I2V5R2;A0A7I2YQT2;A0A7I2YQX5;H0Y4F7;Q5JRX3	266	266	112060	A0A7I2V5C6	None	None	53	642550	61753	123840	456960	27673		8.53376e-06	2.64587e-05	0.000128661	1.29423e-05		1.74962e-05	7.08015e-05		4.04667			0.458697
1094	P51610;A6NEM2;H7C1C4;Q9Y5Z7	A6NEM2;H7C1C4;P51610;Q9Y5Z7	A6NEM2;P51610	1094	1094	208730	P51610	None	None	75	1023500	527230	224120	244910	27282		7.28589e-05	4.78837e-05	6.89563e-05	1.27594e-05		6.03713e-05	4.08579e-05		0.676776			0.59059
1394	Q6P2Q9;I3L0J9;I3L3Z8	I3L0J9;I3L3Z8;Q6P2Q9	Q6P2Q9	1394	1394	273600	Q6P2Q9	None	None	127	1668600	133130	1110900	397360	27212		1.83975e-05	0.000237346	0.00011188	1.27267e-05		0.000127872	6.23032e-05		0.487232			0.64006
200	A0A494C1B8;Q5VZU9;P29144;A0A494C0U1	A0A494C0U1;A0A494C1B8;P29144;Q5VZU9	A0A494C0U1;A0A494C1B8;P29144;Q5VZU9	200	200	130290	A0A494C1B8	None	None	59	631710	99793	384530	120440	26942		1.37906e-05	8.21556e-05	3.39108e-05	1.26004e-05		4.79731e-05	2.32556e-05		0.484763			0.561329
27	A0A087WVQ6;Q00610;J3KS13;A0A087WX41;P53675;J3QL20;J3KSQ2;K7EJJ5	A0A087WVQ6;A0A087WX41;J3KS13;J3KSQ2;J3QL20;K7EJJ5;P53675;Q00610	A0A087WVQ6;Q00610	27	27	192060	A0A087WVQ6	None	None	90	2791400	1066500	512650	1185400	26798		0.000147382	0.000109529	0.000333759	1.2533e-05		0.000128455	0.000173146		1.34791			0.808226
761	O60256;E7EPA1;I3L4G9;C9JDH0;E7EW35;C9JDU5;C9JJS3;C9K0K7;I3L0S1;I3L331;I3L164;C9J168	C9J168;C9JDH0;C9JDU5;C9JJS3;C9K0K7;E7EPA1;E7EW35;I3L0S1;I3L164;I3L331;I3L4G9;O60256	E7EPA1;I3L4G9;O60256	761;1302	761	40925	O60256	None	None	23	924530	2711600	688310	211040	25173		0.000374721	0.000147059	5.942e-05	1.1773e-05		0.00026089	3.55965e-05		0.136443			0.192322
803;819	A0A0G2JQA4;A0A0G2JQM1;A0A0G2JRF9;A0A0G2JRS3;A0A0G2JS82;E9PNC4;E9PR62;M0R2D9;O94973;O95782	None;A0A0G2JQA4;A0A0G2JQM1;A0A0G2JRF9;A0A0G2JRS3;A0A0G2JS82;E9PNC4;E9PR62;M0R2D9;O94973;O95782	A0A0G2JQM1;A0A0G2JS82;E9PR62;O94973;O95782	803;819	803;819	103960	O94973_family	Family {None}	None;A0A0G2JQA4;A0A0G2JQM1;A0A0G2JRF9;A0A0G2JRS3;A0A0G2JS82;E9PNC4;E9PR62;M0R2D9;O94973;O95782	102	964480	106530	648370	316121	24852		1.47216e-05	0.000138526	8.90063e-05	1.16229e-05		7.66236e-05	5.03146e-05		0.656647			0.753051
155	Q14204;A0A7P0T9C4;A0A7P0TA13;A0A2R8Y5T0;A0A2R8Y706;A0A7P0T9R4;A0A7P0TAW9;A0A7P0T7V5;A0A7P0T916;A0A7P0T8N2;A0A7P0TBJ7;A0A7P0TAF3;A0A7P0TB75;A0A2R8Y6H2;A0A7P0T9K2;A0A7P0T9F1;A0A7P0T8W5;A0A2R8YFZ7;A0A7P0TAM4;A0A7P0T825;A0A7P0TB64;A0A7P0TAV5;A0A7P0T990;A0A804HHY6;A0A7P0T942;A0A2R8YGC7;A0A7P0T9S3;A0A7P0T934;A0A7P0T9Y3;A0A7P0TBC9;A0A7P0TAS7;A0A7P0TB96	A0A2R8Y5T0;A0A2R8Y6H2;A0A2R8Y706;A0A2R8YFZ7;A0A2R8YGC7;A0A7P0T7V5;A0A7P0T825;A0A7P0T8N2;A0A7P0T8W5;A0A7P0T916;A0A7P0T934;A0A7P0T942;A0A7P0T990;A0A7P0T9C4;A0A7P0T9F1;A0A7P0T9K2;A0A7P0T9R4;A0A7P0T9S3;A0A7P0T9Y3;A0A7P0TA13;A0A7P0TAF3;A0A7P0TAM4;A0A7P0TAS7;A0A7P0TAV5;A0A7P0TAW9;A0A7P0TB64;A0A7P0TB75;A0A7P0TB96;A0A7P0TBC9;A0A7P0TBJ7;A0A804HHY6;Q14204	A0A2R8Y5T0;A0A2R8Y6H2;A0A2R8Y706;A0A2R8YFZ7;A0A2R8YGC7;A0A7P0T7V5;A0A7P0T825;A0A7P0T8N2;A0A7P0T8W5;A0A7P0T916;A0A7P0T934;A0A7P0T942;A0A7P0T990;A0A7P0T9C4;A0A7P0T9F1;A0A7P0T9K2;A0A7P0T9R4;A0A7P0T9S3;A0A7P0TA13;A0A7P0TAF3;A0A7P0TAM4;A0A7P0TAV5;A0A7P0TAW9;A0A7P0TB64;A0A7P0TB75;A0A7P0TBJ7;A0A804HHY6;Q14204	155	155	532400	Q14204	None	None	257	1479200	370050	388340	696040	24808		5.11379e-05	8.29697e-05	0.000195975	1.16023e-05		6.70538e-05	0.000103789		1.54785			0.732457
785	O75694;E9PF10	E9PF10;O75694	E9PF10;O75694	785	785	155200	O75694	None	None	57	2412400	1144200	795630	448450	24149		0.000158119	0.000169988	0.000126265	1.12941e-05		0.000164054	6.87794e-05		0.419249			0.240999
1552	Q99575;E5RK39	E5RK39;Q99575	E5RK39;Q99575	1552	1552	114710	Q99575	None	None	53	305410	171380	86787	23363	23881		2.36833e-05	1.85422e-05	6.57803e-06	1.11688e-05		2.11128e-05	8.87341e-06		0.420286			0.0709475
1411	Q7L576;Q96F07;E7EVJ5;H7C229;H0YL50;A0A0G2JR96;A0A0G2JQT1;A0A087WWZ1;E7EW33;A0A087WTQ3;A0A087WVE1;A0A087WU52;A0A0G2JQH3;A0A087WVZ5;A0A0G2JRV9;A0A087WWL1;A0A0G2JRX2	A0A087WTQ3;A0A087WU52;A0A087WVE1;A0A087WVZ5;A0A087WWL1;A0A087WWZ1;A0A0G2JQH3;A0A0G2JQT1;A0A0G2JR96;A0A0G2JRV9;A0A0G2JRX2;E7EVJ5;E7EW33;H0YL50;H7C229;Q7L576;Q96F07	A0A0G2JQT1;A0A0G2JR96;E7EVJ5;H0YL50;H7C229;Q7L576;Q96F07	1411	1411	145180	Q7L576	None	None	64	165800	220470	38927	103490	23390		3.04672e-05	8.31684e-06	2.91384e-05	1.09392e-05		1.9392e-05	2.00388e-05		1.03335			0.96811
1441	Q8IX12;A0A0C4DGG8;F5H2E6;F5H1H2;F5H3E1	A0A0C4DGG8;F5H1H2;F5H2E6;F5H3E1;Q8IX12	A0A0C4DGG8;F5H1H2;F5H2E6;F5H3E1;Q8IX12	1441	1441	132820	Q8IX12	None	None	46	1211100	707930	176910	304130	22130		9.78302e-05	3.77972e-05	8.56302e-05	1.03499e-05		6.78137e-05	4.799e-05		0.707675			0.720447
866	P07814;V9GYZ6	P07814;V9GYZ6	P07814;V9GYZ6	866	866	170590	P07814	None	None	82	1235800	694810	102710	417000	21315		9.60171e-05	2.19442e-05	0.00011741	9.96871e-06		5.89807e-05	6.36892e-05		1.07983			0.949041
296	E7EX90;A0A7P0Z4C3;A0A804CDA6;Q14203;Q6AWB1;E7EWF7;C9J1B7;C9JZA4;C9JTE5;C9JJN7;C9JJD0;C9JKG6;E9PCY0	A0A7P0Z4C3;A0A804CDA6;C9J1B7;C9JJD0;C9JJN7;C9JKG6;C9JTE5;C9JZA4;E7EWF7;E7EX90;E9PCY0;Q14203;Q6AWB1	A0A7P0Z4C3;A0A804CDA6;E7EX90;Q14203;Q6AWB1	296	296	139090	E7EX90	None	None	60	813750	50547	293240	448870	21094		6.98519e-06	6.26513e-05	0.000126383	9.86535e-06		3.48183e-05	6.81241e-05		1.95656			0.657329
696	M0QWZ7;Q9NP81;M0R2C6;M0QX29;B4DJM9;M0R259;M0R1C0;M0R2H5	B4DJM9;M0QWZ7;M0QX29;M0R1C0;M0R259;M0R2C6;M0R2H5;Q9NP81	B4DJM9;M0QWZ7;M0QX29;M0R259;M0R2C6;Q9NP81	696	696	58182	M0QWZ7	None	None	31	344000	352930	324490	333250	19510		4.87721e-05	6.9328e-05	9.38291e-05	9.12454e-06		5.905e-05	5.14768e-05		0.87175			0.878043
107	A0A2R8YD40;A0A2U3TZM0;A0A2R8Y5J0;A0A2R8Y425;A0A2R8YDJ9;A0A2R8YFD8;A0A2R8Y4X2;F5GWX5;A0A2R8Y212;A0A2R8Y521;A0A0C4DGG9;Q14839;A0A2R8YFK9;A0A2R8YDW2;A0A2R8YER1;A0A2R8Y8C1;A0A2R8Y445;Q8TDI0;A0A2R8Y7I0;A0A2R8Y8B3;A0A2R8Y7M9;A0A2R8Y685;A0A2R8Y5Z7;K7EMY3;I3L229;H7C3H7;F2Z2R5;A0A2R8Y5M9;A0A2R8YE38;H7C0J3;Q12873	A0A0C4DGG9;A0A2R8Y212;A0A2R8Y425;A0A2R8Y445;A0A2R8Y4X2;A0A2R8Y521;A0A2R8Y5J0;A0A2R8Y5M9;A0A2R8Y5Z7;A0A2R8Y685;A0A2R8Y7I0;A0A2R8Y7M9;A0A2R8Y8B3;A0A2R8Y8C1;A0A2R8YD40;A0A2R8YDJ9;A0A2R8YDW2;A0A2R8YE38;A0A2R8YER1;A0A2R8YFD8;A0A2R8YFK9;A0A2U3TZM0;F2Z2R5;F5GWX5;H7C0J3;H7C3H7;I3L229;K7EMY3;Q12873;Q14839;Q8TDI0	A0A0C4DGG9;A0A2R8Y212;A0A2R8Y425;A0A2R8Y445;A0A2R8Y4X2;A0A2R8Y521;A0A2R8Y5J0;A0A2R8Y5Z7;A0A2R8Y685;A0A2R8Y7I0;A0A2R8Y7M9;A0A2R8Y8B3;A0A2R8Y8C1;A0A2R8YD40;A0A2R8YDJ9;A0A2R8YDW2;A0A2R8YER1;A0A2R8YFD8;A0A2R8YFK9;A0A2U3TZM0;F5GWX5;Q14839;Q8TDI0	107	107	170470	A0A2R8YD40	None	None	77	108610	174140	144060	90954	17658		2.40647e-05	3.07787e-05	2.56088e-05	8.25839e-06		2.74217e-05	1.69336e-05		0.617525			0.376609
1643	Q9NSE4	Q9NSE4	Q9NSE4	1643	1643	113790	Q9NSE4	None	None	43	59374	228650	217850	59374	16195		3.15976e-05	4.65441e-05	1.67172e-05	7.57416e-06		3.90708e-05	1.21457e-05		0.310863			0.0915585
1432	Q86Y56;E9PGY2;H0Y650	E9PGY2;H0Y650;Q86Y56	E9PGY2;H0Y650;Q86Y56	1432	1432	93520	Q86Y56	None	None	43	351000	120920	62531	151430	16119		1.67102e-05	1.33599e-05	4.26363e-05	7.53862e-06		1.5035e-05	2.50875e-05		1.6686			0.626039
1682	Q9UG63;C9JHK9;C9JZV3	C9JHK9;C9JZV3;Q9UG63	C9JHK9;C9JZV3;Q9UG63	1682	1682	71289	Q9UG63	None	None	33	1854400	882370	514770	457300	14716		0.000121936	0.000109982	0.000128756	6.88246e-06		0.000115959	6.78194e-05		0.584857			0.514101
786	O75717	O75717	O75717	786	786	125970	O75717	None	None	59	111980	91844	46029	55983	9971.2		1.26921e-05	9.83419e-06	1.57624e-05	4.66338e-06		1.12631e-05	1.02129e-05		0.906755			0.871484
1202	P78527;F5GX40	F5GX40;P78527	P78527	1202	1202	469080	P78527	None	None	220	526430	49559	26396	443170	7299.5		6.84865e-06	5.63956e-06	0.000124778	3.41387e-06		6.24411e-06	6.40959e-05		10.265			0.441044

## Sheet: Fold enrichment and p-Value
Protein IDs	Fold_enrichment(+UV/-UV)	P-Value
M0R165;Q9UBC2;M0R2S2;K7EJR2;M0R330;M0QX30;M0R1V5	3.97081	0.00280712
A0A075B724;A0A075B736;A0A0B4J269;A6NNZ2;CON__ENSEMBL:ENSBTAP00000025008;G3V2A3;G3V2N6;G3V2R8;G3V3J6;G3V3R4;G3V3W7;G3V5W4;K7EJ64;K7EJZ4;K7EL29;K7EN98;K7EPE5;K7EQT3;K7ERA8;K7ES63;K7ESM5;K7ESQ3;M0QX14;M0QY37;M0QY85;M0QYM7;M0QZL7;M0R042;M0R0X0;M0R1I1;M0R278;M0R2D3;M0R2T4;P04350;P07437;P68371;Q13509;Q13885;Q3ZCM7;Q5JP53;Q5SQY0;Q5ST81;Q9BUF5;Q9BVA1;Q9H4B7	0.809868	0.00428308
A0A494BZT8;Q9Y6A5;A0A087WUE2;E7EMT0;C9JA91;F8WC55;A0A494C117	2.08945	0.00478023
Q15046;H3BVA8;J3KRL2;H3BPV7;H3BRC9	2.743	0.00484669
F8W1R7;G3V1V0;P60660;J3KND3;G8JLA2;B7Z6Z4;F8VPF3;G3V1Y7;F8VZU9;F8W180;H0YI43;F8W1I5;P14649;F8VXL3	2.27736	0.00816931
O75821;K7EP16;K7EL20;K7ER90;K7ENA8	3.7267	0.00845633
E7EPN9;Q9Y520;A0A2R8Y424;A0A2R8Y7F4;A0A2R8YET2;H7C5N8;A0A0A0MS30	4.16757	0.00892744
Q96HR8;D6RIB3	1.49398	0.0154029
E7ETK0;A0A2R8Y849;A0A2R8YD14;P62847;A0A2R8Y8A0	0.336136	0.0159731
P20042	1.82937	0.0163441
Q9Y3D0;H3BNV7;J3KS95	0.460578	0.0167075
H0YDT6;O00303;A0A1W2PP79;A0A7I2YQA0;A0A7I2V4S2	3.8565	0.0182932
Q52LJ0;H0YNA1	2.3803	0.0219013
E9PGT1;Q15631;H7C1D4;A0A0J9YVW2	0.465763	0.0280748
Q12906;K7EQR9;K7EKJ9;Q96SI9;K7ELV3;K7EJ09;K7ER69;K7ERM6;K7ENK6;K7EM82;K7EKY0	1.92783	0.0319514
P35527;CON__P35527;K7EQQ3	3.37685	0.032267
P09661;H0YLR3;H0YMA0;H0YKK0	2.98524	0.0332632
P68402;J3KNE3	0.587156	0.0333573
A0A087X0H9;Q5T8P6;E2PSN0;U3KPZ7;Q9P2N5	1.95119	0.0349376
P63208;E7ERH2;F8W8N3;E5RJR5;E5RGM3	1.85809	0.0360448
Q15370;B8ZZU8;I3L0M9;A0A0B4J296	2.57424	0.0361926
P62899;H7C2W9;C9JU56;B7Z4E3;B7Z4C8;B8ZZK4	2.91625	0.0380574
A0A0C4DGL3;H0YKC5;H0YKI0;H0YMM5;H0YMP1;H0YNJ9;H0YNW5;P33316	3.20525	0.0391541
E7EVA0;P27816;A0A804HKE7;H7C4C5;H0Y2V1;B5MEG9;F8W9U4;H7C456;A0A0J9YVV8;A0A0J9YW37	6.47735	0.0442153
J3QRS3;P19105;O14950;P24844;J3KTJ1	3.06979	0.0463233
P40222	2.15309	0.0468363
Q8WXF1;X6RDA4	0.721246	0.0476464
P11413;E7EUI8;E9PD92;E7EM57	0.354958	0.0496608
Q9Y314;M0R3B2;A0A075B6F9;M0QX85;M0R1K2;A0A075B797;M0R1T7	0.805545	0.0651663
Q96HE7;G3V3E6;G3V5B3;G3V2H0;G3V503;Q5TAE8;Q86YB8	2.93094	0.0682118
Q99575;E5RK39	0.422234	0.0692955
P19784;H3BNI9;H3BSA1	1.52908	0.0703251
Q16643;D6R9W4;D6RFI1;D6R9Q9	2.04709	0.0704261
Q8WUA2	1.35158	0.0728809
P62854;Q5JNZ5	0.664675	0.0779305
P62280;M0QZC5;M0R1H6;M0R1H5	0.407989	0.0800309
Q9UI30	0.65828	0.0800497
O15042;E7ET15;E7EW00;H0Y8D9;H7C4V2	2.01917	0.0802218
Q06830;A0A0A0MSI0;A0A0A0MRQ5	1.42454	0.0856517
E9PFP8;F8VXH9;F8VZX2;F8W0G4;F8W1G6;H3BND9;H3BRU6;H3BSS4;J3QT27;P57721;Q15366	1.73592	0.0886816
P09012;M0QZG7;M0R268;M0R221;M0R2B8;M0QXK2;M0R0G9;P08579	0.577563	0.0911634
F8W7S5;A0A087WVV2;Q9P2E9;A0A087WU26;H9KV85;E9PN67;C9J066;Q8N4C6	2.31345	0.0918374
Q9NSE4	0.3119	0.0943622
P55884;C9JZG1;C9JQN7	2.11826	0.0952425
Q9NTZ6	1.80617	0.0968928
P12277;G3V4N7;H0YJG0;G3V461	1.89837	0.0970094
Q15459;H7C1L2;F8WB66;F8WC79	1.83826	0.0977778
P08559;Q5JPU0;Q5JPT9;Q5JPU1;Q5JPU3;Q5JPU2;P29803	2.38941	0.0990708
P49756;E9PQU5;H0YE46;E9PSE8	4.80778	0.100663
A0A024R571;Q9H4M9;C9JC03;C9J2Z4;Q9NZN3;C9JIJ3;C9IZH1;C9JDQ8;Q9NZN4	0.410438	0.101224
P23526	0.101413	0.105383
O00151	2.35755	0.107313
J3QRS9;X6R4W8;O43670;J3QS27;J3KTL1;J3KRB6;J3KRW6;H0Y3M2;J3KS31	1.35782	0.107787
Q13347;A0A7I2YQF8;A0A7I2YQU2;A0A7P0MRT9;A0A7I2YQI2;A0A7I2V613;A0A7I2V607;A0A7I2V3N2;A0A7I2V2M3;A0A7I2V3U3;A0A7I2V640;A0A7I2V685;A0A7I2YQC8;A0A7I2YQT9;A0A7I2V5V8;A0A7I2V4C2;Q5TFK1;A0A7I2YQI6;A0A7I2V4S8;A0A7I2V3K6;A0A7I2YQP9;A0A7I2V3T4;A0A7I2V391;A0A7I2YQN1;A0A7I2V5E4;A0A7I2YQX4	5.5005	0.11124
P62316;K7ERG4;K7EJB5	0.582807	0.11328
Q9GZN8;H7BYU9	0.717597	0.115462
Q9NR45;Q5TBR0;Q5TBR1	0.797461	0.117941
Q01081;A0A1B0GW87;M0QYK5;M0R2N4;Q8WU68;K7EJH3;K7EJM7	1.88486	0.122052
Q9Y697;F2Z2E7;F8WER8;A2A2M1;F8WB23;Q8WV90;H7C0I5;H0YGN5	0.514689	0.125685
D6RHI9;O00584;H0YAE9;D6REQ6;A0A804HKZ2;A0A804HJZ7;A0A087WZM2;J3QQ64;A0A804HJ89	0.465936	0.127159
Q01518;Q5T0R1;Q5T0R7;Q5T0R6;Q5T0R5;Q5T0R4;Q5T0R3;Q5T0R2;Q5T0R9;Q5T0S3;Q5T0R8;B7Z385;A0A087X0J3;A0A087WZ15;E9PDI2;P40123	1.07738	0.13115
Q14257;H0YL43;A8MXP8	2.1031	0.133358
A0A7I2YQQ3;Q92820;A0A7I2V5P2;A0A7I2V5X9;A0A7I2V5M0	2.04106	0.135193
F8VP03;F8VXJ7;F8W031;F8W1K5;F8W1U5;H0YI18;H0YIH9;Q9Y2B0	0.515203	0.150317
Q13263;M0R0K9;M0R2I3;M0R3C0	1.82935	0.151081
P23396;E9PPU1;E9PL09;H0YEU2;F2Z2S8;H0YF32;H0YCJ7;E9PQ96;E9PJH4;E9PK82;E9PSF4;H0YES8;E9PQX2	2.11911	0.151719
P30043;A0A2R8YEP4;M0R192;A0A2R8Y7Y9;M0QZL1	2.81477	0.152259
B2WTI3;B2WTI4;K7EJU9;Q6NYC1	0.698702	0.154471
Q15102;M0R389;M0R1K3;M0QXS6;M0R323;M0QZT2	0.610183	0.158425
O00267	1.39337	0.162606
Q08257;A6NP24;C9JH92	0.456011	0.165704
A0A087WSZ2;A0A494C031;A0A494C033;A0A494C060;A0A494C0Q3;A0A494C166;A0A494C1A0;A0A7I2V4Y4;A0A804HI95;A0A804HII9;A0A804HIN7;A0A804HIY0;A0A804HJN7;A0A804HJQ9;A0A804HJU8;A0A804HK61;A0A804HKE2;A0A804HKG0;A0A804HL31;A0A804HLD0;A0A804HLF4;C9JY79;D6RH00;F5GXS2;G3V2E8;G3V2N5;G3V2W4;G3V2X9;G3V5M4;H0YJ11;H0YJW3;H7C144;H7C5W8;H9KV75;K7EP19;M0QZQ3;O43707;P12814;P35609;Q08043;Q9H254	1.34176	0.168084
Q12907;D6RBV2;D6RDX1;D6RIU4;D6RBH1	1.49413	0.168275
D6RGI3;D6RER5;Q9NVA2;D6RDU5;H0Y961;D6RDP1;D6R9Y6;H0Y9G8;C9JV02;E7EW69;E7EX04;B5ME97;Q9P0V9	0.610062	0.169937
J3QLR8;Q9Y3D9	0.530846	0.174479
Q12972;A0A0A0MT09	5.34863	0.175282
P61201;B4DIH5;H0YKU5;H0YMC2;H0YM03	2.30201	0.179756
P14678;J3QLE5;P63162;J3KRY3;S4R3P3	0.362788	0.181366
P48444;B0YIW6;Q6P1Q5;E9PK34	0.836487	0.18304
E7EM64;Q7L5N1	0.197901	0.184626
P33992;B1AHB1;B1AHB2;B1AHA9	0.27569	0.185386
P05387;H0YDD8	2.60229	0.188202
A0A0U1RR22;Q9UNF0;B0QYG7;B0QYG8	2.24222	0.189071
O60256;E7EPA1;I3L4G9;C9JDH0;E7EW35;C9JDU5;C9JJS3;C9K0K7;I3L0S1;I3L331;I3L164;C9J168	0.137253	0.19059
P04075;H3BQN4;J3KPS3;H3BPS8;H3BUH7;H3BR04;H3BMQ8;H3BU78;H3BR68;A0A087WXX2;A0A3B3IS80;P05062	1.27842	0.195717
Q9H773	2.13147	0.197205
G3V3A4;Q13573;G3V4X8;G3V5R3	2.00641	0.199322
P61247;H0Y8L7;E9PFI5;D6RG13;D6RAT0;D6RB09;H0Y9Y4;D6RED7;D6RAS7;D6R9B6;D6RI02;D6RGE0	2.54462	0.201054
P52597;A0A1B0GW42	0.797873	0.201138
E9PM92;O00193;E9PRZ9;E9PQA1	1.40346	0.203875
P55036;Q5VWC4;H0Y3Y9;A6PVX3;H0Y561;A2A3N6	1.79968	0.205075
O94992	2.50056	0.2055
Q9UNE7;H3BTA3;H3BUD0;H3BS86	0.806967	0.205888
E9PKD5;E9PLG2;E9PM69;E9PMD8;E9PN50;P17980;R4GNH3	1.38064	0.208086
H0Y449;P67809;C9J5V9;Q9Y2T7	2.30182	0.210231
Q96C36;A0A087WTV6;A0A087WZR9;J3KR12;A0A087WX69;A0A087WZF0	0.300974	0.214147
P13639	1.98709	0.218995
A0A0U1RRM4;P26599;A6NLN1;A0A7I2V621;A0A7I2V4H6;A0A6Q8PEX4;A0A0D9SF20;K7EKJ7;K7EK45;A0A087WU68;K7ES59;A0A087WUW5;K7ELW5;O95758;X6R242	1.95917	0.220669
P23381	0.285373	0.221447
E7EWR4;P33240;E9PID8;A0A0A0MT56;Q9H0L4	1.44116	0.223144
P48634	2.92238	0.22791
C9K028;E5RHP0;E7ERL0;F6XY72;J3KPD9;O60361;P15531;P22392;Q32Q12	1.51931	0.229471
P51665;H3BNT7;H3BTM8;H3BQV2	0.590685	0.229742
Q15427;Q5SZ64	1.19999	0.230251
P52209;K7EM49;K7EMN2;K7EPF6;K7ELN9	0.481592	0.230311
Q8N163;H0YB24;G3V119;E5RFJ3;E5RHJ4;H0YC69;E5RGU7;H0YC58;A0A087X2B6;E5RHH8	0.525161	0.230359
Q96BH1	2.03386	0.23155
A0A087WUT6;O60841	0.557366	0.231826
A0A1W2PQM2;A0A7P0TA31;A0A7P0Z4A1;C9JDL2;C9JDS9;C9JEV8;C9JJQ8;C9JQ00;C9K0S6;F5H5D3;F8VQQ4;F8VRK0;F8VRZ4;F8VS66;F8VVB9;F8VWV9;F8VX09;F8W0F6;P0DPH7;P0DPH8;P68363;P68366;Q6PEY2;Q71U36;Q9BQE3;Q9H853;V9GZ17	0.694452	0.231915
Q14258;A0A3B3IUA7;I3L2W4	0.551136	0.231946
D6R9D3;D6R9T0;D6RAM1;D6RBM0;D6RDL0;D6RDU3;D6RF17;D6RFM3;D6RIH9;D6RIT2;D6RIU0;D6RJ04;E5RGH4;E5RGV0;E5RJ94;E7EN40;E7EQJ0;E9PCY7;G8JLB6;H0YAQ2;H0YB39;H0YBD7;H0YBG7;P31943;P55795	1.46853	0.233122
C9JLU1;P52434	1.30294	0.233951
P34897;H0YIZ0;G3V5L0;G3V2Y4;G3V540;G3V4W5;G3V241;G3V3Y8;G3V4T0;G3V4X0;G3V2W0;G3V2E4;G3V2D2;G3V2Y1;G3V3C6	0.637534	0.234574
Q8NC51	2.01489	0.234902
O95881;V9GY50;V9GYV4	0.508277	0.238052
Q9NT62;F8WDI0	0.653307	0.241465
O75694;E9PF10	0.420917	0.243601
Q9BVP2	2.27147	0.245544
P43686	1.25866	0.253969
R4GMR5;P48556;K7EJR3;K7EJC1;K7ERW6;K7ENY6	1.72819	0.255913
P11171;A0A2U3TZH6;A0A2R8Y7Y3;A0A2R8YD30;A0A3B3ITP0;A0A2R8Y6G5;A0A3B3IU06;A0A2R8Y5Z6;A0A2R8YFR9;A0A2R8Y5G2;A0A2R8Y570;A0A2R8Y7N0;A0A3B3IUD6;A0A2R8YCW8;A0A2R8Y420;A0A2R8Y6D0;A0A1B0GWG0;A0A3B3ITC5;A0A2R8Y4N6;A0A2R8Y6T6;A0A0C4DH22;Q9H4G0;Q4VXN1;Q4VXN0;A0A1B0GTW6;A0A2R8Y783;A0A2R8Y5C8;A0A2R8YFU8	0.58899	0.25845
Q9H081	2.03338	0.260011
Q5TDH0;H0YII4;H0YI90	0.623404	0.263234
Q86X55;K7EQA8;K7EK20;K7EPK1	2.02955	0.27261
Q9BXW7;A8MYZ9	0.590797	0.274397
O75348;A0A7I2V4K4;A0A7I2V3Q6;A0A7I2V375;A0A7I2V2N1;A0A7I2YQH3;F2Z307;O95670	2.11331	0.275712
Q5T760;Q05519;B4DWT1;S4R3C4;Q5T757	1.48323	0.276587
A0A286YEZ8;A0A6Q8PEX7;A0A6Q8PH31;A0A6Q8PH35;A0A6Q8PHG0;A0A7I2V2F0;A0A7I2V2F2;A0A7I2V309;A0A7I2V346;A0A7I2V4J0;A0A7I2V4Z0;A0A7I2V5Q6;A0A7I2YQN2;A0A7I2YQV8;B4DT28;B7Z645;F6UXX1;O43390;O60506	2.57081	0.278712
Q9Y2W2;F5H5G4;F5GXS9	2.30735	0.279543
O14980;A0A7I2V461;A0A7I2V2S3;A0A7I2V2Y6;A0A7I2YQV4;A0A7I2V3W6;A0A7I2V2H0;A0A7I2V3P3;A0A7I2V6B9;A0A7I2V488;A0A7I2V3N0;A0A7I2V4A3;A0A7I2YQX3;C9JKM9;C9J673;C9IYM2;A0A7P0Z4B7;A0A7I2V2C5;A0A7I2V3J1;A0A7I2YQP1;F8WF71;A0A7I2V396	2.46348	0.283668
Q6IBS0;A0A7I2V5B1;A0A7I2V2U8;A0A7I2V5D3;D6RG15;H0Y858;A0A7I2YQM6;A0A7I2V3T5;H7C5I2	0.636169	0.289868
O14579;M0QXB4;M0R061	1.39962	0.293879
Q14677	2.38443	0.299414
P00492	1.5237	0.299791
Q16658;C9JPH9;C9JFC0;A0A0A0MSB2	0.332461	0.301566
Q9Y2Q3;E9PFN5;C9JNT3	0.542296	0.302677
P18754;C9JW69;C9JRH2;C9J3R0;C9JMJ4;C9JQZ4	1.25081	0.307071
O75083;D6RD66	0.620973	0.307308
Q58FF8	0.191264	0.307672
P43243;A8MXP9;A0A0R4J2E8;D6REM6;D6R991;B3KM87;H0Y8T4;D6R8Z5;D6RCM3;D6REK4;D6RE02;D6RIA2;D6RB45;D6RBK5;A0A1B0GX04;D6RBS2;D6R9F3;D6RBI2;D6RAY2;D6RAM9	1.10822	0.307949
P26196;Q8IV96	1.83547	0.311358
P63151;A0A590UJY3;E5RIY1;A0A590UJJ1;E5RHQ2;E5RJV2;E5RFR9;Q9Y2T4;Q66LE6	3.20194	0.31315
Q08J23;A0A140T9Y7	5.63732	0.316146
P62979;P0CG48;F5GYU3;A0A2R8Y422;F5H388;B4DV12;F5H265;J3QKN0;F5H2Z3;F5H6Q2;F5GXK7;Q5PY61;J3QTR3;J3QS39;Q96C32;P62987;P0CG47;F5H747;M0R2S1;M0R1M6;M0R1V7;F5GZ39;J3QSA3	0.717551	0.316998
P05023;M0R116;A0A2R8YEY8;A0A0A0MT26;P13637;B1AKY9;P50993;H0Y7C1;Q13733;Q5TC01;M0QXF2;E9PRA5;P20648;P54707;Q5TC02;A0A669K9X0	2.09229	0.317501
G3V1D4;Q9NUP9;H0YI92;H0YIA8;Q9HAP6;O14910	0.444265	0.319827
O00505;H0Y4S9	0.608173	0.320756
O94925;H7BZD1;C9JIJ6	0.635548	0.323863
Q13151	0.534622	0.325182
P60866;E5RJX2;E5RIP1;A0A7P0S5H5;G3XAN0	0.260706	0.326987
F8WJN3;Q16630;F8W084;A0A3B3ISW1	0.623883	0.327208
P21281;H0YC04;C9JNS9;C9JL73;P15313	0.538436	0.327483
Q15369;E5RHG8;R4GMY8	2.436	0.327665
Q96EY1	1.90922	0.327916
G2XKQ0;B8ZZN6;P63165;B8ZZJ0;B8ZZ67;B9A032	0.644308	0.328874
P36551;H0YA22;D6RER6	0.721514	0.330434
E9PHY5;O43491;E9PK52;E9PII3;A0A2R8Y5B3;H0Y5B0;Q6R5J7;E9PQD2;E9PJP4;Q6ZSX4;E9PIG0;E9PRG1;E9PQN0;E9PMV8;E9PMG5;E9PN54;E9PPC9;J3KT37	1.18952	0.331397
H0YEN5;E9PQD7;P15880;E9PMM9;H3BNG3;H0YE27;I3L404;E9PPT0;E9PM36	2.88126	0.332523
O95243	0.709614	0.336174
Q96CT7;M0R2F5	1.18072	0.336282
A0A087WTT1;A0A6I8PLA1;A0A6I8PS38;A0A6Q8JFT6;A0A6Q8JFV4;A0A7I2V3J9;A0A7I2V4L7;A0A7I2V4N4;A0A7I2V4V6;A0A7I2V598;A0A7I2V5W9;A0A7I2V649;A0A7I2YQ88;A0A7I2YQ90;A0A7I2YQE4;B1ANR0;B1ANR1;E5RFD8;E5RGC4;E5RGH3;E5RH24;E5RHG7;E5RJB9;E7EQV3;E7ERJ7;H0Y5F5;H0Y6X6;H0YAP2;H0YAR2;H0YAS6;H0YAS7;H0YAW6;H0YB75;H0YB86;H0YBN4;H0YC10;H0YCC8;H0YEQ8;H0YER0;H0YEU6;P0CB38;P11940;Q13310;Q4VXU2;Q5JQF8;Q96DU9;Q9H361	1.2337	0.337393
A0A087X2I1;P62333;H0YJC0;H0YJS8;H0YJX2;H0YJE9;H0YJT1	0.485849	0.337875
A0A087X1X7;E9PI39;E9PIZ1;E9PJD0;E9PK01;E9PK06;E9PK72;E9PKK3;E9PL12;E9PL71;E9PMW7;E9PN91;E9PNW6;E9PPR1;E9PQ49;E9PQC9;E9PQZ1;E9PRY8;H0YCK7;H0YE58;P29692	1.40189	0.338838
P11177;C9J634;F8WF02	1.89393	0.342112
O75533;H7C341;F8WC19;B4DGZ4;A0A494C1M2	0.468766	0.343219
Q12874	1.50457	0.345089
P00918;E5RID5;E5RK37	2.05759	0.346352
Q9NZI8;O00425;F8W930;Q9Y6M1	5.92068	0.347766
Q96I25;Q5W011;Q5W010;H0Y6J6;Q5W012	1.82154	0.348363
P48047;A0A494C0K9;H7C0C1;H7C068;H7C086	2.43177	0.350122
O14818;H0Y586;Q8TAA3;F5GY34;A0A087WYS6	1.42843	0.350168
Q96QK1;I3L4S0;A0A1W2PP10;A0A3B3ITD4	0.687475	0.350651
A0A024QZP7;A0A087WZU2;A0A087WZZ9;A0A087X209;A0A2R8Y4Z0;A0A2R8Y644;A0A2R8Y7W5;A0A2R8YD28;A0A2R8YEB7;A0A2R8YF61;E5RGN0;E5RIU6;E7ESI2;E7EUK8;F5H6Z0;F8VTV8;F8VWX7;F8VXD2;F8VYH9;F8VZ51;F8VZZ0;G3V5T9;H0YAZ9;J3QSD7;K7EJ83;O94921;P06493;P11802;P24941;P50750;Q00526;Q00534;Q00535;Q00536;Q00537;Q07002;Q14004;Q96Q40;Q9BVE2;Q9NYV4;X6RE90	2.24487	0.351766
P12270;Q5SWX9	0.588929	0.352262
P62314;J3QLI9;J3QLR7	1.73458	0.353422
B8ZZA8;B8ZZC5	0.646195	0.356319
P35244;B5MC59	0.669776	0.358269
P08621;M0QYR1;M0QX04	1.3726	0.364417
Q9BPU6;E7EWB4;E9PHT0;E7ESV0	0.313573	0.366066
Q9H2U2;D6R967;H0Y9D8;D6RGV9	0.458704	0.368418
O15160;A0A2R8YEZ4;A0A2R8Y5D3;A0A2R8YEY5;E7EQB9;D6RDJ3;A0A2R8Y8D6;H0Y723	0.387871	0.369109
A0A669KBL1;Q93009;H3BND8;F5H2X1;H3BUV0;H3BTM1;H3BRA2;H3BQD1;I3L2D8;H3BMF6	0.510922	0.369598
P50213;H0YL72;H0YNF5;H0YMU3;H0YM46;H0YKD0;H0YLI6	1.14723	0.372347
P61158;B4DXW1;F8WDR7;F8WEW2;F8WE84;A0A0A0MTI9;H7C4J1;C9IZN3;Q9C0K3;Q9P1U1	0.501084	0.372599
Q9C005	0.365268	0.372737
A6NMU3;O75886;Q92783	2.04959	0.374667
Q07021;I3L3Q7;I3L3B0	1.34194	0.376221
E7EX73;E9PGM1;E7EUU4;A0A7I2Y1C3;Q04637;C9J6B6;C9K073;C9JF13;C9J2Z7;A0A6Q8PFB2;H7C044;H7C0V6;F8WCF2;C9JHW9	1.72266	0.376674
P26368;K7ENG2;K7ELP8	0.822357	0.377894
A0A2R8YD40;A0A2U3TZM0;A0A2R8Y5J0;A0A2R8Y425;A0A2R8YDJ9;A0A2R8YFD8;A0A2R8Y4X2;F5GWX5;A0A2R8Y212;A0A2R8Y521;A0A0C4DGG9;Q14839;A0A2R8YFK9;A0A2R8YDW2;A0A2R8YER1;A0A2R8Y8C1;A0A2R8Y445;Q8TDI0;A0A2R8Y7I0;A0A2R8Y8B3;A0A2R8Y7M9;A0A2R8Y685;A0A2R8Y5Z7;K7EMY3;I3L229;H7C3H7;F2Z2R5;A0A2R8Y5M9;A0A2R8YE38;H7C0J3;Q12873	0.619761	0.381706
Q92905;E5RHH5;E5RHF2;E5RFS1;E5RG35;E5RK55	0.329747	0.38189
P08670;B0YJC4;B0YJC5;A0A1B0GTT5;H7C5W5;P17661;P41219;A0A1B0GVG8;F8W835;E7EMV2;E7ESP9;Q16352;P07197;P07196;P12036	0.255951	0.382503
P13073;H3BN72;H3BNV9;H3BPG0;Q86WV2;H3BNI5	1.3192	0.383484
A0A1C7CYX9;Q16555;E5RFU4;E9PD68;Q14194	0.807569	0.38438
F5H345;A0A3B3IRR1;A0A3F2YNY7;P08397;F5GY90;F5H226;F5H0P4;A0A3B3IU56;A0A1W2PNU5;A0A3B3IU34;F5H4W5;F5H4X2	1.54483	0.384472
Q9BS26	0.945173	0.384832
P39019;M0R2L9;M0QYF7;M0R140;A0A075B6E2	1.6904	0.385267
H3BLU7;O43488;A0A499FJT0;Q8NHP1;O95154	0.622669	0.386783
P38606;C9JA17;C9JVW8	0.650076	0.387913
P19367;B1AR62;A0A2R8Y626;Q2TB90	0.54539	0.388119
Q16204	0.273402	0.388369
F5H669;Q8N684;F5H6M0;F5H047;J3QT54;C9J286;C9J323	1.67678	0.388565
A0A804HK76;O75369;E7EN95;A0A804HL72;A0A804HJC2;H7C5L4;A0A0C4DGA1	1.2697	0.38889
P80303;E9PKG6;Q2L696;H0YEG8;E9PLR0;E9PLE9;A0A2R8Y6G7;E9PJP3;H0YD18;E9PM22	1.2708	0.391409
P30153;B3KQV6;C9J9C1;P30154;E9PH38;E9PPI5;E9PNM7;E9PHZ6;H0YDG7;M0QXG4;M0R0K6	0.500291	0.392318
P51570;K7EII7;K7ERJ9;K7ERN9	0.586193	0.394389
P22234;E9PBS1;D6RF62	2.21034	0.394501
P62269;A0A0G2JQH2;Q5GGW2;J3JS69	1.79064	0.396406
A0A075B7D9;Q92804;H3BPE7;P35637;A0A075B7F4	1.8468	0.396416
I3L0N3;P46459;I3L2G1;I3L0L3;K7EQD6	1.57099	0.396599
A0A087WYL1;D6RAX2;E7EPF8;E7ESU7;E7EUB3;E9PGB1;H0Y8W7;H0Y9M9;P56545;Q13363	1.47999	0.398522
P32119;A6NIW5	1.32096	0.400957
G3V1Q4;E7ES33;E7EPK1;Q16181;A0A0U1RRE1;A0A0U1RRH9;A0A0U1RRM2;A0A5F9ZGZ7;Q5JXL7;Q6ZU15	0.789031	0.403504
A0A7I2YQ95;H7C4F6;O00629;A0A7I2V340;A0A7I2V333	1.82237	0.404583
P62753;A2A3R5;A2A3R7	1.89243	0.404986
A0A7I2YQT5;A0A7I2V6E3;A0A7I2V466;A0A7I2V2Q8;P53634;A0A7I2V5C5;H0YCY8	3.94279	0.407651
K7ERF1;Q9UBQ5;K7ES31;A0A087WVB9;K7EQM4;K7EK53	2.78281	0.408513
P07355;H0YN42;H0YMD0;H0YMW4;H0YMU9;H0YKS4;H0YNB8;A6NMY6;H0YMM1;A0A7I2V4P4;H0YM50;H0YKZ7;H0YMT9;H0YKX9;H0YNP5;H0YLV6;H0YKL9;H0YKV8;H0YN28;H0YL33;H0YMD9;H0YNA0;H0YKN4;H0YLE2	0.0478804	0.409801
Q5JPE7;P69849;Q15155;A0A087X117;A0A0G2JN29;J3KN36;A0A7I2V6B0;A0A7I2V2Z5;A0A7I2V4T6;A0A7I2V3P4;A0A0G2JP90;A0A087WW46;A0A7I2V4D7;A0A7I2V686;A0A7I2V2V8;I3L0Q6;A0A087WTD5;H3BPS9;H3BTW1	2.04474	0.411379
Q13283;A0A7I2V5M7;A0A7I2YQN9;A0A7P0P2U7;A0A7I2YQU8;A0A7I2V651;E5RH42;E5RJU8;A0A7I2V2S5;A0A7I2YQH0;E5RIF8;E5RH00;A0A7I2YQF2;A0A7I2V4D8;A0A7I2V4Y8;A0A7I2YQB1;A0A7I2V548;A0A7I2V2V1;A0A7I2V3C4;A0A7I2YQM1;A0A7I2YQQ8;A0A7I2V496;A0A7I2V5H1;A0A7I2V326;A0A7I2V533;A0A7I2V494;A0A7I2V2X7;A0A7I2V565	1.15355	0.41163
A0A7I2V2U6;P13995;A0A7I2V482;B9A062;A0A7I2YQD4;B8ZZU9	1.51588	0.41734
A0A087WTP3;M0R0C6;Q92945;M0R0I5;M0QYH3;M0QXW7;M0QYG1;M0R3J3;M0R251;M0R263	1.52954	0.417351
Q14C86;F8W9S7;C9IZ08;H0Y7I9;H0Y4E7;B4DGD8;B0QZ65;A0A0A0MQV8;C9IZX9	2.18339	0.419805
O00429;F8VZ52;B4DPZ9;F8VUJ9;F8W1W3;B4DDQ3;F8VR28;F8VYL3;H0YI79;H0YHY4	0.171857	0.421664
P61457	0.771643	0.423507
O60216;A0A140T8W2;E5RJW1;E5RJK5;E5RI01;E5RFZ5;E5RFV8;E5RIN7;A0A804HJ87;Q9H4I0	0.461033	0.424007
Q7Z6Z7;H0Y659;A0A087X146;A0A1B0GXC7	0.553601	0.427852
Q96HC4;H0YBI4;H0Y8Y3;A0A0A0MSP3;H0Y929;A0A0D9SFR4	0.293838	0.427995
P06744;A0A2U3TZU2;A0A2R8Y6C7;A0A0J9YXP8;K7EQ48;A0A0J9YYH3;A0A0J9YX90;K7ERC6;K7EPY4;K7EP41;CON__Q3ZBD7;K7ENA0;A0A0J9YXM3;K7ELR7;A0A2R8YF08;K7EIL4;K7ERK8;A0A0J9YXH9;A0A0J9YYI8	2.01838	0.428214
Q9Y6Y8;H7C0V8;H7C4C4	0.431817	0.428948
O75150;H3BP71;A0A087WTK2;H3BS50	2.0853	0.429202
A0A2R8Y619;O60814;P06899;P23527;P33778;P57053;P58876;P62807;Q16778;Q5QNW6;Q6DN03;Q6DRA6;Q8N257;Q93079;Q96A08;Q99877;Q99879;Q99880;U3KQK0	0.0553714	0.429666
Q8IUI8;J3KST8	0.155272	0.433732
Q9Y2S7;B4DEM9	0.507842	0.434127
P60903	0.555634	0.435178
P54136;E5RJM9;E5RH09;E5RI24	4.25773	0.438658
A0A2R8Y793;A0A2R8YEA7;A0A2R8YFE2;A0A2R8YGF8;A0A6Q8PFE4;A0A6Q8PGD7;A0A6Q8PH58;A0A7P0TBL1;A0A804GS07;A0A804HKV3;A6NL76;B8ZZJ2;C9JFL5;C9JTX5;C9JUM1;C9JZR7;E7EVS6;F6QUT6;F6UVQ4;F8WB63;F8WCH0;G5E9R0;I3L1U9;I3L3I0;I3L3R2;I3L4N8;J3KT65;K7EM38;P60709;P62736;P63261;P63267;P68032;P68133;Q562R1;Q9BYX7	0.397433	0.440194
P26640;A0A140T936;A0A140T954;A2ABF4;A0A0G2JJT9;H0Y426;A0A140T904	1.81603	0.440418
P78527;F5GX40	10.3115	0.440855
P49773;D6RC06;D6REP8;D6RE99;H0YC49;D6RD60;A0A6Q8PGQ8	2.01535	0.44164
A0A0J9YYL3;A0A0J9YVP6;A0A0J9YXJ8;A0A0J9YXX5;Q9UHX1;A0A0J9YVR6;E9PQ56;A0A0J9YWM1;H0YEM1;E9PN18;E9PMU7;H0YCP8;E9PL19	1.1329	0.44267
P62805	0.115026	0.447267
Q16718;A0A7I2V2W4;A0A087X1G1;H7BYD0;A0A7I2V3L8;F8WAS3;C9IZN5;A0A024R772;A0A087WXR5	0.190127	0.447305
A0A7N4I394;O75400	0.627179	0.448411
A0A0U1RR32;A0A0U1RRH7;A0A3B3IS11;A0A494C189;C9J0D1;C9J386;H0YFX9;P04908;P0C0S5;P0C0S8;P16104;P20671;Q16777;Q6FI13;Q71UI9;Q7L7L0;Q8IUE6;Q93077;Q96KK5;Q96QV6;Q99878;Q9BTM1	0.181766	0.44995
P62195;J3QSA9;J3QQM1;J3QLH6;J3KRP2;J3QRW1;J3QSE0;J3QRR3;J3KTQ9;A0A6Q8PGU6;Q8NB90	1.24867	0.451601
H0YHS6;Q9Y2Z4	0.700136	0.453507
A0A024R4E5;Q00341;H0Y394;H7C0A4;C9JIZ1;C9J5E5;C9JZI8;C9JES8;H7C2D1;H7BZC3;C9JHZ8;C9JHS7;C9JK79;C9JT62;C9JHN6;C9JEJ8;C9JBS3;C9JQ82;C9JMQ6;C9J739;C9JHS9	1.44995	0.454404
O75947;F5H608	1.74923	0.454742
Q01581;D6RIW1;P54868	0.786164	0.456623
A0A5F9ZHW9;A0A804HIN1;A0A804HL48;A0A804HKY8;A0A804HI52;A0A5F9ZH11;P55201;A0A804HKU6;A0A804HJV3;C9JHC0;C9JDK5;A0A5F9ZHX4;A0A804HKK9	1.69012	0.458446
A0A7I2V5C6;A0A7I2V5H2;A0A7I2YQX5;Q5JRX3;A0A7I2YQT2;A0A7I2V397;A0A7I2V3X0;A0A7I2V3B6;A0A0A0MRX9;A0A7I2V5R2;H0Y4F7;A0A7I2V4N3;A0A7I2V449;B4DEU0;B1APQ0;A0A7I2V5K2	4.0548	0.45848
P49755;G3V2K7	0.694856	0.459837
P51659;E7EPL9;A0A804HK65;A0A2R8YD50;A0A804HKU2;E7ER27;A0A2R8YF45;A0A804HIR1;A0A2R8YDT8;A0A2R8Y7L2;E7ET17;A0A804HK88;A0A804HKB5;A0A2R8YEG2;A0A804HKT2;A0A804HLJ0;A0A804HIG8;A0A2R8Y7W2	0.553017	0.460489
P49736;H0Y8E6;F8WDM3;C9J013;C9JZ21	0.751141	0.461934
Q9Y5J7;A0A1W2PRH9;A0A1W2PQS5;G3V502;G3V2F3	1.87119	0.463258
P53618;E9PP73;E9PP63;E9PKQ1	0.575629	0.463521
A0A0C4DFV9;Q01105;P0DME0	1.51221	0.463731
Q14247;H0YCD9;H0YEV2	1.23088	0.463951
Q15019;B5MCX3;H7C2Y0;C9J2Q4;C9JB25;C9J938;C9IY94;H7C310;C9IZU3;C9JQJ4;C9JZI2;B5MD47;F8WB65;C9JFT1;A0A1B0GXJ2;C9JT15;C9JSE7;H7C1T1	0.689972	0.464293
P62266;D6RD47;D6RDJ2;D6RIX0;D6R9I7	0.692152	0.464994
P62304;A6NHK2	0.323482	0.46564
P24534;C9JZW3;F2Z2G2;F8WF65	0.472982	0.46765
G5E972;H0YJH7;P42166;P42167	1.91529	0.468358
C9JFE4;Q13098;A0A096LP07;A0A096LPJ3;A8K070;J3QS88;J3KTB0;J3QLT0;J3KSA5;J3KRJ4;J3QS84;J3QLE8;J3QL53;J3KRE8;J3QQX0	0.56743	0.473737
P41091;Q2VIR3;H7BZU1	1.55894	0.475515
P60228;A0A7I2V3S3;A0A7I2V3I0;A0A7I2V2H9;A0A7I2V2W0;A0A7I2V5Z6;H0YBP5;A0A7I2V4B4;A0A7I2V3I2;B3KW56;A0A7I2V4G3;E5RGA2;A0A7I2V5P9;E5RHS5;A0A7I2V570;A0A161SXE1;A0A7I2V3W9;A0A7I2V429;H0YBR5;A0A7I2V2Q9;A0A7I2V5K7;E5RJ25;A0A7I2V2S9;H0YAW4;E5RII3;E5RIP5	1.44714	0.477259
Q14CX7	0.639029	0.478308
P09622;E9PEX6;F8WDM5;A0A1W2PR83;F2Z2E3	0.744166	0.478487
F8W726;Q14157;Q5VU77;Q5VU79;Q5VU78;Q5VU81;Q5VU80;H0Y5H6;H7C2T8	1.52291	0.478552
C9JG97;C9JEH3;Q13685;H7C0R2;C9JTS3	0.40086	0.478558
A0A0C4DG44;O43464	0.768029	0.478675
Q32MZ4;C9JSU1;Q9Y608	0.654331	0.48129
A0A0A0MRR7;P09234	0.77767	0.482186
Q96P16;A0A0C4DGQ6;K7EP82;K7ER50	1.3302	0.483709
A0A804HKH9;O00170;E9PMH2;A0A804HIX8;A0A804HJ38;V9GYQ3;A0A804HKP8;A0A804HKK3;A0A804HKL7;A0A804HJ46	0.528375	0.485263
P42677;H0YMV8;Q71UM5;C9J1C5;C9JLI6	1.25189	0.487736
Q9NUU7;I3L0H8;F6QDS0;Q9UMR2;H3BQK0;I3L352;H3BN59;H3BTB3;H3BMQ5;H3BP36;E9PR46;J3QL17;A0A1B0GV69;H3BP50;H0YD26;H3BSL8;J3QRH0;Q9UHL0	1.6046	0.48878
Q15006;H0YAS9	2.62743	0.489487
Q15181;Q5SQT6	3.16526	0.492683
Q9BXP5;H7C3A1;H7C1K0;H7C0U8	1.44349	0.49407
Q86X76	3.22132	0.494806
A0A7I2V2Y2;A0A7I2V540;A0A7I2V5G8;A0A7I2YQJ0;A0A7P0T8A3;A0A7P0T8D6;A0A7P0T8Q4;A0A7P0T8Q5;A0A7P0T946;A0A7P0T971;A0A7P0T9X5;A0A7P0TA22;A0A7P0TAQ1;A0A7P0TAW3;A0A7P0TAY0;A0A7P0TBK7;A0A7P0Z4C6;A0A7P0Z4D1;C9JUP7;P55072	1.20362	0.495557
K7ELG9;Q3MHD2	1.76356	0.49563
P82673;H0YG82	0.630362	0.496024
G3V5Z7;P60900;G3V3I1;G3V295;G3V3U4;G3V4S5;G3V2S7;H0YJC4	2.02662	0.497895
A8MX29;A8MZ87;C9J8T5;C9JZE5;E7EVH7;E9PQ02;F8W6L3;G3V2E7;G3V2P7;G3V3H3;G3V5R9;G5E9S8;H0YG16;H0YGB8;H0YJL0;H0YJT3;H0YJU9;H7C4M1;K7EL76;Q07866;Q6P597;Q9H0B6;Q9NSK0	1.53072	0.498195
A0A3B3ITZ9;Q9Y2W1	0.281379	0.498312
P05141;P12235;P12236;Q9H0C2;V9GYG0	1.55625	0.500137
P46940;H0YLE8;A0A0J9YXZ5;H0YKA5	2.85718	0.502001
Q9NYF8;A0A1W2PQ43;E9PK09;E9PQN2;E9PKI6;E9PK91;E9PJA7;H0YF14	2.07508	0.502025
Q13126;B4DUC8;J3QSB7;F2Z2F3;F8WES2;A0A2R8Y4K0;J3KRN1	1.71478	0.504358
P63241;I3L397;I3L504;Q6IS14;F8WCJ1;C9J7B5;C9J4W5;Q9GZV4	2.26033	0.505209
P20020;E7ERY9;P23634;A0A804HKZ0;Q16720;A0A2R8Y4R4;A0A2U3U055;A0A2U3TZI3;Q01814	2.52638	0.50543
P35269;M0R0Z3;M0R0R9;M0QXD6	0.82817	0.507572
P13010;C9JZ81;H7C0H9	0.776294	0.508862
P67775;P62714;H0YC23;E5RHC1;E7ESG8;E5RFI3;E5RHP4;H0YBN9;H3BV22;H3BTA2;P60510	0.862866	0.510097
Q8NBJ5;M0QYH0;M0QX72	0.803152	0.510196
Q16527;F8VW96;F8VQR7	1.30986	0.510997
P25205;J3KQ69;A0A499FHX9;Q7Z6P5	0.65998	0.511688
P04040	1.54153	0.511848
B0QY89;Q9Y262;B0QY90;C9JHP4;C9K0Q7;H7C3A0;H0Y7E6	1.50403	0.512599
A0A804CF45;O14654	1.92745	0.514977
A0A2R8YDT1;P15104	2.03625	0.515718
Q9UG63;C9JHK9;C9JZV3	0.587396	0.517697
O00487;C9JW37	0.713173	0.520993
D6RFN0;Q9BT78;D6RAX7;D6RD63	1.47376	0.521833
Q9Y3F4;H0YH33	1.32138	0.522693
F8WBR5;M0QZ52;G3V479;P0DP25;P0DP24;P0DP23;E7EMB3	1.3096	0.522693
Q14657	1.67911	0.524661
P60520;H3BQ50;H3BSM5;F5GZY7;H6UMI1;Q9H0R8;O95166	1.64782	0.526491
P12004	0.507017	0.526636
V9GYY3;F5H2F4;P11586;V9GZ78;A0A494C1T2	0.707155	0.527451
P62701;C9JEH7;Q8TD47;P22090	1.94043	0.528896
Q7L2H7;H0YCQ8;J3KNJ2;E9PRY0;E9PN86	1.32947	0.531727
A0A6I8PLB3;A0A6I8PS05;A0A6I8PRS0;A0A6I8PL42;B4DER1;A0A6I8PIT3;A0A6I8PIV1;Q9P2J5;A0A6I8PLB8;A0A6I8PTV8;A0A6I8PIP7;A0A6I8PRU9;A0A6I8PRP1	2.61907	0.531809
O60884;I3L320;A0A087WT48	0.429508	0.537396
O60828;A0A5H1ZRR1;H7C053	1.83039	0.538128
P40227;Q92526;J3KRI6	1.23345	0.538771
Q15008;C9J0E9;C9J7B7;H7C531	1.87165	0.541009
D6RDI2;J3KPP4;O95232;D6RHH0;U3KQT3;E7EN55;C9JL41	1.65272	0.542029
P62829;C9JD32;B9ZVP7;J3KT29;J3KTJ3	1.23524	0.54434
A0A7I2V430;A0A7I2V4F0;Q92499;A0A7I2YQ77;A0A7I2V2M5;A0A087WZ71;A0A087X2G1;A0A7I2V4J3;A0A7I2V421;A0A7I2V5X8;A0A7I2YQD0;A0A7I2V4Q0	0.774085	0.544715
P47897;A0A1B0GVU9;B4DDN1;H7C0R3;A0A0U1RQX5;A0A0U1RRC8;C9J165;A0A0U1RQT0;A0A0U1RRI9;A0A0U1RQE9;A0A0U1RQU2;A0A0U1RQM8;A0A0U1RQX9;A0A0U1RR66;A0A0U1RQL2;F2Z2V6;A0A0U1RRJ7;A0A0U1RQQ5;A0A1B0GTT3;A0A0U1RQJ6;A0A0U1RR79;A0A0U1RQC3	1.767	0.54551
P33993;C9J8M6	0.671859	0.547321
Q99627;E9PGT6;H7C3S9	1.23953	0.547443
P35579;Q5BKV1;B1AH99;E7ERA5;A0A2R8Y4C3;A0A0C4DFM8;A1L2Z2;REV__S4R3H4;REV__E7EQT4;REV__Q9UKV3	2.68659	0.5479
P62191;G3V4X1	0.545597	0.548045
P61289;K7ESG5;K9J957;B3KQ25;K7ENH2;A0A087WTV2;K7EMD0;K7EPX6;K7EKR3;B7Z8D3;K7EJF8	1.36721	0.54835
Q99460;A0A7I2V523;A0A087WW66;A0A7P0MW50;A0A7I2V5C8;A0A7I2V262;A0A7I2YQY1;A0A7I2V641;A0A7I2V2K8;A0A7I2V479;A0A7I2V4X0;A0A7I2YQI9;A0A7I2V491;A0A7I2V4A5;H7BZR6;C9J9M4;F8WCE3	0.613296	0.548351
C9JG87;Q9NYK5	0.76396	0.549393
Q99598;Q5VVQ1;C4P0D6;C4P0D8	0.65146	0.550922
A0A669KB56;A0A669KBA4;A0A669KB53;P42224;A0A669KB68;A0A669KBI6;J3KPM9;A0A669KB52;A0A669KB75;E7EPD2;D2KFR9;A0A669KB17;E7ENM1;Q67C41;E9PH66	0.413106	0.555151
P55060	2.07281	0.557418
P63173;J3KT73;J3QL01;J3KSP2	0.436418	0.558022
M0QXS5;A0A3B3ITJ4;P14866;M0QYT0;M0R076;M0R1W6;M0QYL7;H7C464;B4DVF8	0.746868	0.56041
P35520;C9JMA6;H7C2H4;H7C1W6;H7C2W0	0.733959	0.560566
Q14694;H3BQP1;J3KT19;H3BNS8;H3BQC6	0.644078	0.561297
Q6PI48;A0A3B3ISK7;A0A3B3IT01;A0A3B3ITS3;A0A3B3IS01;A0A3B3IS54;A0A3B3ITK9;A0A3B3IT89	0.682308	0.562306
A0A494C1B8;Q5VZU9;P29144;A0A494C0U1	0.485337	0.562677
Q15428;K7EMT0	2.04486	0.563767
Q9GZS3;H0YN81;H0YMF9;H0YL19;H0YM76;H3BQA8;H0YLA1	1.42277	0.563862
C9JIF9;P13798;H7C393;C9JLK2;H7C1U0;F8WEH5	1.48052	0.566441
P09972;A8MVZ9;J3KSV6;J3QKP5;C9J8F3;K7EKH5;J3QKK1	0.828517	0.566475
O95400	1.19207	0.56809
F5H039;Q9NQX3;G3V582;G3V4R0;G3V355;H0YJ30;G3V4D2	0.817453	0.571916
Q9Y265;E7ETR0;H7C4G5;J3QLR1;H7C4I3	0.861657	0.572322
Q15029;K7EP67;K7EJ74;K7EIV5;K7EIT3	0.675452	0.574124
A0A087WV01;A0A087WVQ9;A0A2R8Y488;A0A2R8Y660;A0A2R8YDN5;A0A2U3TZH3;A0A6Q8PFK6;A0A7I2V3H3;A0A7I2V5N4;A0A7I2V659;A6PW80;P68104;Q05639;Q5JR01;Q5VTE0	1.15452	0.576034
P55735;A8MXL6	0.861363	0.579076
A0A7I2V3E3;A0A7I2V2P6;A0A7I2YQV5;A0A3B3ISG5;P14735;A0A7I2V2S1;A0A7I2V4Q3;A0A7I2V610;A0A7I2YQS6;A0A7I2V612;A0A7I2V373;A0A7I2V4A4;A0A7I2V634;A0A7I2V3K9;B3KSB8	0.576915	0.57996
B1AJY5;B1AJY7;O75832;B1AJY6	0.552138	0.580458
Q8IWX8;J3QK89	0.706721	0.581282
Q96EA4;D6RDK5;D6RCL1;D6REZ1;D6R936;D6RIF7;D6RIB8;D6RC83	1.71468	0.581567
H0Y5B4;H7BZ11;J3KQN4;Q969Q0;P83881	1.60954	0.582365
O43776;K7EPK2;K7EQ35;K7EMQ6;K7EJ19;K7EIU7	0.72658	0.582823
Q9GZT3;A0A087WUN7;H0YJ40;G3V4X6;G3V2S9;H0YJW7;H0YJ07;H0YJU7;H0YJI1	1.21607	0.58371
Q07065	0.873795	0.585764
P45954	0.52396	0.586732
K7ELL7;P14314;K7EPW7;A0A7I2V2T6;A0A0C4DGP4;K7EKX1;K7EJ70	0.818671	0.587103
P78347;A0A494C1K3;A0A494C0Q7;C9J6M0;A0A087WW90;A0A0D9SF80;A0A494C0I1;A0A494C1N8;Q86UP8;Q6EKJ0	1.44498	0.587473
P13674	1.67151	0.593263
Q9UQE7	1.6032	0.593337
P42704;A0A804HKI2;A0A804HLG8;A0A804HK30;A0A804HKJ0;A0A804HJZ1;A0A804HIG4;A0A804HKR3;A0A804HL40;A0A804HIN4;A0A804HI14;A0A804HI40;A0A804HIQ7;A0A804HHY9;A0A804HJI0;A0A804HJH8;B8ZZ38;C9JCA9;A0A804HK02;A0A804HIV5;A0A0C4DG06;A0A804HKX0;A0A804HKR5;A0A804HJA1;A0A804HKK7;A0A804HKX6;A0A804HJG8;A0A804HI44;H7C3W8;A0A804HLK8;A0A0C4DG51;Q9NP80;A0A804HLL8	0.663873	0.594244
P51610;A6NEM2;H7C1C4;Q9Y5Z7	0.680151	0.594513
E9PKG1;Q99873;E9PIX6;E9PQ98;H0YDE4;E9PNR9;E9PMW9;Q9NR22	1.35833	0.594707
Q86X91;Q13308;F8WDG7;C9J9E8	0.727916	0.594862
Q13162;H7C3T4;A6NG45;A6NJJ0	1.11198	0.595604
A0A494C0R8;K7EIG1;I3L2B0;O75153;I3L4B5;I3L318;Q9Y5I4	0.638644	0.596805
Q9UNM6;J3KNQ3;A0A087WUL9;E9PL38;H0YD73;E9PQG3;E9PPD2	0.768913	0.597186
Q8TEX9;H0YN14;H0YMR4;H0YN07;H0YLV0;H0YL92;H0YKG5;H0YK93	0.559048	0.59737
P05198;G3V4T5;H0YJS4	1.59284	0.598278
O75534;E9PLT0;E9PLD4;E9PNG3;E9PJK7;E9PKN4	1.11253	0.599321
Q9BTE3	0.438772	0.599648
P62306;A0A0B4J254;F8W0W6	0.508024	0.601003
Q96I24;A0A494C1K6	1.12595	0.603311
Q5U5X0;D6R994	0.862299	0.605106
Q15393;I3L4G7;J3QRB2;J3QL37;H3BMB0;J3QKV4	0.730266	0.605535
O43252	1.7896	0.606166
B3KS98;O15372;A0A087WZK9;E5RJT0;E5RFW7;E5RFH0;E5RGU4	0.615774	0.607028
A6QRI9;B8A6G2;F8W7C6;H7C123;H7C2C5;P27635;Q96L21;X1WI28	0.782266	0.607172
Q13409;E9PGG1;E7EUM4;E7ERR6;E7ERH4;E7ET01;E7ETL8;E7EQU2;E7ESD3;E7EMU4;E7EV09;E7EQL5;E7EU01	0.854828	0.607531
P62995;H7BXF3;H7C2L4	0.781821	0.608669
P78344;D3DQV9;H0Y3P2;E9PKF8;H0YCH5;H0YEC5;H0YD77;H0YCF8;H0YE22;H0YE87;H0YEI7;H0YD99;H0YE44;H0YEN8;H0YDC0	0.583874	0.610722
Q9H078;A0A2U3TZY2;H0YGM0;A0A2R8Y602;F5H392;F5H7A5;A0A2R8Y6R5;A0A2R8Y7E8;A0A2R8YDH5	0.712949	0.612316
Q99613;B5ME19;H3BPE4;H3BPE3;H3BTY8	1.49259	0.612386
A0A669KB62;A0A669KB05;C9JZR2;H0YC95;O60716;A0A804HIL4;A0A804HK15;A0A804HJM1;E9PKY0	0.657692	0.614186
E5RFH3;E5RFT8;E5RGC7;E5RK86;H0YAT2;H0YC42;H7C5V3;P55327;Q9Y2Q9	0.877214	0.619569
P30048	1.10387	0.619603
Q13200;H7C1H2;H7C2Q3;C9JPC0	1.36119	0.622187
O43809;H3BND3;H3BV41	0.672781	0.622543
Q9HD26;F5H1Y4;A0A0J9YVX5	0.60609	0.622761
B5MDF5;P62826;J3KQE5;F5H018;H0YFC6;B4DV51;A0A087X0W0	0.730968	0.622864
P46379;A0A7I2V508;A0A0G2JK23;A0A024RCR6;A0A7P0MQS5;A0A0G2JL47;A0A0G2JJM1;X6REW1;F6S6P2;F6X9W3;F6U341;F6VEM6;F6WML8;A0A1B0GX79;A0A0G2JJR8;A0A7I2V3H1;F6XTU0;F6U1F2;F6UR09;F6TC96;H0Y710;H0Y4L1	0.7028	0.623151
Q86Y56;E9PGY2;H0Y650	1.67626	0.623727
A0A087WW77;Q15334	0.660153	0.624809
Q9BPW8;H7C2U6;C9JDV8;F8WCR5	0.90857	0.625878
A0A0A6YYJ8;A8MYV2;B8ZZ09;B8ZZ10;F2Z322;F8WBC1;F8WEU3;Q96HJ9;Q9NQ29;Q9Y383;V9GZ75	0.849363	0.627827
A0A087X2D8;O60271;E9PFH7;A0A087WYG2;A0A669KB35;Q9UPT6;D6RHI8;H0YBE9;H0YBS5	0.897501	0.628238
Q02809	0.678862	0.630657
C9J7L0;E9PC52;E9PIC4;E9PNS2;E9PNS6;H0YCT5;H0YDK2;H0YEU5;H0YF10;Q09028;Q16576;Q5JNZ6;Q5JP01;Q5JP02	1.05766	0.631928
Q13838;Q5STU3;A0A0G2JJZ9;A0A140T9X3;O00148;F6WLT2;F6TRA5;A0A0A0MT12;F6S4E6;A0A140TA18;F6UJC5;A0A140T996;A0A140T9X9;H0Y400;A0A0G2JJL7;F6QYI9;A0A140T973;K7EPJ3;F6R6M7;A0A140T9K1;A0A140T9L4;K7EQN7;K7EN69;K7ENP6;A0A0G2JHN7;F6SXL5;F6S2B7;F6U6E2;K7EIL8;K7EL56;H0YCC6;A0A140T9K2;A0A140T9N3;A0A0D9SEM9	0.886932	0.632083
Q12931;I3L0K7;I3L239;I3L253;I3L2D5	0.699246	0.633639
K7EJE8;K7EKE6;P36776;K7ER27;K7ER56;K7ERR6;K7EQF8	0.538639	0.633772
A0A087WVM4;B7ZM99;Q6UB35;H0Y327;Q4VXM0;Q4VXV2;Q4VXM1;Q5JYA8;Q5JYA3	0.626057	0.634509
A6NFX8;Q9UKK9;A6NJU6;A6NCQ0;H0YEY4;C9JYY9	1.3456	0.636524
Q7Z4H3;V9GYS5;V9GZ04	1.20203	0.636709
Q9NYJ1	1.26737	0.638552
P31689	1.4226	0.640243
Q6P2Q9;I3L0J9;I3L3Z8	0.48752	0.640601
H0YMI6;H0YMA1;H0YMZ1;H0YL69;P25789;H0YLS6;H0YLC2;H0YKT8;H0YN18;H0YKS0	0.628467	0.643141
Q99832;F8WAM2;F8WBP8;A0A0D9SG95	1.19234	0.646863
P17174	1.49182	0.646976
Q9C0C9;K7ES11;K7EQ12	1.45356	0.647037
Q15084	0.92626	0.654128
A0A7I2V4Y9;Q13561;A8K8J9;A0A7I2V4H4;H0YI98;F8W1I6;F8VW18;A0A7I2V390;H0YHL1;F8VRV7;A0A7I2V5R4	0.640914	0.654637
Q58FF6	0.892518	0.654966
E7EX90;A0A7P0Z4C3;A0A804CDA6;Q14203;Q6AWB1;E7EWF7;C9J1B7;C9JZA4;C9JTE5;C9JJN7;C9JJD0;C9JKG6;E9PCY0	1.95818	0.657126
A0A1B0GW95;Q96ST2	0.819965	0.659253
P11021;A0A7P0TB36;A0A7P0TAI0	1.10691	0.659295
Q9Y3I0	0.895334	0.660269
Q9NPF4;G3V445;G3V249	1.40451	0.661279
Q8TD16	1.62346	0.663653
Q5QPM7;Q92530;F5H4Z3;H0Y555;Q5QPM9	0.631311	0.665317
Q9Y285;K7ER00;K7EPH2;K7ER16;K7ERS0;K7EK06	1.43538	0.665368
P50454;E9PJH8;E9PPV6;E9PR70;E9PKH2;E9PNX1;E9PK86;E9PMI5;E9PIG2;E9PRS3;E9PQ34;H0YEP8;E9PLA6	1.1419	0.666648
Q5T7C4;P09429;B2RPK0;D6R9A6;P26583	0.653845	0.667243
Q9Y3B4	0.919739	0.670389
P08195;A0A7P0Z4P5;J3KPF3;A0A7P0TAN7;A0A7P0Z4A0;F5GZS6;F5H056;A0A7P0T9F7;A0A7P0TBF8;A0A7P0TAS6;A0A7P0T8U7;F5GZI0;A0A7P0T8F1;H0YH36;A0A7P0TAT7;H0YFS2;F5H0E2;H0YFX4	0.687608	0.671297
Q9Y5A9;S4R3V3;A0A024R7W5;A0A087X0Q1;A0A087WY31;Q7Z739;S4R3J8;Q9BYJ9	1.5475	0.673624
P30049	1.21545	0.674
O15371;B0QYA5;B0QYA6;B0QYA4;B0QYA8	1.35168	0.674487
P84090;G3V279	0.686916	0.674738
A0A1X7SBZ2;A0A5H1ZRQ2;Q92841;A0A0U1RQJ0	1.16821	0.677722
Q9UBQ0;F8VXU5	0.807688	0.678971
E7EQY4;E7ESY4;E7EV10;E9PCS8;F6RRE2;F8W9Y9;H0Y4T7;H7C3F3;O94776;Q13330;Q9BTC8	1.43488	0.680223
Q2TAY7	0.653024	0.68025
Q5TFE4;Q5QPD0	0.825307	0.680273
P11717;A0A7I2V381;A0A7I2YQS7;S4R328	1.41554	0.681372
P12532;F8WCN3;C9JSQ1;C9J995;C9J8F6;C9JJX8;C9JT96;C9J6W7;P17540	1.15832	0.683821
A0A3B3IU45;P33991;A0A3B3IT92;E5RG31;A0A3B3IS57;A0A3B3ITP6;A0A3B3IRR8;A0A494C100;Q9UJA3	0.80882	0.686261
Q8NBS9	1.17382	0.687466
Q9Y2L1;G3V1J5;F2Z2C0	1.40853	0.687784
P17987;E7ERF2;E7EQR6;F5H282;F5GZ03;F5H136;F5GZI8;F5H676;F5H726;F5H7Y1;F5GYL4	0.819779	0.688059
Q9BSJ8;F8VZB1	0.7009	0.68849
P49327;A0A0U1RQF0;A0A0U1RRG3;A0A1B0GTR5;J3KTF0	0.693195	0.692545
P62277;J3KMX5;E9PS50	1.40057	0.693402
Q60FE5;P21333;A0A7P0NMY4;F8WE98;A0A087WWY3;A0A7I2V3E6;H0Y5F3;H0Y5C6;A0A669KBC6	1.1975	0.693444
P54886	0.75631	0.693915
A0A6Q8PGK1;P04792;A0A6Q8PFK8;A0A6Q8PFE7;A0A6Q8PF43;A0A6Q8PHJ6;A0A6Q8PHA6;A0A6Q8PH65;A0A6Q8PGY2;C9J3N8	1.09819	0.694983
F8VPD4;P27708;H7BZB3;H7C2E4;H7C3Z5;A0A669KBF2;P31327	0.686296	0.695833
P25705;K7EK77;K7ERX7;K7ENJ4;K7EJP1;K7EQH4;K7ESA0	1.15245	0.696959
C9JBI3;P78330	0.857543	0.699015
P26641	0.886288	0.699631
A6NGP5;H3BMV3;Q9H910;H3BMT0;H3BTV5;H3BU16;H3BMM8;B4E1P3	1.4954	0.70022
P62244;I3L3P7;I3L246;H3BN98;H3BV27;H3BT37;I3L303	1.47906	0.700351
O43684;J3QT28;J3QSX4	1.12493	0.703428
O15164	0.691075	0.705076
P30050	1.35771	0.706579
G3V0E4;O75439;F8WAZ6;F8WEA6;F8WBE1	0.757228	0.70818
P53621;A0A3B3IT15;A0A3B3IS84;A0A3B3ISC6;A0A3B3IU89;A0A3B3ITI7;A0A3B3ITV3;A0A3B3ISK1;A0A3B3IU78;A0A3B3IS23;A0A3B3ITX2	0.725995	0.708802
P68400;E7EU96;A0A2R8YD58;A0A2R8YF43;A0A2R8Y5A0;Q8NEV1;A0A2R8YFU2;A0A2R8YDP2;A0A2R8Y4D6;A0A2R8Y4H0;V9GYA2;A0A2R8YEW1;A0A2R8YDY7;A0A087WY74;A0A2R8Y3W6;A0A2R8Y7T1;A0A2R8YCK2;A0A2R8YF47;V9GY80;A0A2R8YEL7;A0A2R8Y797;V9GYW6	1.25722	0.708856
E7EQY1;Q96C01;C9J2Y4;C9JF51	1.27846	0.709428
Q13155;A8MU58	0.792136	0.710959
O43852;H0Y875	1.12072	0.711378
Q14166;V9GY16	0.775175	0.714364
P62241;Q5JR95	1.30482	0.719327
Q8NCA5;E9PH82;C9J3G8	1.22372	0.719563
P51970	1.30688	0.720717
Q9BSH4;A0A804HJB7	0.665951	0.722396
P78371;F5GWF6;F8VQ14	1.16023	0.723447
Q8IX12;A0A0C4DGG8;F5H2E6;F5H1H2;F5H3E1	0.711897	0.724367
Q15365;F8VTZ0;H3BSP4	0.943799	0.724957
A0A3B3IRI2;P17812;B4E1E0;A0A3B3IRQ8;A0A3B3ITF6;A0A3B3ITB8;A0A3B3ITH9;A0A3B3ISY3	1.37852	0.727864
Q14204;A0A7P0T9C4;A0A7P0TA13;A0A2R8Y5T0;A0A2R8Y706;A0A7P0T9R4;A0A7P0TAW9;A0A7P0T7V5;A0A7P0T916;A0A7P0T8N2;A0A7P0TBJ7;A0A7P0TAF3;A0A7P0TB75;A0A2R8Y6H2;A0A7P0T9K2;A0A7P0T9F1;A0A7P0T8W5;A0A2R8YFZ7;A0A7P0TAM4;A0A7P0T825;A0A7P0TB64;A0A7P0TAV5;A0A7P0T990;A0A804HHY6;A0A7P0T942;A0A2R8YGC7;A0A7P0T9S3;A0A7P0T934;A0A7P0T9Y3;A0A7P0TBC9;A0A7P0TAS7;A0A7P0TB96	1.55271	0.731132
Q99829;B0QZ18;F2Z2V0;A6PVH9;E7ENH5;Q5JX56;Q5JX58;Q5JX59;Q5JX60;Q5JX44;Q5JX55;Q5JX45;Q5JX52;Q5JX61;Q5JX54;H0Y524;E7EV27;Q5JX57;Q5JX53	1.23296	0.731556
Q15054;E9PM91;E9PNC0;E9PRK3	1.41541	0.732231
O75323;C9J7B1;C9K068;H7C333	0.737795	0.733257
Q14683;G8JLG1;A0A6Q8PHC3;V9GY57;V9GYN9	0.754525	0.733846
Q9UJU6;H0Y5J4;B4DDD6;F8WBG8	0.801081	0.734052
Q86XP3;A0A0A0MSJ0;J3QRI2;J3KTK9	1.10375	0.735439
P08133;E7EMC6;E5RK69;E5RJF5;E5RK63;E5RFF0;E5RI05;E5RJR0;E5RIU8;H0YC77	0.711151	0.736336
Q6UN15;A0A0B4J203	0.82092	0.738254
Q7RTV0	1.28425	0.739544
P53396;K7EIE7;K7ESG8	0.81778	0.740547
Q14315	1.40263	0.746761
Q8N1F7;H3BVG0;H3BRI8;H3BM93;H3BMX0;H3BNN5;H3BV11;H3BP95;H3BNG7;H3BV15;H3BRD9;H3BPA9;H3BVE2	1.56568	0.7473
F8VVM2;F8VWQ0	0.72442	0.747531
Q9Y224;G3V4C6;H0YJB9;G3V4E7	1.25343	0.749341
Q14974;J3KTM9;J3QR48;J3QKQ5;J3QRG4	1.1569	0.750228
O95757;E9PDE8;D6RJ96;A0A0A0MSM0;Q92598;A0A087WTS8;A0A087WYC1;P34932	0.805665	0.750928
A0A0G2JQA4;A0A0G2JQM1;A0A0G2JRF9;A0A0G2JRS3;A0A0G2JS82;E9PNC4;E9PR62;M0R2D9;O94973;O95782	0.657166	0.753748
P06280;A0A6Q8PFA9;A0A3B3IUC4;A0A6Q8PGG0;A0A6Q8PHD1;A0A6Q8PHM8;V9GYN5;A0A669KAY7;A0A669KB83;A0A3B3IRU3	0.765592	0.754777
J3KN29;O00233;F5H7X1;F5H5V4;F5GX23;F5H169	0.879499	0.756119
Q92890;C9J6N9;C9JNP9;C9IZG3	1.28815	0.75813
Q96P70	0.688782	0.76038
Q09666	0.732703	0.760391
A0A494C1Q4;A0A494C1E2;O95394;A0A087WT27;J3KN95;A0A494C0G1;H0Y987;H0Y8I3;A0A494C163;A0A494C099;A0A494C076;D6RCQ8;D6RF77;D6RIS6	0.880547	0.761089
A0A0A0MRQ9;A0A2R8Y7H4;A0A6Q8PEU0;A0A6Q8PG13;A0A6Q8PG82;A0A6Q8PGP2;A0A6Q8PGX9;A0A6Q8PHI4;A0A6Q8PHK9;A6NMS2;B1ALA7;B1ALA9;D3YTJ7;H7C540;P11908;P60891	1.11369	0.763596
F5H7C6;F5GYF7;F5H248;Q9UBW8;F5H4U8;F5H4Z0;F5H3M6;G3XAP1;F5GXT7	0.767482	0.763685
P48735;H0YL11	0.774887	0.765749
P04080;A0A1W2PS52;A0A1W2PQG6	1.12749	0.768693
A0A3B3ITT5;P47914	0.814786	0.770358
A0A087WU93;A0A087WYD1;A0A087WZQ6;A0A087X253;C9J1E7;H7C034;K7EJ01;K7EJX1;K7EN71;K7ERB2;P63010;Q10567	1.27216	0.771424
Q15717;M0QZR9;M0R055	0.864016	0.772778
P32929	1.19045	0.775716
A8K7Q2;E9PI65;E9PK54;E9PKE3;E9PLF4;E9PM13;E9PN25;E9PN89;E9PNE6;E9PPY6;E9PQK7;E9PQQ4;E9PS65;P11142;P54652	0.913567	0.77685
Q14444;E9PLA9;G3V153	0.901393	0.782426
P12956;B1AHC9	1.19494	0.782673
P52815;B4DLN1	0.903216	0.783306
P04264;CON__P04264	0.824263	0.784786
E7ETU9;O00469	0.838076	0.785367
P62318;H3BT13	0.947077	0.787111
Q9UFN0;Q9BS92	0.872774	0.789916
Q13435;E9PPJ0;E9PJ04;H0YCG1;E9PJT3;H0YEX5;E9PIL8	0.945657	0.790021
P48643;B7ZAR1;E9PCA1;E7ENZ3;D6RIZ7;H0Y914	1.1048	0.790425
P29401;A0A0B4J1R6;E9PFF2;F8W888;F8WAX4	1.1186	0.790678
P30533;A0A3B3IRQ7;D6REW6	0.852887	0.793296
A0A7I2V2X6;P10809;A0A7I2V599;A0A7I2YQK6;A0A7I2V5M1;A0A7I2V5K3;A0A7I2YQ71;A0A7I2V369;E7ESH4;E7EXB4;C9JL25;C9JCQ4;C9JL19;C9J0S9	1.13788	0.793754
Q06124;A0A1W2PPU4;H0YF12;A0A0U1RRI0	1.22196	0.793768
Q7KZF4;H7C597	1.28559	0.794933
F6T1Q0;Q6L8Q7	0.839758	0.796165
Q07666;A0A6Q8PGH5;O75525;Q5VWX1	1.18248	0.796463
A0A0A0MQS1;Q53H96;B5MD87;F8WEI0	1.22571	0.798655
H0Y938;H0YAC7;P35606;A0A7I2V258;A0A7I2V3G0;A0A7I2YQF9;D6R997;D6RBZ7;D6RCL6;D6RBG7;D6RBT6	0.848329	0.798924
O14744;G3V580;G3V2L6;H0YJX6;G3V5L5;G3V2X6;C9JSX3;H0YJ77;G3V507;G3V2F5;G3V5T6;H0YJD3;H7BZ44	1.212	0.801423
A0A2R8YCW1;A0A2U3TZJ9;O00571;A0A0D9SG12;A0A0D9SF53;A0A2R8Y645;A0A2R8YF78;A0A0D9SFB3;A0A2R8YFS5;A0A2R8Y5G6;A0A2R8YFR4;A0A2R8Y4A4;F6S8Q4;A0A2R8YDT5;A0A2R8Y7T2;A0A2R8YDH3;O15523;A0A0J9YVQ7;A0A087WVZ1;C9J081;C9J8G5;A0A2R8Y650;A0A2R8YCU0;Q9NQI0;A0A2R8YF89;D6RCM4;A0A087WX09;H0Y960;A0A2R8Y4D2	0.917416	0.801602
A0A087WVQ6;Q00610;J3KS13;A0A087WX41;P53675;J3QL20;J3KSQ2;K7EJJ5	1.3543	0.805642
O95347;Q5T821	1.22964	0.806111
P22102;F8WD69;C9JBJ1;C9JTV6;C9JZG2;C9JKQ7;A0A140TA71;H7C366	1.11902	0.806633
P04843;B7Z4L4;F8WF32	1.20046	0.806793
P00491;G3V5M2;G3V393;G3V2H3	0.93657	0.807358
D6RBW1;P06730	0.916305	0.80779
P22059;H0YCV6;H7C1R2;H7C368;H7C428	1.25192	0.80973
P43490;A0A7P0T9I9;A0A7P0T973;A0A7P0T895;A0A7P0T931;A0A7P0T8L3;A0A7P0TAS5;A0A7P0T862;A0A7P0T8D2;A0A0C4DFS8;A0A7P0TA73;A0A7P0TBB7;A0A7P0T941;A0A7P0Z466;B7Z8W6;A0A7P0Z4N0;A0A7P0T9F0;A0A7P0TB17;A0A7P0T8Z3;A0A7P0T8R4;A0A7P0TAI8;A0A7P0Z437;A0A7P0Z4L4;C9JG65;C9JF35;A0A7P0TAZ2	0.753627	0.81
Q9NZL9;H7C0X7;E5RJR3	1.04163	0.811937
P28482;E9PJF0;H0YDH9;K7ELV1;K7EN18;P31152;Q16659	0.758452	0.812646
Q9HCN8	0.794097	0.815414
D6RCD7;P38646;A0A7I2V2G2;A0A7I2V3F7;A0A7I2YQB2;A0A7I2V2S7;H0Y8K0;A0A3B3ITI4;H0Y8S0	1.06202	0.81558
A0A7P0TB51;Q5T4U5;P11310;A0A7P0TB55;A0A7P0T8G6;A0A7P0T932;F6YB23;H0YDT5;E9PJM9;A0A7P0TA39;A0A7P0TAB2;A0A7P0TBD1;A0A7P0T8J9;A0A7P0TA63	1.06003	0.81693
P50570;K7EMQ3;A0A0D9SFB1;A0A0U1RQP1;A0A0D9SFE4;Q05193;A0A1B0GUX5;A0A1B0GU67;E5RHK8;Q9UQ16;H7C5U0;E5RIK2	1.21306	0.817895
A0A7P0Z4B9;Q16531;A0A7P0TAK7;A0A7P0T965;A0A7P0T870;A0A7P0Z3Z5;F5GY55;A0A7P0TB30;F5GWI0;F5H2L3;A0A7P0Z4L2;F5GZY8;A0A7P0TAX4;F5H198	0.775004	0.820095
O14745;J3QRP6	1.06128	0.820207
P49915	0.870079	0.822127
P04083;Q5T3N1;Q5T3N0	0.803171	0.822261
D6RBD7;C9J1V9;O43324	1.10541	0.822735
O95817;C9JFK9	1.0978	0.823855
P23246;H0Y9K7;H0Y9U2	0.926392	0.824224
Q15417;E9PDU6	0.88851	0.828798
Q12792;F8VS81;F8VRG3	1.18837	0.830592
A0A7P0TA35;P07237;A0A7P0TB26;A0A7P0TA71;I3L4M2;A0A7P0T8C0;A0A7P0T8X1;A0A7P0TA97;H7BZ94;A0A7P0T9K9;A0A7P0T8J3;I3L3P5;I3L0S0;H0Y3Z3;A0A7P0T9U6;A0A7P0T9D6;I3L514;B3KTQ9;A0A7P0Z4S2;A0A7P0Z4J0;A0A7P0TAX9;I3NI03;A0A7P0TBP8;A0A7P0Z476;I3L3U6;A0A7P0T9S9;A0A7P0T9E3;I3L1Y5;A0A7P0T940;A0A7P0Z4B2;A0A7P0TBA3;A0A7P0Z4F8	1.09232	0.832763
Q96EY7;B8ZZQ4;F8WE76	1.21895	0.834239
A0A6Q8PGW4;A0A6Q8PGI6;A0A6Q8PGA8;A0A6Q8PHH9;P41250;A0A6Q8PGZ8;A0A6Q8PHI7;H7C443;A0A6Q8PFZ6;A0A6Q8PH49;A0A6Q8PF45;A0A6Q8PFV5;A0A6Q8PGZ9;F8WCK4;A0A6Q8PGN7	1.2434	0.835397
Q15942;H0Y2Y8;C9JJK5;C9IZ41;H7C3D3;H7C3R3	0.821825	0.836451
A0A0G2JIW1;P0DMV8;P0DMV9;P17066;P34931;P48741;Q53FA3;V9GZ37	1.03245	0.837109
G3V2J8;P07900;P08238;Q14568;Q58FF7;Q58FG0	0.940732	0.83732
A0A087WXM6;J3QQT2;J3KRX5;A0A0A6YYL6;P18621;J3QLC8;A0A0A0MRF8;J3KRB3;A0A087WWH0;J3QS96;A0A087WY81;J3KSJ0	0.812465	0.839299
A0A2R8Y891;P08237;F8VZI0;F8VX13;F8VZQ1;F8VP00;H0YHB8;F8VSF7;F8VTQ3;F8VW30;F8VUB8;F8VYK8;F8VVE3	0.81634	0.842752
P13667;A0A499FI48;C9JMN9	1.05134	0.843365
P78346;Q5VU11;Q5VU10	0.858612	0.845601
Q15293;E9PP27	0.919835	0.847389
Q9Y678;H0Y8X7;H0Y8G2	1.16352	0.848871
O75643;A0A494C1A5	1.17515	0.848957
O75934	0.837277	0.849665
P32322;E2QRB3;J3KQ22;J3QL24;J3QKT4;J3QR88;J3QLK9;J3QL32;J3QL23;J3KTA8;J3QKT3;J3QRZ0;J3KSA9	1.09593	0.851507
A0A087WYY5;A0A7I2V4F7;C9J9S3;C9JP48;E7ETD8;E9PMD7;F8VR82;F8VYE8;F8W0W8;F8W1A0;F8WE71;H0Y3Y6;P36873;P62136;P62140	1.20176	0.852105
A0A087WY71;E9PFW3;Q96CW1;C9JJ47;H7C4C3;C9JTK4;C9JGT8	0.85626	0.856321
Q8WWM7;H3BUF6;H3BSK9;H3BSQ5;H3BUE3	0.949771	0.857127
Q9Y230;M0R0Y3;X6R2L4;M0QXI6;M0R0Z0;M0QXZ7;A0A1W2PS48	1.08877	0.857308
M0R210;P62249;M0R3H0;Q6IPX4;M0QX76;M0R1M5	1.22538	0.859551
P04406;E7EUT5;O14556	0.965698	0.862337
Q14008;E9PQH5;H0YDX5;H0YCF6;H0YEK7	1.21637	0.863099
A0A7I2V5A1;A0A7I2V5T4;A2A274;Q99798;A0A7I2V3U0;A0A7I2V586;A0A7I2V3F1;A0A7I2V614;A0A7I2V538;A0A7I2V6A6;A0A7I2V4I8;A0A7I2V5W7;A0A7I2V3C8;A0A7I2V3U7;A0A7I2V5U4;A0A7I2V2Y4	0.899242	0.864324
P46109	0.927452	0.866413
P31153;Q00266	0.947998	0.868473
P35998;C9JX88;C9JLS9	1.13468	0.870237
A0MZ66	0.839505	0.872087
A0A0D9SES8;H0YKH0;H0YKN8;H0YKT5;H0YL70;H0YLI3;H0YLW9;H0YNI7;H0YNT2;K7EJR7;K7EMK7;Q04724;Q04725;Q04726;Q04727;Q5T3G3	0.880258	0.872308
A0A1W2PR68;A0A1W2PPH1;P23368;A0A1W2PQT3;A0A1W2PQH3;A0A1W2PQY8;A0A1W2PQF8;A0A1W2PQ37;A0A1W2PRH1;A0A1W2PRS2;A0A1W2PRY9;A0A1W2PQH4	0.874829	0.873281
Q9HCC0;A0A804HLJ9;A0A804HKE8;A0A804HJ24;A0A804HJ84;A0A804HK37;A0A804HJ31;A0A804HL02;A0A804HJL2;A0A804HJC1;A0A804HHS4;A0A804HIH3;A0A0S2Z5R4;A0A804HKH3;D6RDF7;A0A804HJW5;D6R9R1;A0A804HJW2;A0A0G2JM88;D6RD67	1.14969	0.875361
Q49AN9;F5H013;P62308;A8MWD9;C9JVQ0	0.926085	0.876116
P54577;A0A6Q8PFX2;A0A0C4DGZ5;A0A6Q8PFX4;A0A6Q8PF15;A0A6Q8PFC1	0.91255	0.87677
P49411;H3BNU3	0.956617	0.877322
O75717	0.910976	0.877503
Q06203;D6RCC8;D6RE15	0.952405	0.877727
P61160;F5H6T1	1.13429	0.877819
M0QWZ7;Q9NP81;M0R2C6;M0QX29;B4DJM9;M0R259;M0R1C0;M0R2H5	0.87472	0.881354
H0Y5R6;A0A1B0GVN9;P06132;A0A494C0S8;Q5T446;A0A494C0Q8;A0A494C085;A0A1B0GVZ4;A0A494C007;A0A494BZY8;A0A494C0P4;A0A494C1D8;A0A494C1T3	1.18941	0.881647
P08243;F8WEJ5;C9J057;C9JT45;C9JM09;C9JLN6	0.846717	0.883064
Q9UBS4;A0A7P0T9E8;H7C2Y5	1.0797	0.884199
J3KTA4;P17844;A0A0G2JLI4;A0A7I2V507;A0A7I2V2S0;A0A7I2V5F5;J3KRZ1;J3QRQ7;J3QSF1;J3KTQ4;J3QR02;X6RLV5;J3QRN5	0.920289	0.884801
O75663	1.07401	0.886339
F5H1S9;G8JLB3;Q9Y606;F5H168;F5GY32;F8W9U5;F5H1B2;F5GXL3	0.870368	0.887136
A0A2R8Y5S7;A0A2R8Y7M3;E7EQR4;P15311;P26038;P35241	0.889318	0.88937
P78540	1.07879	0.88998
Q14152	1.14259	0.890038
P0DPI2;A0A0B4J2D5;A0A096LPI6;A0A096LNH5;A0A096LNJ1;A0A096LP73;A0A2R8Y6K9;H7C1F6;A0A2R8YDR7;H7C2G3;F2Z2Q0;A0A096LP12	0.87824	0.89365
Q9NSD9	1.07865	0.895491
F8W651;F8VVA7;P61923;F8VYK5;F8VXB1;F8VUC5;F8W156;F8VXR1;F8VYZ4	0.900192	0.895611
A0A6Q8PFA7;A0A6Q8PFQ8;A0A6Q8PFS4;A0A7I2PK44;A0A6Q8PG15;A0A6Q8PFM5;A0A6Q8PFE1;O95831;A0A6Q8PFW2;A0A7I2RLJ8;A0A6Q8PHC0;A0A6Q8PHJ9;A0A6Q8PF87;E9PMA0;A0A6Q8PFN1;A0A6Q8PHJ4	1.03422	0.896092
Q9Y2V2;H3BSW7;H3BUY4;H3BPY5;H3BNU9;H3BTK3;I3L3X8	1.11042	0.897272
P30566;A0A7P0Z472;A0A7P0T9A7;A0A096LNY6;A0A1B0GTJ7;A0A1B0GWJ0;A0A0A6YY92;A0A7P0T8E4;A0A1B0GTG9;A0A1B0GWF8;A0A096LNY5;A0A096LP92;A0A096LNY4;A0A096LP72;A0A096LPA2;B4DEP1;A0A1W2PRX2;A0A096LP76;A0A096LNT0;V9GY96	0.878718	0.897484
H0Y8R1;F5H5I6;H0YAK1;Q12849;H0YAM1	0.948135	0.897566
E9PKU7;E9PNH1;F5H6X6;Q14697	0.908681	0.897734
F8W079;F8W0P7;H0YH81;H0YI37;P06576	0.936057	0.898201
P63167;Q96FJ2;F8VXI7;F8VXL2;F8VRV5	0.898655	0.899003
A0A7I2V2T3;P12268;H0Y4R1;E7ETK5;A0A7I2YQK5;A0A7I2V5N6	0.953663	0.899222
A0A0J9YWE8;A0A0J9YWZ2;B0AZS6;B4DJF2;B7Z2E6;E5RGE1;E5RIR4;E7ESK7;E7EVZ2;E7EX29;E9PD24;E9PG15;H0YB80;I3L0W5;I3L3T1;K7EM20;P27348;P31946;P31947;P61981;P62258;P63104;Q04917;Q4VY19;Q4VY20	1.16505	0.899253
Q5SRQ6;P67870;A0A7I2YQ78;Q5SRQ3;N0E472;A0A0G2JM12;A0A7I2V500;N0E644;A0A0G2JM58;A0A7I2YQQ2	1.05177	0.900813
F2Z2Y8;Q9H0E2;E9PNS3;E9PP67;E9PQ25;E7EN89	1.05945	0.901545
Q14320;B0S8I6;Q9Y247	0.953432	0.902562
P43487;F6WQW2;C9JXG8;C9JJ34;C9JGV6;C9JDM3;C9JIC6	0.897965	0.903684
H0YEH2;Q5T1Z4;Q5T1Z8;Q14671;H0YDC5;H0YC97;H0YDK8;E9PR38	1.05422	0.906862
Q02818;C9JKZ2;H7BZI1;C9JBD3;C9J3C1	1.03237	0.909926
O00232;J3KTJ5;J3KSK1	1.11715	0.910225
B4DY09;Q12905;X6R6Z1;A0A0A0MRL0	0.938947	0.911089
P33176;A0A6Q8PGT2;A0A6Q8PGN1;A0A6Q8PFV6	1.05347	0.911435
Q5JXI8;A0A494C0D6;Q13642;Q5JXH8;Q5JXH7;Q5JXI3;A0A0D9SFZ9;Q5JXI2;A0A0D9SFI6;A0A0D9SFB0;Q5JXH9;A0A0D9SGB2;Q5JXI0;A0A494C0J3;A0A0D9SGD1;A0A0D9SEY7	0.986967	0.913125
O15067;J3QSG0;J3QSH6;H0YGH1;J3KTL4;J3KTQ5;J3QL39;J3KT98	0.932819	0.9179
Q13405;H0YDP7;E9PI78;E9PNF1	0.896955	0.920123
Q14566	1.02542	0.921322
O00743;Q5T1S7	0.919556	0.923031
A0A1B0GVS3;P42025;P61163;R4GMT0	1.07463	0.924108
Q5T6F2;Q5JV08	1.03228	0.926275
O75874;C9J4N6;C9JJE5;C9JLU6	1.03696	0.929023
P50990;H7C4C8;H7C2U0	0.951711	0.929251
Q9UMS4;F5GY56;H0YGF3;F5H2I0;H0YGZ5	1.07403	0.929838
Q9BWJ5	0.952717	0.930503
A0A7I2V5Y7;A0A7I2V535;Q15233;A0A7I2V4J2;A0A7P0MRW0;A0A7I2V4N2;A0A7I2V464;A0A7I2V4K9;H7C367;C9JYS8;C9IZL7;A0A7I2YQK8;C9J4X2;A0A7I2V447;C9JJ13	0.981509	0.931599
P04181	1.03977	0.932049
G5EA31;P53992	0.9283	0.932805
Q9Y676;A0A0G2JIC6	1.06316	0.933512
Q9BQA1;H0Y711	1.04603	0.934828
P46781;B5MCT8;C9JM19;F2Z3C0;A8MXK4	1.08498	0.935121
K7ES25;A0A494C165;P12955;A0A494C194	0.933016	0.935685
C9JSZ1;E9PEB5;Q96AE4	1.02367	0.936867
P07919	1.02658	0.937561
A0A7P0T9U7;C9J792;F8WEV5;Q15637	1.10441	0.937711
P39656;A0A0C4DGS1;U3KQ84	1.08886	0.937744
O43143	0.906279	0.937786
A0A2R8Y633;A0A2R8Y7S7;A0A2R8YFH5;F5H365;G3V1W4;G3V2R6;G3V3G5;G3V4Q2;G3V4V1;G3V5X8;Q15436;Q15437;Q5QPE2	1.07979	0.938924
O43242;H0YGV8	1.05853	0.940746
O14964;A0A7I2V3Z1;A0A7I2V637;A0A7I2V3J3;A0A7I2V2R9;A0A7I2V2W5;A0A7I2V2D8;A0A7I2V3F9;A0A7I2V3I8;A0A7I2V5A2;A0A7I2V2K2;A0A7I2V6E0;A0A7I2YQD1;A0A7I2V5A3;I3L1P5;A0A7I2V307;A0A7I2V4X6;A0A7I2V628;A0A7I2V5D6;I3L165;I3L1E3;A0A7I2V331;A0A7I2V5W6;A0A7I2V5N3;A0A7I2V310	1.06463	0.941942
O00410;H0Y8C6;E7ETV3;E7EV12;E7EQT5;E7EWK4;E7EX05;E7ESZ1;C9J875;C9JQT6;C9JZD8;E7ETV8;H0Y3V4;C9JXE0;C9J583;C9JZ53;F8WF30;O60518	0.961896	0.941945
P07814;V9GYZ6	1.08711	0.944592
A0A7I2YQC0;P06748;A0A7I2V5S2;A0A7I2V5J8;E5RI98;A0A7I2V4G8;A0A7I2V433;A0A7I2V2X9;A0A7I2V3U2;A0A7I2V3G5;A0A7I2V579;E5RGW4	0.933746	0.947002
Q9Y490;Q9Y4G6;H0YMT1;A0A1B0GVU7	0.957429	0.948453
Q00839;A0A1W2PPS1;A0A1W2PP35;Q5RI18;A0A1X7SBS1;A0A1W2PPL4;A0A1W2PPH7;A0A1W2PQL0;A0A1W2PP34;A0A1W2PRZ7;A0A1W2PQ74;A0A1W2PQD4;A0A1W2PRI6;A0A1W2PPE9;A0A1W2PP22	0.966168	0.948508
Q96HQ2	0.965503	0.949025
Q99459	0.95448	0.949342
Q96KP4;J3QKT2;J3KRD5;J3QQN6;J3QR27;J3QLU1;A0A087WVS2;J3QKQ0;J3QRD0;J3QL02;J3KSV5;A0A087WYZ1;J3KSS4;J3QRA8;J3QRH4	1.05364	0.951022
J3QRG6;P42771;K7ES20;K7ENC6;P42772	1.03673	0.951976
Q08211	0.959765	0.952245
P20674;H3BNX8;H3BRM5;H3BV69;H3BRI0	0.948216	0.953523
Q8N7H5;B4DGJ5	0.97604	0.953847
Q9NQG5;A2A2M0	1.02889	0.955656
P14618;A0A804F6T5;A0A804F729;B4DNK4;H3BTN5;H3BR70;H3BQ34;H3BUW1;H3BTJ2;H3BT25;H3BU13;H3BN34;H3BQZ3;P30613	1.02681	0.957591
P14868;H7BZ35;C9J7S3;C9JLC1;C9JQM9;H7C278	1.05564	0.958011
A0A1B0GVI3;P13645;CON__P13645;CON__P02535-1;CON__P08779;P08779;CON__A2A4G1;CON__Q7Z3Y7;CON__Q148H6;Q7Z3Y7;CON__Q9Z2K1;CON__Q7Z3Z0;CON__Q7Z3Y8;CON__Q3ZAW8;Q7Z3Y8;Q7Z3Z0;CON__Q7Z3Y9;Q7Z3Y9	0.958744	0.959988
Q7L576;Q96F07;E7EVJ5;H7C229;H0YL50;A0A0G2JR96;A0A0G2JQT1;A0A087WWZ1;E7EW33;A0A087WTQ3;A0A087WVE1;A0A087WU52;A0A0G2JQH3;A0A087WVZ5;A0A0G2JRV9;A0A087WWL1;A0A0G2JRX2	1.04007	0.961684
P00367;A0A804HJD7;A0A804HKE0;P49448;A0A804HJZ0;A0A804HHS2;A0A804HHU3;A0A804HIA0;A0A804HLC0	1.02844	0.962584
Q86VP6;A0A0C4DGH5;H0YH27	1.01397	0.962789
G5E9D5;Q9BQ52;E7ES68;H7C2I4;V9GYS7;J3QRS2;V9GYU5;J3QL08;J3QLK4;V9GZ72	0.970147	0.96344
E9PB90;P52789;P52790	0.972799	0.96402
E5RFI6;E5RFP9;E5RG37;E5RGV4;E5RH52;E5RHE7;E5RJ04;E5RK19;E7ESJ6;H3BM24;O15379;Q13547;Q5TEE2;Q92769	1.04593	0.964947
O60763;REV__R4GMN2;REV__Q5VZ89	0.964442	0.968639
Q9Y4X5;A0A087WT96;H3BSK4;H3BNB9	0.96376	0.969029
O75436;S4R3Q6;S4R2Y3	0.969435	0.969866
P49368;B4DUR8;E9PRC8;Q5SZX6;E9PQ35;E9PM09;Q5SZW8;Q5SZX9	1.01348	0.974931
P00390;A0A2R8YF59;H0YC68	1.01925	0.976659
M0R208;Q16740	1.02031	0.978149
Q9UNS2;H7C3P9;C9JLV5;J3QKR0;K7ES36;J3QL22;J3QS85;K7ELN6;J3KTQ1	0.979227	0.983251
P50991	1.00653	0.984196
Q8NFH3	0.98715	0.987584
Q9NTM9;A0A0B4J226;Q5TCZ7	0.984433	0.987752
Q9UHD8;A0A6Q8PHC2;K7EL40;K7ENL0;K7EK18;K7EQD7;K7EIE4;K7EPY1;K7ER52;K7EJV0;K7ER14;K7EJ51;K7EJZ2;K7EKN4;K7ENQ5;K7EN52;K7ER34	0.990456	0.991209
Q8WVC0	1.0041	0.992641
P05412	1.00477	0.995026
P31942	0.99609	0.997713
O75607	1.0018	0.998714
O00231;J3QRY4;J3QS13;J3KSW3	0.999725	0.999335

## Sheet: Fold Enrichment log transform
		Protein IDs	P-Value	Fold_enrichment(+UV/-UV)			Significance(-log10(p-value))	Fold Change (log2(+UV/-UV))
		M0R165;Q9UBC2;M0R2S2;K7EJR2;M0R330;M0QX30;M0R1V5	0.00269214	3.95697	Epidermal growth factor receptor substrate 15-like 1	EPS15L1	2.5699	1.98439
		Q15046;H3BVA8;J3KRL2;H3BPV7;H3BRC9	0.00480578	2.73197	Lysine--tRNA ligase	KARS	2.31824	1.44994
		A0A494BZT8;Q9Y6A5;A0A087WUE2;E7EMT0;C9JA91;F8WC55;A0A494C117	0.00539977	2.08018	Transforming acidic coiled-coil-containing protein 3	TACC3	2.26762	1.05671
		A0A075B724;A0A075B736;A0A0B4J269;A6NNZ2;CON__ENSEMBL:ENSBTAP00000025008;G3V2A3;G3V2N6;G3V2R8;G3V3J6;G3V3R4;G3V3W7;G3V5W4;K7EJ64;K7EJZ4;K7EL29;K7EN98;K7EPE5;K7EQT3;K7ERA8;K7ES63;K7ESM5;K7ESQ3;M0QX14;M0QY37;M0QY85;M0QYM7;M0QZL7;M0R042;M0R0X0;M0R1I1;M0R278;M0R2D3;M0R2T4;P04350;P07437;P68371;Q13509;Q13885;Q3ZCM7;Q5JP53;Q5SQY0;Q5ST81;Q9BUF5;Q9BVA1;Q9H4B7	0.00644332	0.806495	Tubulin beta-4B chain	TUBB4B	2.19089	-0.310262
		O75821;K7EP16;K7EL20;K7ER90;K7ENA8	0.00868346	3.70895	Eukaryotic translation initiation factor 3 subunit G	EIF3G	2.06131	1.89101
		F8W1R7;G3V1V0;P60660;J3KND3;G8JLA2;B7Z6Z4;F8VPF3;G3V1Y7;F8VZU9;F8W180;H0YI43;F8W1I5;P14649;F8VXL3	0.00875544	2.26707	Myosin light polypeptide 6	MYL6	2.05772	1.18083
		E7EPN9;Q9Y520;A0A2R8Y424;A0A2R8Y7F4;A0A2R8YET2;H7C5N8;A0A0A0MS30	0.00925825	4.14545	Protein PRRC2C	PRRC2C	2.03347	2.05153
		Q96HR8;D6RIB3	0.0146075	1.48802	H/ACA ribonucleoprotein complex non-core subunit NAF1	NAF1	1.83542	0.573398
		E7ETK0;A0A2R8Y849;A0A2R8YD14;P62847;A0A2R8Y8A0	0.0154798	0.334775	40S ribosomal protein S24	RPS24	1.81023	-1.57874
		P20042	0.0174377	1.82127	Eukaryotic translation initiation factor 2 subunit 2	EIF2S2	1.75851	0.864947
		Q9Y3D0;H3BNV7;J3KS95	0.0179952	0.458576	Mitotic spindle-associated MMXD complex subunit MIP18	FAM96B	1.74484	-1.12477
		H0YDT6;O00303;A0A1W2PP79;A0A7I2YQA0;A0A7I2V4S2	0.0188935	3.83439	Eukaryotic translation initiation factor 3 subunit F	EIF3F	1.72369	1.939
		Q52LJ0;H0YNA1	0.0213542	2.37243	Protein FAM98B	FAM98B	1.67052	1.24636
		E9PGT1;Q15631;H7C1D4;A0A0J9YVW2	0.0276094	0.463848	Translin	TSN	1.55894	-1.10828
		P35527;CON__P35527;K7EQQ3	0.0323669	3.36301	Keratin, type I cytoskeletal 9	KRT9	1.4899	1.74975
		Q12906;K7EQR9;K7EKJ9;Q96SI9;K7ELV3;K7EJ09;K7ER69;K7ERM6;K7ENK6;K7EM82;K7EKY0	0.0327138	1.91948	Interleukin enhancer-binding factor 3	ILF3	1.48527	0.940717
		P09661;H0YLR3;H0YMA0;H0YKK0	0.0334691	2.97251	U2 small nuclear ribonucleoprotein A	SNRPA1	1.47536	1.57168
		P68402;J3KNE3	0.0362591	0.58455	Platelet-activating factor acetylhydrolase IB subunit beta	PAFAH1B2	1.44058	-0.774601
		Q15370;B8ZZU8;I3L0M9;A0A0B4J296	0.036513	2.56319	Transcription elongation factor B polypeptide 2	TCEB2	1.43755	1.35794
		P63208;E7ERH2;F8W8N3;E5RJR5;E5RGM3	0.0367377	1.85018	S-phase kinase-associated protein 1	SKP1	1.43489	0.887669
		A0A087X0H9;Q5T8P6;E2PSN0;U3KPZ7;Q9P2N5	0.0368153	1.94187	RNA-binding protein 26	RBM26	1.43397	0.957445
		A0A0C4DGL3;H0YKC5;H0YKI0;H0YMM5;H0YMP1;H0YNJ9;H0YNW5;P33316	0.0388788	3.19717	Deoxyuridine 5-triphosphate nucleotidohydrolase, mitochondrial	DUT	1.41029	1.6768
		P62899;H7C2W9;C9JU56;B7Z4E3;B7Z4C8;B8ZZK4	0.0391699	2.90022	60S ribosomal protein L31	RPL31	1.40705	1.53616
		E7EVA0;P27816;A0A804HKE7;H7C4C5;H0Y2V1;B5MEG9;F8W9U4;H7C456;A0A0J9YVV8;A0A0J9YW37	0.0441876	6.46345	Microtubule-associated protein;Microtubule-associated protein 4	MAP4	1.3547	2.6923
		P40222	0.0461873	2.14607	Alpha-taxilin	TXLNA	1.33548	1.1017
		J3QRS3;P19105;O14950;P24844;J3KTJ1	0.047528	3.05203	Myosin regulatory light chain 12A;Myosin regulatory light chain 12B;Myosin regulatory light polypeptide 9	MYL12A;MYL12B;MYL9	1.32305	1.60977
		P11413;E7EUI8;E9PD92;E7EM57	0.0482871	0.35357	Glucose-6-phosphate 1-dehydrogenase	G6PD	1.31617	-1.49993
		Q8WXF1;X6RDA4	0.0505982	0.718138			1.29586	-0.477668
		Q9Y314;M0R3B2;A0A075B6F9;M0QX85;M0R1K2;A0A075B797;M0R1T7	0.0593314	0.802293			1.22672	-0.317799
		Q96HE7;G3V3E6;G3V5B3;G3V2H0;G3V503;Q5TAE8;Q86YB8	0.0682826	2.9201			1.16569	1.54602
		P19784;H3BNI9;H3BSA1	0.0694485	1.52329			1.15834	0.607189
		Q8WUA2	0.0697713	1.34651			1.15632	0.42923
		Q99575;E5RK39	0.0709475	0.420286			1.14906	-1.25056
		Q16643;D6R9W4;D6RFI1;D6R9Q9	0.0733489	2.03623			1.13461	1.0259
		Q9UI30	0.0735807	0.65584			1.13324	-0.608584
		P62280;M0QZC5;M0R1H6;M0R1H5	0.0775532	0.40647			1.1104	-1.29878
		O15042;E7ET15;E7EW00;H0Y8D9;H7C4V2	0.0795057	2.01288			1.0996	1.00926
		P62854;Q5JNZ5	0.0802164	0.661751			1.09574	-0.59564
		P09012;M0QZG7;M0R268;M0R221;M0R2B8;M0QXK2;M0R0G9;P08579	0.0878546	0.57532			1.05624	-0.797564
		Q06830;A0A0A0MSI0;A0A0A0MRQ5	0.0882047	1.41851			1.05451	0.504372
		E9PFP8;F8VXH9;F8VZX2;F8W0G4;F8W1G6;H3BND9;H3BRU6;H3BSS4;J3QT27;P57721;Q15366	0.0912739	1.72789			1.03965	0.789012
		Q9NSE4	0.0915585	0.310863			1.0383	-1.68565
		F8W7S5;A0A087WVV2;Q9P2E9;A0A087WU26;H9KV85;E9PN67;C9J066;Q8N4C6	0.0943881	2.30037			1.02508	1.20186
		Q9NTZ6	0.0957432	1.80061			1.01889	0.848488
		P55884;C9JZG1;C9JQN7	0.0975746	2.10733			1.01066	1.07542
		P08559;Q5JPU0;Q5JPT9;Q5JPU1;Q5JPU3;Q5JPU2;P29803	0.0985651	2.38405			1.00628	1.25341
		Q15459;H7C1L2;F8WB66;F8WC79	0.0988283	1.83051			1.00512	0.872248
		P12277;G3V4N7;H0YJG0;G3V461	0.100199	1.8887			0.999135	0.917391
		P49756;E9PQU5;H0YE46;E9PSE8	0.101473	4.77424			0.993649	2.25527
		P23526	0.10325	0.101125			0.98611	-3.30579
		A0A024R571;Q9H4M9;C9JC03;C9J2Z4;Q9NZN3;C9JIJ3;C9IZH1;C9JDQ8;Q9NZN4	0.103495	0.408438			0.985082	-1.29181
		J3QRS9;X6R4W8;O43670;J3QS27;J3KTL1;J3KRB6;J3KRW6;H0Y3M2;J3KS31	0.105177	1.35282			0.978078	0.435974
		Q9GZN8;H7BYU9	0.10638	0.714944			0.973141	-0.484097
		O00151	0.110057	2.34371			0.958381	1.22879
		Q13347;A0A7I2YQF8;A0A7I2YQU2;A0A7P0MRT9;A0A7I2YQI2;A0A7I2V613;A0A7I2V607;A0A7I2V3N2;A0A7I2V2M3;A0A7I2V3U3;A0A7I2V640;A0A7I2V685;A0A7I2YQC8;A0A7I2YQT9;A0A7I2V5V8;A0A7I2V4C2;Q5TFK1;A0A7I2YQI6;A0A7I2V4S8;A0A7I2V3K6;A0A7I2YQP9;A0A7I2V3T4;A0A7I2V391;A0A7I2YQN1;A0A7I2V5E4;A0A7I2YQX4	0.111445	5.47632			0.952941	2.45321
		Q9NR45;Q5TBR0;Q5TBR1	0.112736	0.794208			0.947936	-0.332411
		P62316;K7ERG4;K7EJB5	0.116897	0.580037			0.932198	-0.785784
		Q01081;A0A1B0GW87;M0QYK5;M0R2N4;Q8WU68;K7EJH3;K7EJM7	0.121104	1.87963			0.916843	0.910445
		Q9Y697;F2Z2E7;F8WER8;A2A2M1;F8WB23;Q8WV90;H7C0I5;H0YGN5	0.124635	0.512503			0.904362	-0.964368
		D6RHI9;O00584;H0YAE9;D6REQ6;A0A804HKZ2;A0A804HJZ7;A0A087WZM2;J3QQ64;A0A804HJ89	0.12784	0.463794			0.893332	-1.10844
		Q14257;H0YL43;A8MXP8	0.133413	2.09588			0.874802	1.06756
		A0A7I2YQQ3;Q92820;A0A7I2V5P2;A0A7I2V5X9;A0A7I2V5M0	0.13916	2.02933			0.856485	1.021
		B2WTI3;B2WTI4;K7EJU9;Q6NYC1	0.145659	0.696178			0.836661	-0.522473
		Q15102;M0R389;M0R1K3;M0QXS6;M0R323;M0QZT2	0.151723	0.608094			0.81895	-0.717634
		P23396;E9PPU1;E9PL09;H0YEU2;F2Z2S8;H0YF32;H0YCJ7;E9PQ96;E9PJH4;E9PK82;E9PSF4;H0YES8;E9PQX2	0.151936	2.11172			0.818339	1.07842
		F8VP03;F8VXJ7;F8W031;F8W1K5;F8W1U5;H0YI18;H0YIH9;Q9Y2B0	0.153267	0.512638			0.814551	-0.963989
		Q13263;M0R0K9;M0R2I3;M0R3C0	0.155038	1.81984			0.80956	0.863814
		P30043;A0A2R8YEP4;M0R192;A0A2R8Y7Y9;M0QZL1	0.155477	2.79389			0.808334	1.48228
		Q08257;A6NP24;C9JH92	0.161851	0.454445			0.790885	-1.13782
		Q01518;Q5T0R1;Q5T0R7;Q5T0R6;Q5T0R5;Q5T0R4;Q5T0R3;Q5T0R2;Q5T0R9;Q5T0S3;Q5T0R8;B7Z385;A0A087X0J3;A0A087WZ15;E9PDI2;P40123	0.166564	1.07284			0.778418	0.10143
		O00267	0.168766	1.38709			0.772714	0.472061
		Q12907;D6RBV2;D6RDX1;D6RIU4;D6RBH1	0.16877	1.48848			0.772705	0.573836
		D6RGI3;D6RER5;Q9NVA2;D6RDU5;H0Y961;D6RDP1;D6R9Y6;H0Y9G8;C9JV02;E7EW69;E7EX04;B5ME97;Q9P0V9	0.170316	0.607299			0.768744	-0.719521
		J3QLR8;Q9Y3D9	0.173424	0.528523			0.76089	-0.919961
		A0A087WSZ2;A0A494C031;A0A494C033;A0A494C060;A0A494C0Q3;A0A494C166;A0A494C1A0;A0A7I2V4Y4;A0A804HI95;A0A804HII9;A0A804HIN7;A0A804HIY0;A0A804HJN7;A0A804HJQ9;A0A804HJU8;A0A804HK61;A0A804HKE2;A0A804HKG0;A0A804HL31;A0A804HLD0;A0A804HLF4;C9JY79;D6RH00;F5GXS2;G3V2E8;G3V2N5;G3V2W4;G3V2X9;G3V5M4;H0YJ11;H0YJW3;H7C144;H7C5W8;H9KV75;K7EP19;M0QZQ3;O43707;P12814;P35609;Q08043;Q9H254	0.173481	1.33597			0.760747	0.417884
		Q12972;A0A0A0MT09	0.175349	5.33732			0.756096	2.41611
		P14678;J3QLE5;P63162;J3KRY3;S4R3P3	0.17817	0.361596			0.749166	-1.46755
		P61201;B4DIH5;H0YKU5;H0YMC2;H0YM03	0.179521	2.29712			0.745885	1.19983
		P33992;B1AHB1;B1AHB2;B1AHA9	0.182482	0.27491			0.738781	-1.86297
		E7EM64;Q7L5N1	0.186377	0.196772			0.729608	-2.3454
		P48444;B0YIW6;Q6P1Q5;E9PK34	0.189225	0.832774			0.723023	-0.264003
		A0A0U1RR22;Q9UNF0;B0QYG7;B0QYG8	0.190338	2.23221			0.720474	1.15847
		P05387;H0YDD8	0.191624	2.58379			0.71755	1.36949
		P52597;A0A1B0GW42	0.19187	0.794708			0.716994	-0.331503
		O60256;E7EPA1;I3L4G9;C9JDH0;E7EW35;C9JDU5;C9JJS3;C9K0K7;I3L0S1;I3L331;I3L164;C9J168	0.192322	0.136443			0.715972	-2.87363
		P04075;H3BQN4;J3KPS3;H3BPS8;H3BUH7;H3BR04;H3BMQ8;H3BU78;H3BR68;A0A087WXX2;A0A3B3IS80;P05062	0.192545	1.27389			0.715467	0.34924
		Q9UNE7;H3BTA3;H3BUD0;H3BS86	0.197796	0.803705			0.703782	-0.315261
		Q9H773	0.19977	2.12021			0.699471	1.08421
		G3V3A4;Q13573;G3V4X8;G3V5R3	0.200053	1.99889			0.698855	0.9992
		P61247;H0Y8L7;E9PFI5;D6RG13;D6RAT0;D6RB09;H0Y9Y4;D6RED7;D6RAS7;D6R9B6;D6RI02;D6RGE0	0.201693	2.53472			0.695309	1.34183
		E9PM92;O00193;E9PRZ9;E9PQA1	0.202191	1.39881			0.694237	0.484195
		E9PKD5;E9PLG2;E9PM69;E9PMD8;E9PN50;P17980;R4GNH3	0.20655	1.37596			0.684974	0.460437
		O94992	0.208248	2.48481			0.68142	1.31313
		Q96C36;A0A087WTV6;A0A087WZR9;J3KR12;A0A087WX69;A0A087WZF0	0.21111	0.300208			0.675492	-1.73597
		P55036;Q5VWC4;H0Y3Y9;A6PVX3;H0Y561;A2A3N6	0.211111	1.78917			0.675489	0.839291
		H0Y449;P67809;C9J5V9;Q9Y2T7	0.214401	2.28617			0.668773	1.19293
		P13639	0.218578	1.98328			0.660393	0.98789
		A0A1W2PQM2;A0A7P0TA31;A0A7P0Z4A1;C9JDL2;C9JDS9;C9JEV8;C9JJQ8;C9JQ00;C9K0S6;F5H5D3;F8VQQ4;F8VRK0;F8VRZ4;F8VS66;F8VVB9;F8VWV9;F8VX09;F8W0F6;P0DPH7;P0DPH8;P68363;P68366;Q6PEY2;Q71U36;Q9BQE3;Q9H853;V9GZ17	0.22314	0.692026			0.651422	-0.531102
		P23381	0.223163	0.283733			0.651378	-1.81739
		P51665;H3BNT7;H3BTM8;H3BQV2	0.224788	0.58851			0.648227	-0.764861
		A0A0U1RRM4;P26599;A6NLN1;A0A7I2V621;A0A7I2V4H6;A0A6Q8PEX4;A0A0D9SF20;K7EKJ7;K7EK45;A0A087WU68;K7ES59;A0A087WUW5;K7ELW5;O95758;X6R242	0.224997	1.94781			0.647822	0.961854
		P52209;K7EM49;K7EMN2;K7EPF6;K7ELN9	0.22592	0.480058			0.646045	-1.05872
		P34897;H0YIZ0;G3V5L0;G3V2Y4;G3V540;G3V4W5;G3V241;G3V3Y8;G3V4T0;G3V4X0;G3V2W0;G3V2E4;G3V2D2;G3V2Y1;G3V3C6	0.227976	0.635292			0.64211	-0.654509
		P48634	0.228384	2.91185			0.641334	1.54194
		C9K028;E5RHP0;E7ERL0;F6XY72;J3KPD9;O60361;P15531;P22392;Q32Q12	0.229131	1.51434			0.639916	0.598689
		Q14258;A0A3B3IUA7;I3L2W4	0.229408	0.548817			0.639391	-0.865604
		Q8N163;H0YB24;G3V119;E5RFJ3;E5RHJ4;H0YC69;E5RGU7;H0YC58;A0A087X2B6;E5RHH8	0.231425	0.522528			0.635589	-0.936419
		C9JLU1;P52434	0.232276	1.2984			0.633995	0.376732
		E7EWR4;P33240;E9PID8;A0A0A0MT56;Q9H0L4	0.232566	1.43382			0.633453	0.519868
		A0A087WUT6;O60841	0.232673	0.55463			0.633254	-0.850403
		Q8NC51	0.236056	2.00684			0.626984	1.00492
		Q96BH1	0.236765	2.02066			0.625683	1.01482
		Q9NT62;F8WDI0	0.236977	0.650688			0.625295	-0.619963
		O95881;V9GY50;V9GYV4	0.237704	0.505853			0.623963	-0.983211
		D6R9D3;D6R9T0;D6RAM1;D6RBM0;D6RDL0;D6RDU3;D6RF17;D6RFM3;D6RIH9;D6RIT2;D6RIU0;D6RJ04;E5RGH4;E5RGV0;E5RJ94;E7EN40;E7EQJ0;E9PCY7;G8JLB6;H0YAQ2;H0YB39;H0YBD7;H0YBG7;P31943;P55795	0.237941	1.46191			0.623531	0.547858
		O75694;E9PF10	0.240999	0.419249			0.617986	-1.25412
		Q15427;Q5SZ64	0.247913	1.19456			0.605701	0.256475
		Q9BVP2	0.249355	2.25653			0.603181	1.1741
		P43686	0.251339	1.2543			0.59974	0.326887
		P11171;A0A2U3TZH6;A0A2R8Y7Y3;A0A2R8YD30;A0A3B3ITP0;A0A2R8Y6G5;A0A3B3IU06;A0A2R8Y5Z6;A0A2R8YFR9;A0A2R8Y5G2;A0A2R8Y570;A0A2R8Y7N0;A0A3B3IUD6;A0A2R8YCW8;A0A2R8Y420;A0A2R8Y6D0;A0A1B0GWG0;A0A3B3ITC5;A0A2R8Y4N6;A0A2R8Y6T6;A0A0C4DH22;Q9H4G0;Q4VXN1;Q4VXN0;A0A1B0GTW6;A0A2R8Y783;A0A2R8Y5C8;A0A2R8YFU8	0.255068	0.586571			0.593344	-0.769623
		R4GMR5;P48556;K7EJR3;K7EJC1;K7ERW6;K7ENY6	0.255724	1.72346			0.592228	0.785311
		Q5TDH0;H0YII4;H0YI90	0.256682	0.621317			0.590604	-0.686599
		Q9H081	0.260518	2.02685			0.584163	1.01924
		Q9BXW7;A8MYZ9	0.268225	0.588983			0.571501	-0.763703
		Q86X55;K7EQA8;K7EK20;K7EPK1	0.272405	2.02666			0.564784	1.0191
		Q5T760;Q05519;B4DWT1;S4R3C4;Q5T757	0.275778	1.47898			0.559441	0.564602
		O75348;A0A7I2V4K4;A0A7I2V3Q6;A0A7I2V375;A0A7I2V2N1;A0A7I2YQH3;F2Z307;O95670	0.280815	2.09866			0.551579	1.06947
		A0A286YEZ8;A0A6Q8PEX7;A0A6Q8PH31;A0A6Q8PH35;A0A6Q8PHG0;A0A7I2V2F0;A0A7I2V2F2;A0A7I2V309;A0A7I2V346;A0A7I2V4J0;A0A7I2V4Z0;A0A7I2V5Q6;A0A7I2YQN2;A0A7I2YQV8;B4DT28;B7Z645;F6UXX1;O43390;O60506	0.281269	2.55424			0.550878	1.35289
		Q9Y2W2;F5H5G4;F5GXS9	0.282843	2.29255			0.548454	1.19696
		O14980;A0A7I2V461;A0A7I2V2S3;A0A7I2V2Y6;A0A7I2YQV4;A0A7I2V3W6;A0A7I2V2H0;A0A7I2V3P3;A0A7I2V6B9;A0A7I2V488;A0A7I2V3N0;A0A7I2V4A3;A0A7I2YQX3;C9JKM9;C9J673;C9IYM2;A0A7P0Z4B7;A0A7I2V2C5;A0A7I2V3J1;A0A7I2YQP1;F8WF71;A0A7I2V396	0.283715	2.45951			0.547118	1.29837
		Q6IBS0;A0A7I2V5B1;A0A7I2V2U8;A0A7I2V5D3;D6RG15;H0Y858;A0A7I2YQM6;A0A7I2V3T5;H7C5I2	0.291921	0.632881			0.534734	-0.659993
		O14579;M0QXB4;M0R061	0.29371	1.39507			0.532081	0.480335
		Q16658;C9JPH9;C9JFC0;A0A0A0MSB2	0.298828	0.331743			0.524579	-1.59186
		Q14677	0.300269	2.37547			0.522489	1.24821
		O75083;D6RD66	0.301362	0.618847			0.520912	-0.692345
		P00492	0.303202	1.51716			0.518269	0.60137
		Q9Y2Q3;E9PFN5;C9JNT3	0.304277	0.539317			0.516731	-0.890794
		P43243;A8MXP9;A0A0R4J2E8;D6REM6;D6R991;B3KM87;H0Y8T4;D6R8Z5;D6RCM3;D6REK4;D6RE02;D6RIA2;D6RB45;D6RBK5;A0A1B0GX04;D6RBS2;D6R9F3;D6RBI2;D6RAY2;D6RAM9	0.305712	1.10396			0.514687	0.142686
		Q58FF8	0.308712	0.190007			0.510446	-2.39588
		P26196;Q8IV96	0.311181	1.83219			0.506987	0.873568
		P63151;A0A590UJY3;E5RIY1;A0A590UJJ1;E5RHQ2;E5RJV2;E5RFR9;Q9Y2T4;Q66LE6	0.313796	3.18915			0.503353	1.67317
		P62979;P0CG48;F5GYU3;A0A2R8Y422;F5H388;B4DV12;F5H265;J3QKN0;F5H2Z3;F5H6Q2;F5GXK7;Q5PY61;J3QTR3;J3QS39;Q96C32;P62987;P0CG47;F5H747;M0R2S1;M0R1M6;M0R1V7;F5GZ39;J3QSA3	0.314748	0.714303			0.502037	-0.485392
		G3V1D4;Q9NUP9;H0YI92;H0YIA8;Q9HAP6;O14910	0.316194	0.443201			0.500046	-1.17397
		Q08J23;A0A140T9Y7	0.316262	5.6268			0.499953	2.49231
		O94925;H7BZD1;C9JIJ6	0.316999	0.633648			0.498942	-0.658247
		P05023;M0R116;A0A2R8YEY8;A0A0A0MT26;P13637;B1AKY9;P50993;H0Y7C1;Q13733;Q5TC01;M0QXF2;E9PRA5;P20648;P54707;Q5TC02;A0A669K9X0	0.318516	2.08462			0.496869	1.05978
		F8WJN3;Q16630;F8W084;A0A3B3ISW1	0.321442	0.621718			0.492897	-0.685667
		O00505;H0Y4S9	0.32186	0.604963			0.492333	-0.725082
		P36551;H0YA22;D6RER6	0.322268	0.718894			0.491783	-0.476148
		P21281;H0YC04;C9JNS9;C9JL73;P15313	0.322917	0.536686			0.49091	-0.89785
		P18754;C9JW69;C9JRH2;C9J3R0;C9JMJ4;C9JQZ4	0.323119	1.24475			0.490637	0.315859
		Q13151	0.325168	0.531808			0.487893	-0.911023
		G2XKQ0;B8ZZN6;P63165;B8ZZJ0;B8ZZ67;B9A032	0.325766	0.641472			0.487094	-0.640542
		Q15369;E5RHG8;R4GMY8	0.327789	2.43206			0.484405	1.28218
		P60866;E5RJX2;E5RIP1;A0A7P0S5H5;G3XAN0	0.327854	0.259023			0.484319	-1.94885
		Q9BS26	0.32829	0.94146			0.483742	-0.087028
		O95243	0.330156	0.706791			0.48128	-0.500645
		Q96EY1	0.331226	1.89908			0.479875	0.925304
		Q96CT7;M0R2F5	0.334463	1.17653			0.475652	0.234544
		H0YEN5;E9PQD7;P15880;E9PMM9;H3BNG3;H0YE27;I3L404;E9PPT0;E9PM36	0.334503	2.86227			0.4756	1.51716
		A0A087X2I1;P62333;H0YJC0;H0YJS8;H0YJX2;H0YJE9;H0YJT1	0.338317	0.483115			0.470676	-1.04956
		O75533;H7C341;F8WC19;B4DGZ4;A0A494C1M2	0.339445	0.467399			0.469231	-1.09727
		Q96QK1;I3L4S0;A0A1W2PP10;A0A3B3ITD4	0.343915	0.684967			0.463549	-0.545893
		P11177;C9J634;F8WF02	0.344651	1.88491			0.46262	0.914494
		Q9NZI8;O00425;F8W930;Q9Y6M1	0.348236	5.88782			0.458127	2.55773
		Q96I25;Q5W011;Q5W010;H0Y6J6;Q5W012	0.348754	1.81682			0.457481	0.861419
		B8ZZA8;B8ZZC5	0.349756	0.644169			0.456235	-0.634488
		A0A087X1X7;E9PI39;E9PIZ1;E9PJD0;E9PK01;E9PK06;E9PK72;E9PKK3;E9PL12;E9PL71;E9PMW7;E9PN91;E9PNW6;E9PPR1;E9PQ49;E9PQC9;E9PQZ1;E9PRY8;H0YCK7;H0YE58;P29692	0.349846	1.39433			0.456123	0.479573
		P00918;E5RID5;E5RK37	0.350469	2.04437			0.45535	1.03165
		E9PHY5;O43491;E9PK52;E9PII3;A0A2R8Y5B3;H0Y5B0;Q6R5J7;E9PQD2;E9PJP4;Q6ZSX4;E9PIG0;E9PRG1;E9PQN0;E9PMV8;E9PMG5;E9PN54;E9PPC9;J3KT37	0.351423	1.18395			0.45417	0.243605
		P48047;A0A494C0K9;H7C0C1;H7C068;H7C086	0.352086	2.41836			0.453352	1.27403
		P12270;Q5SWX9	0.352421	0.585789			0.452939	-0.771546
		O14818;H0Y586;Q8TAA3;F5GY34;A0A087WYS6	0.3535	1.42267			0.451611	0.508597
		P62314;J3QLI9;J3QLR7	0.353657	1.73039			0.451418	0.791097
		Q12874	0.3546	1.49587			0.450262	0.580986
		A0A087WTT1;A0A6I8PLA1;A0A6I8PS38;A0A6Q8JFT6;A0A6Q8JFV4;A0A7I2V3J9;A0A7I2V4L7;A0A7I2V4N4;A0A7I2V4V6;A0A7I2V598;A0A7I2V5W9;A0A7I2V649;A0A7I2YQ88;A0A7I2YQ90;A0A7I2YQE4;B1ANR0;B1ANR1;E5RFD8;E5RGC4;E5RGH3;E5RH24;E5RHG7;E5RJB9;E7EQV3;E7ERJ7;H0Y5F5;H0Y6X6;H0YAP2;H0YAR2;H0YAS6;H0YAS7;H0YAW6;H0YB75;H0YB86;H0YBN4;H0YC10;H0YCC8;H0YEQ8;H0YER0;H0YEU6;P0CB38;P11940;Q13310;Q4VXU2;Q5JQF8;Q96DU9;Q9H361	0.355045	1.22767			0.449716	0.295918
		A0A024QZP7;A0A087WZU2;A0A087WZZ9;A0A087X209;A0A2R8Y4Z0;A0A2R8Y644;A0A2R8Y7W5;A0A2R8YD28;A0A2R8YEB7;A0A2R8YF61;E5RGN0;E5RIU6;E7ESI2;E7EUK8;F5H6Z0;F8VTV8;F8VWX7;F8VXD2;F8VYH9;F8VZ51;F8VZZ0;G3V5T9;H0YAZ9;J3QSD7;K7EJ83;O94921;P06493;P11802;P24941;P50750;Q00526;Q00534;Q00535;Q00536;Q00537;Q07002;Q14004;Q96Q40;Q9BVE2;Q9NYV4;X6RE90	0.355865	2.22873			0.448715	1.15622
		P35244;B5MC59	0.359272	0.666252			0.444576	-0.585859
		A0A669KBL1;Q93009;H3BND8;F5H2X1;H3BUV0;H3BTM1;H3BRA2;H3BQD1;I3L2D8;H3BMF6	0.365554	0.509598			0.437048	-0.972567
		P08621;M0QYR1;M0QX04	0.365891	1.36785			0.436648	0.451915
		O15160;A0A2R8YEZ4;A0A2R8Y5D3;A0A2R8YEY5;E7EQB9;D6RDJ3;A0A2R8Y8D6;H0Y723	0.366506	0.38711			0.435919	-1.36918
		Q9BPU6;E7EWB4;E9PHT0;E7ESV0	0.366637	0.311518			0.435763	-1.68261
		Q9H2U2;D6R967;H0Y9D8;D6RGV9	0.367323	0.456272			0.434952	-1.13203
		P61158;B4DXW1;F8WDR7;F8WEW2;F8WE84;A0A0A0MTI9;H7C4J1;C9IZN3;Q9C0K3;Q9P1U1	0.368785	0.499904			0.433227	-1.00028
		A0A1C7CYX9;Q16555;E5RFU4;E9PD68;Q14194	0.370115	0.804811			0.431663	-0.313279
		P50213;H0YL72;H0YNF5;H0YMU3;H0YM46;H0YKD0;H0YLI6	0.371014	1.1431			0.43061	0.192949
		Q9C005	0.373265	0.362926			0.427983	-1.46225
		A6NMU3;O75886;Q92783	0.375958	2.0417			0.424861	1.02977
		A0A2R8YD40;A0A2U3TZM0;A0A2R8Y5J0;A0A2R8Y425;A0A2R8YDJ9;A0A2R8YFD8;A0A2R8Y4X2;F5GWX5;A0A2R8Y212;A0A2R8Y521;A0A0C4DGG9;Q14839;A0A2R8YFK9;A0A2R8YDW2;A0A2R8YER1;A0A2R8Y8C1;A0A2R8Y445;Q8TDI0;A0A2R8Y7I0;A0A2R8Y8B3;A0A2R8Y7M9;A0A2R8Y685;A0A2R8Y5Z7;K7EMY3;I3L229;H7C3H7;F2Z2R5;A0A2R8Y5M9;A0A2R8YE38;H7C0J3;Q12873	0.376609	0.617525			0.424109	-0.695431
		P26368;K7ENG2;K7ELP8	0.379122	0.818428			0.421221	-0.289073
		E7EX73;E9PGM1;E7EUU4;A0A7I2Y1C3;Q04637;C9J6B6;C9K073;C9JF13;C9J2Z7;A0A6Q8PFB2;H7C044;H7C0V6;F8WCF2;C9JHW9	0.379726	1.71463			0.420529	0.7779
		H3BLU7;O43488;A0A499FJT0;Q8NHP1;O95154	0.38155	0.620474			0.418448	-0.688558
		P38606;C9JA17;C9JVW8	0.38165	0.648038			0.418335	-0.625851
		Q92905;E5RHH5;E5RHF2;E5RFS1;E5RG35;E5RK55	0.382197	0.327592			0.417713	-1.61003
		Q07021;I3L3Q7;I3L3B0	0.38255	1.33601			0.417312	0.417927
		P08670;B0YJC4;B0YJC5;A0A1B0GTT5;H7C5W5;P17661;P41219;A0A1B0GVG8;F8W835;E7EMV2;E7ESP9;Q16352;P07197;P07196;P12036	0.382884	0.254192			0.416933	-1.97601
		P19367;B1AR62;A0A2R8Y626;Q2TB90	0.383754	0.543853			0.415947	-0.87871
		F5H345;A0A3B3IRR1;A0A3F2YNY7;P08397;F5GY90;F5H226;F5H0P4;A0A3B3IU56;A0A1W2PNU5;A0A3B3IU34;F5H4W5;F5H4X2	0.384999	1.54053			0.414541	0.62343
		P13073;H3BN72;H3BNV9;H3BPG0;Q86WV2;H3BNI5	0.385323	1.31457			0.414175	0.394589
		Q16204	0.38862	0.271544			0.410475	-1.88074
		P30153;B3KQV6;C9J9C1;P30154;E9PH38;E9PPI5;E9PNM7;E9PHZ6;H0YDG7;M0QXG4;M0R0K6	0.388638	0.499064			0.410455	-1.0027
		F5H669;Q8N684;F5H6M0;F5H047;J3QT54;C9J286;C9J323	0.388929	1.67273			0.41013	0.742208
		P51570;K7EII7;K7ERJ9;K7ERN9	0.389473	0.584684			0.409523	-0.774271
		P39019;M0R2L9;M0QYF7;M0R140;A0A075B6E2	0.392863	1.67924			0.405758	0.747807
		A0A804HK76;O75369;E7EN95;A0A804HL72;A0A804HJC2;H7C5L4;A0A0C4DGA1	0.394232	1.26457			0.404248	0.338645
		P22234;E9PBS1;D6RF62	0.39456	2.20856			0.403887	1.1431
		P80303;E9PKG6;Q2L696;H0YEG8;E9PLR0;E9PLE9;A0A2R8Y6G7;E9PJP3;H0YD18;E9PM22	0.39599	1.26579			0.402316	0.340039
		I3L0N3;P46459;I3L2G1;I3L0L3;K7EQD6	0.396551	1.56784			0.401701	0.648782
		A0A087WYL1;D6RAX2;E7EPF8;E7ESU7;E7EUB3;E9PGB1;H0Y8W7;H0Y9M9;P56545;Q13363	0.399677	1.4753			0.39829	0.561011
		P62269;A0A0G2JQH2;Q5GGW2;J3JS69	0.40078	1.7804			0.397094	0.832203
		A0A075B7D9;Q92804;H3BPE7;P35637;A0A075B7F4	0.401744	1.83477			0.396051	0.875597
		G3V1Q4;E7ES33;E7EPK1;Q16181;A0A0U1RRE1;A0A0U1RRH9;A0A0U1RRM2;A0A5F9ZGZ7;Q5JXL7;Q6ZU15	0.403869	0.785129			0.393759	-0.348999
		A0A7I2YQ95;H7C4F6;O00629;A0A7I2V340;A0A7I2V333	0.404967	1.81838			0.39258	0.862651
		A0A7I2YQT5;A0A7I2V6E3;A0A7I2V466;A0A7I2V2Q8;P53634;A0A7I2V5C5;H0YCY8	0.408126	3.92801			0.389205	1.9738
		K7ERF1;Q9UBQ5;K7ES31;A0A087WVB9;K7EQM4;K7EK53	0.40914	2.77365			0.388128	1.47179
		P62753;A2A3R5;A2A3R7	0.40951	1.8805			0.387735	0.911117
		P07355;H0YN42;H0YMD0;H0YMW4;H0YMU9;H0YKS4;H0YNB8;A6NMY6;H0YMM1;A0A7I2V4P4;H0YM50;H0YKZ7;H0YMT9;H0YKX9;H0YNP5;H0YLV6;H0YKL9;H0YKV8;H0YN28;H0YL33;H0YMD9;H0YNA0;H0YKN4;H0YLE2	0.409909	0.0475021			0.387312	-4.39586
		P32119;A6NIW5	0.410927	1.31446			0.386236	0.39447
		Q5JPE7;P69849;Q15155;A0A087X117;A0A0G2JN29;J3KN36;A0A7I2V6B0;A0A7I2V2Z5;A0A7I2V4T6;A0A7I2V3P4;A0A0G2JP90;A0A087WW46;A0A7I2V4D7;A0A7I2V686;A0A7I2V2V8;I3L0Q6;A0A087WTD5;H3BPS9;H3BTW1	0.412317	2.03811			0.384768	1.02723
		Q14C86;F8W9S7;C9IZ08;H0Y7I9;H0Y4E7;B4DGD8;B0QZ65;A0A0A0MQV8;C9IZX9	0.419867	2.18191			0.376888	1.12559
		A0A7I2V2U6;P13995;A0A7I2V482;B9A062;A0A7I2YQD4;B8ZZU9	0.420323	1.50971			0.376417	0.594273
		O00429;F8VZ52;B4DPZ9;F8VUJ9;F8W1W3;B4DDQ3;F8VR28;F8VYL3;H0YI79;H0YHY4	0.42098	0.17173			0.375738	-2.54178
		P61457	0.422624	0.767809			0.374046	-0.38118
		Q7Z6Z7;H0Y659;A0A087X146;A0A1B0GXC7	0.42383	0.552216			0.372808	-0.856694
		O60216;A0A140T8W2;E5RJW1;E5RJK5;E5RI01;E5RFZ5;E5RFV8;E5RIN7;A0A804HJ87;Q9H4I0	0.423961	0.458114			0.372674	-1.12622
		A0A087WTP3;M0R0C6;Q92945;M0R0I5;M0QYH3;M0QXW7;M0QYG1;M0R3J3;M0R251;M0R263	0.425698	1.52034			0.370898	0.604391
		Q9Y6Y8;H7C0V8;H7C4C4	0.426581	0.431055			0.369998	-1.21406
		Q96HC4;H0YBI4;H0Y8Y3;A0A0A0MSP3;H0Y929;A0A0D9SFR4	0.42794	0.291763			0.368618	-1.77713
		A0A2R8Y619;O60814;P06899;P23527;P33778;P57053;P58876;P62807;Q16778;Q5QNW6;Q6DN03;Q6DRA6;Q8N257;Q93079;Q96A08;Q99877;Q99879;Q99880;U3KQK0	0.429606	0.0549247			0.366929	-4.1864
		O75150;H3BP71;A0A087WTK2;H3BS50	0.429607	2.08101			0.366929	1.05728
		P06744;A0A2U3TZU2;A0A2R8Y6C7;A0A0J9YXP8;K7EQ48;A0A0J9YYH3;A0A0J9YX90;K7ERC6;K7EPY4;K7EP41;CON__Q3ZBD7;K7ENA0;A0A0J9YXM3;K7ELR7;A0A2R8YF08;K7EIL4;K7ERK8;A0A0J9YXH9;A0A0J9YYI8	0.429833	2.00992			0.3667	1.00714
		Q9Y2S7;B4DEM9	0.430856	0.506722			0.365668	-0.980735
		Q13283;A0A7I2V5M7;A0A7I2YQN9;A0A7P0P2U7;A0A7I2YQU8;A0A7I2V651;E5RH42;E5RJU8;A0A7I2V2S5;A0A7I2YQH0;E5RIF8;E5RH00;A0A7I2YQF2;A0A7I2V4D8;A0A7I2V4Y8;A0A7I2YQB1;A0A7I2V548;A0A7I2V2V1;A0A7I2V3C4;A0A7I2YQM1;A0A7I2YQQ8;A0A7I2V496;A0A7I2V5H1;A0A7I2V326;A0A7I2V533;A0A7I2V494;A0A7I2V2X7;A0A7I2V565	0.43317	1.14821			0.363341	0.199385
		Q8IUI8;J3KST8	0.433598	0.154083			0.362912	-2.69822
		P60903	0.434903	0.552317			0.361608	-0.856431
		P54136;E5RJM9;E5RH09;E5RI24	0.438748	4.25359			0.357785	2.08868
		A0A2R8Y793;A0A2R8YEA7;A0A2R8YFE2;A0A2R8YGF8;A0A6Q8PFE4;A0A6Q8PGD7;A0A6Q8PH58;A0A7P0TBL1;A0A804GS07;A0A804HKV3;A6NL76;B8ZZJ2;C9JFL5;C9JTX5;C9JUM1;C9JZR7;E7EVS6;F6QUT6;F6UVQ4;F8WB63;F8WCH0;G5E9R0;I3L1U9;I3L3I0;I3L3R2;I3L4N8;J3KT65;K7EM38;P60709;P62736;P63261;P63267;P68032;P68133;Q562R1;Q9BYX7	0.439877	0.394798			0.356668	-1.34081
		P78527;F5GX40	0.441044	10.265			0.355518	3.35967
		P26640;A0A140T936;A0A140T954;A2ABF4;A0A0G2JJT9;H0Y426;A0A140T904	0.441131	1.81133			0.355433	0.857053
		A0A7N4I394;O75400	0.44339	0.625546			0.353214	-0.676812
		P49773;D6RC06;D6REP8;D6RE99;H0YC49;D6RD60;A0A6Q8PGQ8	0.444612	2.00376			0.352019	1.00271
		Q01581;D6RIW1;P54868	0.446196	0.783521			0.350475	-0.351957
		Q16718;A0A7I2V2W4;A0A087X1G1;H7BYD0;A0A7I2V3L8;F8WAS3;C9IZN5;A0A024R772;A0A087WXR5	0.447077	0.18867			0.349617	-2.40606
		H0YHS6;Q9Y2Z4	0.447283	0.697597			0.349418	-0.519534
		A0A0U1RR32;A0A0U1RRH7;A0A3B3IS11;A0A494C189;C9J0D1;C9J386;H0YFX9;P04908;P0C0S5;P0C0S8;P16104;P20671;Q16777;Q6FI13;Q71UI9;Q7L7L0;Q8IUE6;Q93077;Q96KK5;Q96QV6;Q99878;Q9BTM1	0.449699	0.180362			0.347078	-2.47103
		P62195;J3QSA9;J3QQM1;J3QLH6;J3KRP2;J3QRW1;J3QSE0;J3QRR3;J3KTQ9;A0A6Q8PGU6;Q8NB90	0.451949	1.24489			0.34491	0.31602
		P49736;H0Y8E6;F8WDM3;C9J013;C9JZ21	0.453159	0.748883			0.343749	-0.417188
		A0A024R4E5;Q00341;H0Y394;H7C0A4;C9JIZ1;C9J5E5;C9JZI8;C9JES8;H7C2D1;H7BZC3;C9JHZ8;C9JHS7;C9JK79;C9JT62;C9JHN6;C9JEJ8;C9JBS3;C9JQ82;C9JMQ6;C9J739;C9JHS9	0.454629	1.44675			0.342343	0.532819
		P51659;E7EPL9;A0A804HK65;A0A2R8YD50;A0A804HKU2;E7ER27;A0A2R8YF45;A0A804HIR1;A0A2R8YDT8;A0A2R8Y7L2;E7ET17;A0A804HK88;A0A804HKB5;A0A2R8YEG2;A0A804HKT2;A0A804HLJ0;A0A804HIG8;A0A2R8Y7W2	0.456824	0.551671			0.340251	-0.858121
		Q15019;B5MCX3;H7C2Y0;C9J2Q4;C9JB25;C9J938;C9IY94;H7C310;C9IZU3;C9JQJ4;C9JZI2;B5MD47;F8WB65;C9JFT1;A0A1B0GXJ2;C9JT15;C9JSE7;H7C1T1	0.457939	0.688075			0.339192	-0.539362
		A0A7I2V5C6;A0A7I2V5H2;A0A7I2YQX5;Q5JRX3;A0A7I2YQT2;A0A7I2V397;A0A7I2V3X0;A0A7I2V3B6;A0A0A0MRX9;A0A7I2V5R2;H0Y4F7;A0A7I2V4N3;A0A7I2V449;B4DEU0;B1APQ0;A0A7I2V5K2	0.458697	4.04667			0.338474	2.01674
		P49755;G3V2K7	0.459205	0.691028			0.337993	-0.533183
		P53618;E9PP73;E9PP63;E9PKQ1	0.459701	0.574314			0.337525	-0.80009
		A0A5F9ZHW9;A0A804HIN1;A0A804HL48;A0A804HKY8;A0A804HI52;A0A5F9ZH11;P55201;A0A804HKU6;A0A804HJV3;C9JHC0;C9JDK5;A0A5F9ZHX4;A0A804HKK9	0.459771	1.68467			0.337458	0.752465
		O75947;F5H608	0.461565	1.73665			0.335767	0.796311
		P62266;D6RD47;D6RDJ2;D6RIX0;D6R9I7	0.461852	0.688779			0.335498	-0.537887
		P62304;A6NHK2	0.465197	0.321147			0.332363	-1.6387
		Q9Y5J7;A0A1W2PRH9;A0A1W2PQS5;G3V502;G3V2F3	0.465615	1.86237			0.331973	0.897143
		P24534;C9JZW3;F2Z2G2;F8WF65	0.467067	0.469898			0.330621	-1.08958
		A0A0C4DFV9;Q01105;P0DME0	0.467522	1.50546			0.330198	0.590205
		A0A0J9YYL3;A0A0J9YVP6;A0A0J9YXJ8;A0A0J9YXX5;Q9UHX1;A0A0J9YVR6;E9PQ56;A0A0J9YWM1;H0YEM1;E9PN18;E9PMU7;H0YCP8;E9PL19	0.468322	1.12761			0.329455	0.173273
		Q14247;H0YCD9;H0YEV2	0.470039	1.22594			0.327866	0.293888
		C9JFE4;Q13098;A0A096LP07;A0A096LPJ3;A8K070;J3QS88;J3KTB0;J3QLT0;J3KSA5;J3KRJ4;J3QS84;J3QLE8;J3QL53;J3KRE8;J3QQX0	0.470083	0.566099			0.327825	-0.820874
		P09622;E9PEX6;F8WDM5;A0A1W2PR83;F2Z2E3	0.470411	0.741983			0.327523	-0.430541
		A0A0A0MRR7;P09234	0.473332	0.774913			0.324834	-0.367894
		Q14CX7	0.473759	0.636529			0.324443	-0.651701
		G5E972;H0YJH7;P42166;P42167	0.474061	1.90049			0.324166	0.926371
		A0A0C4DG44;O43464	0.474291	0.764452			0.323955	-0.387502
		P41091;Q2VIR3;H7BZU1	0.476799	1.55428			0.321665	0.636243
		C9JG97;C9JEH3;Q13685;H7C0R2;C9JTS3	0.477035	0.400342			0.321449	-1.3207
		Q32MZ4;C9JSU1;Q9Y608	0.480108	0.65061			0.318661	-0.620135
		F8W726;Q14157;Q5VU77;Q5VU79;Q5VU78;Q5VU81;Q5VU80;H0Y5H6;H7C2T8	0.481738	1.51649			0.317189	0.600737
		A0A804HKH9;O00170;E9PMH2;A0A804HIX8;A0A804HJ38;V9GYQ3;A0A804HKP8;A0A804HKK3;A0A804HKL7;A0A804HJ46	0.483369	0.525368			0.315721	-0.928599
		Q96P16;A0A0C4DGQ6;K7EP82;K7ER50	0.484144	1.32683			0.315025	0.407983
		P60228;A0A7I2V3S3;A0A7I2V3I0;A0A7I2V2H9;A0A7I2V2W0;A0A7I2V5Z6;H0YBP5;A0A7I2V4B4;A0A7I2V3I2;B3KW56;A0A7I2V4G3;E5RGA2;A0A7I2V5P9;E5RHS5;A0A7I2V570;A0A161SXE1;A0A7I2V3W9;A0A7I2V429;H0YBR5;A0A7I2V2Q9;A0A7I2V5K7;E5RJ25;A0A7I2V2S9;H0YAW4;E5RII3;E5RIP5	0.484931	1.43905			0.31432	0.525112
		Q9NUU7;I3L0H8;F6QDS0;Q9UMR2;H3BQK0;I3L352;H3BN59;H3BTB3;H3BMQ5;H3BP36;E9PR46;J3QL17;A0A1B0GV69;H3BP50;H0YD26;H3BSL8;J3QRH0;Q9UHL0	0.489077	1.60199			0.310623	0.679863
		P42677;H0YMV8;Q71UM5;C9J1C5;C9JLI6	0.489674	1.24783			0.310093	0.319427
		P82673;H0YG82	0.491414	0.628366			0.308553	-0.670324
		Q15006;H0YAS9	0.491734	2.60843			0.30827	1.38318
		Q15181;Q5SQT6	0.492917	3.16001			0.307226	1.65993
		P67775;P62714;H0YC23;E5RHC1;E7ESG8;E5RFI3;E5RHP4;H0YBN9;H3BV22;H3BTA2;P60510	0.493454	0.859898			0.306754	-0.217763
		Q86X76	0.495624	3.20641			0.304847	1.68096
		K7ELG9;Q3MHD2	0.496406	1.75922			0.304163	0.81494
		P35269;M0R0Z3;M0R0R9;M0QXD6	0.496754	0.825052			0.303859	-0.277443
		A0A3B3ITZ9;Q9Y2W1	0.497587	0.279208			0.303131	-1.84059
		Q9BXP5;H7C3A1;H7C1K0;H7C0U8	0.498389	1.43705			0.302432	0.523107
		A8MX29;A8MZ87;C9J8T5;C9JZE5;E7EVH7;E9PQ02;F8W6L3;G3V2E7;G3V2P7;G3V3H3;G3V5R9;G5E9S8;H0YG16;H0YGB8;H0YJL0;H0YJT3;H0YJU9;H7C4M1;K7EL76;Q07866;Q6P597;Q9H0B6;Q9NSK0	0.498459	1.52823			0.30237	0.611862
		P13010;C9JZ81;H7C0H9	0.499919	0.773979			0.301101	-0.369634
		G3V5Z7;P60900;G3V3I1;G3V295;G3V3U4;G3V4S5;G3V2S7;H0YJC4	0.500144	2.01608			0.300905	1.01155
		A0A7I2V2Y2;A0A7I2V540;A0A7I2V5G8;A0A7I2YQJ0;A0A7P0T8A3;A0A7P0T8D6;A0A7P0T8Q4;A0A7P0T8Q5;A0A7P0T946;A0A7P0T971;A0A7P0T9X5;A0A7P0TA22;A0A7P0TAQ1;A0A7P0TAW3;A0A7P0TAY0;A0A7P0TBK7;A0A7P0Z4C6;A0A7P0Z4D1;C9JUP7;P55072	0.500585	1.19908			0.300522	0.26193
		P46940;H0YLE8;A0A0J9YXZ5;H0YKA5	0.502228	2.85302			0.299099	1.51249
		Q9NYF8;A0A1W2PQ43;E9PK09;E9PQN2;E9PKI6;E9PK91;E9PJA7;H0YF14	0.50267	2.06999			0.298717	1.04962
		P05141;P12235;P12236;Q9H0C2;V9GYG0	0.503955	1.54886			0.297608	0.631206
		Q13126;B4DUC8;J3QSB7;F2Z2F3;F8WES2;A0A2R8Y4K0;J3KRN1	0.504406	1.71397			0.29722	0.777341
		P63241;I3L397;I3L504;Q6IS14;F8WCJ1;C9J7B5;C9J4W5;Q9GZV4	0.505728	2.2552			0.296083	1.17325
		P20020;E7ERY9;P23634;A0A804HKZ0;Q16720;A0A2R8Y4R4;A0A2U3U055;A0A2U3TZI3;Q01814	0.506549	2.51522			0.295379	1.33069
		P25205;J3KQ69;A0A499FHX9;Q7Z6P5	0.506932	0.658314			0.29505	-0.603152
		Q8NBJ5;M0QYH0;M0QX72	0.50822	0.79902			0.293948	-0.323697
		P04040	0.512568	1.53809			0.290249	0.621143
		B0QY89;Q9Y262;B0QY90;C9JHP4;C9K0Q7;H7C3A0;H0Y7E6	0.513217	1.50085			0.289699	0.58578
		Q9UG63;C9JHK9;C9JZV3	0.514101	0.584857			0.288952	-0.773845
		Q16527;F8VW96;F8VQR7	0.514797	1.30492			0.288364	0.383959
		O00487;C9JW37	0.515203	0.710542			0.288022	-0.493009
		A0A804CF45;O14654	0.515446	1.92389			0.287817	0.944027
		A0A2R8YDT1;P15104	0.51654	2.03051			0.286896	1.02184
		V9GYY3;F5H2F4;P11586;V9GZ78;A0A494C1T2	0.521658	0.705054			0.282614	-0.504195
		D6RFN0;Q9BT78;D6RAX7;D6RD63	0.523216	1.46954			0.281319	0.555364
		Q9Y3F4;H0YH33	0.523439	1.31811			0.281134	0.398476
		P12004	0.525427	0.503575			0.279487	-0.98972
		Q14657	0.526313	1.67325			0.278756	0.742653
		P60520;H3BQ50;H3BSM5;F5GZY7;H6UMI1;Q9H0R8;O95166	0.529365	1.64028			0.276245	0.71394
		F8WBR5;M0QZ52;G3V479;P0DP25;P0DP24;P0DP23;E7EMB3	0.530359	1.30329			0.27543	0.382154
		P62701;C9JEH7;Q8TD47;P22090	0.531089	1.93079			0.274833	0.949192
		A0A6I8PLB3;A0A6I8PS05;A0A6I8PRS0;A0A6I8PL42;B4DER1;A0A6I8PIT3;A0A6I8PIV1;Q9P2J5;A0A6I8PLB8;A0A6I8PTV8;A0A6I8PIP7;A0A6I8PRU9;A0A6I8PRP1	0.532377	2.6117			0.273781	1.38499
		O60884;I3L320;A0A087WT48	0.536179	0.426375			0.27069	-1.22981
		A0A7I2V430;A0A7I2V4F0;Q92499;A0A7I2YQ77;A0A7I2V2M5;A0A087WZ71;A0A087X2G1;A0A7I2V4J3;A0A7I2V421;A0A7I2V5X8;A0A7I2YQD0;A0A7I2V4Q0	0.536849	0.771883			0.270148	-0.373546
		Q7L2H7;H0YCQ8;J3KNJ2;E9PRY0;E9PN86	0.538338	1.32319			0.268945	0.40402
		O60828;A0A5H1ZRR1;H7C053	0.540555	1.82142			0.26716	0.86506
		P40227;Q92526;J3KRI6	0.540649	1.22969			0.267084	0.298298
		P33993;C9J8M6	0.542715	0.670022			0.265428	-0.577719
		Q15008;C9J0E9;C9J7B7;H7C531	0.542772	1.86383			0.265383	0.898271
		D6RDI2;J3KPP4;O95232;D6RHH0;U3KQT3;E7EN55;C9JL41	0.543118	1.64824			0.265106	0.720929
		Q99460;A0A7I2V523;A0A087WW66;A0A7P0MW50;A0A7I2V5C8;A0A7I2V262;A0A7I2YQY1;A0A7I2V641;A0A7I2V2K8;A0A7I2V479;A0A7I2V4X0;A0A7I2YQI9;A0A7I2V491;A0A7I2V4A5;H7BZR6;C9J9M4;F8WCE3	0.544645	0.6116			0.263887	-0.709339
		P62191;G3V4X1	0.545873	0.544711			0.262908	-0.876436
		P62829;C9JD32;B9ZVP7;J3KT29;J3KTJ3	0.546049	1.23158			0.262768	0.300512
		Q99598;Q5VVQ1;C4P0D6;C4P0D8	0.546718	0.649678			0.262236	-0.622204
		P47897;A0A1B0GVU9;B4DDN1;H7C0R3;A0A0U1RQX5;A0A0U1RRC8;C9J165;A0A0U1RQT0;A0A0U1RRI9;A0A0U1RQE9;A0A0U1RQU2;A0A0U1RQM8;A0A0U1RQX9;A0A0U1RR66;A0A0U1RQL2;F2Z2V6;A0A0U1RRJ7;A0A0U1RQQ5;A0A1B0GTT3;A0A0U1RQJ6;A0A0U1RR79;A0A0U1RQC3	0.546769	1.76141			0.262196	0.816727
		C9JG87;Q9NYK5	0.54684	0.759808			0.26214	-0.396293
		P35579;Q5BKV1;B1AH99;E7ERA5;A0A2R8Y4C3;A0A0C4DFM8;A1L2Z2;REV__S4R3H4;REV__E7EQT4;REV__Q9UKV3	0.548759	2.67574			0.260618	1.41994
		Q99627;E9PGT6;H7C3S9	0.548806	1.23603			0.260582	0.305711
		P61289;K7ESG5;K9J957;B3KQ25;K7ENH2;A0A087WTV2;K7EMD0;K7EPX6;K7EKR3;B7Z8D3;K7EJF8	0.548925	1.36444			0.260487	0.448313
		A0A669KB56;A0A669KBA4;A0A669KB53;P42224;A0A669KB68;A0A669KBI6;J3KPM9;A0A669KB52;A0A669KB75;E7EPD2;D2KFR9;A0A669KB17;E7ENM1;Q67C41;E9PH66	0.554188	0.412708			0.256343	-1.27681
		P35520;C9JMA6;H7C2H4;H7C1W6;H7C2W0	0.554611	0.731406			0.256012	-0.451257
		P09972;A8MVZ9;J3KSV6;J3QKP5;C9J8F3;K7EKH5;J3QKK1	0.555758	0.825938			0.255114	-0.275895
		P63173;J3KT73;J3QL01;J3KSP2	0.556441	0.433262			0.254581	-1.20669
		M0QXS5;A0A3B3ITJ4;P14866;M0QYT0;M0R076;M0R1W6;M0QYL7;H7C464;B4DVF8	0.556696	0.743004			0.254382	-0.428557
		Q14694;H3BQP1;J3KT19;H3BNS8;H3BQC6	0.557276	0.642247			0.253929	-0.6388
		P55060	0.557832	2.06928			0.253496	1.04913
		Q6PI48;A0A3B3ISK7;A0A3B3IT01;A0A3B3ITS3;A0A3B3IS01;A0A3B3IS54;A0A3B3ITK9;A0A3B3IT89	0.557892	0.680628			0.25345	-0.555063
		A0A494C1B8;Q5VZU9;P29144;A0A494C0U1	0.561329	0.484763			0.250782	-1.04465
		Q9GZS3;H0YN81;H0YMF9;H0YL19;H0YM76;H3BQA8;H0YLA1	0.564341	1.42038			0.248458	0.506274
		Q15428;K7EMT0	0.565283	2.03596			0.247734	1.02571
		P55735;A8MXL6	0.565497	0.858548			0.24757	-0.220029
		F5H039;Q9NQX3;G3V582;G3V4R0;G3V355;H0YJ30;G3V4D2	0.566096	0.813608			0.24711	-0.297594
		Q9Y265;E7ETR0;H7C4G5;J3QLR1;H7C4I3	0.566741	0.857522			0.246615	-0.221755
		C9JIF9;P13798;H7C393;C9JLK2;H7C1U0;F8WEH5	0.568089	1.47605			0.245584	0.561746
		Q15029;K7EP67;K7EJ74;K7EIV5;K7EIT3	0.569973	0.673761			0.244146	-0.569691
		Q8IWX8;J3QK89	0.576501	0.704826			0.2392	-0.504661
		A0A7I2V3E3;A0A7I2V2P6;A0A7I2YQV5;A0A3B3ISG5;P14735;A0A7I2V2S1;A0A7I2V4Q3;A0A7I2V610;A0A7I2YQS6;A0A7I2V612;A0A7I2V373;A0A7I2V4A4;A0A7I2V634;A0A7I2V3K9;B3KSB8	0.577824	0.575986			0.238204	-0.795894
		O43776;K7EPK2;K7EQ35;K7EMQ6;K7EJ19;K7EIU7	0.577826	0.72484			0.238203	-0.464265
		B1AJY5;B1AJY7;O75832;B1AJY6	0.578138	0.548604			0.237968	-0.866162
		Q07065	0.578767	0.86971			0.237496	-0.201394
		O95400	0.580002	1.18641			0.23657	0.2466
		A0A087WV01;A0A087WVQ9;A0A2R8Y488;A0A2R8Y660;A0A2R8YDN5;A0A2U3TZH3;A0A6Q8PFK6;A0A7I2V3H3;A0A7I2V5N4;A0A7I2V659;A6PW80;P68104;Q05639;Q5JR01;Q5VTE0	0.58093	1.15043			0.235876	0.20217
		K7ELL7;P14314;K7EPW7;A0A7I2V2T6;A0A0C4DGP4;K7EKX1;K7EJ70	0.581723	0.81469			0.235284	-0.295677
		Q96EA4;D6RDK5;D6RCL1;D6REZ1;D6R936;D6RIF7;D6RIB8;D6RC83	0.583234	1.70839			0.234157	0.772635
		H0Y5B4;H7BZ11;J3KQN4;Q969Q0;P83881	0.584496	1.60327			0.233218	0.681017
		P45954	0.585244	0.523282			0.232663	-0.93434
		P78347;A0A494C1K3;A0A494C0Q7;C9J6M0;A0A087WW90;A0A0D9SF80;A0A494C0I1;A0A494C1N8;Q86UP8;Q6EKJ0	0.589931	1.43978			0.229199	0.525848
		Q86X91;Q13308;F8WDG7;C9J9E8	0.590103	0.726213			0.229072	-0.461536
		P51610;A6NEM2;H7C1C4;Q9Y5Z7	0.59059	0.676776			0.228714	-0.56325
		P42704;A0A804HKI2;A0A804HLG8;A0A804HK30;A0A804HKJ0;A0A804HJZ1;A0A804HIG4;A0A804HKR3;A0A804HL40;A0A804HIN4;A0A804HI14;A0A804HI40;A0A804HIQ7;A0A804HHY9;A0A804HJI0;A0A804HJH8;B8ZZ38;C9JCA9;A0A804HK02;A0A804HIV5;A0A0C4DG06;A0A804HKX0;A0A804HKR5;A0A804HJA1;A0A804HKK7;A0A804HKX6;A0A804HJG8;A0A804HI44;H7C3W8;A0A804HLK8;A0A0C4DG51;Q9NP80;A0A804HLL8	0.590613	0.662273			0.228697	-0.594503
		Q9UNM6;J3KNQ3;A0A087WUL9;E9PL38;H0YD73;E9PQG3;E9PPD2	0.590873	0.766779			0.228506	-0.383117
		Q5U5X0;D6R994	0.592889	0.859372			0.227026	-0.218645
		A0A494C0R8;K7EIG1;I3L2B0;O75153;I3L4B5;I3L318;Q9Y5I4	0.593524	0.637095			0.226562	-0.65042
		Q9UQE7	0.593536	1.60198			0.226553	0.679854
		P13674	0.593981	1.66813			0.226228	0.738231
		Q8TEX9;H0YN14;H0YMR4;H0YN07;H0YLV0;H0YL92;H0YKG5;H0YK93	0.595769	0.558319			0.224922	-0.840838
		E9PKG1;Q99873;E9PIX6;E9PQ98;H0YDE4;E9PNR9;E9PMW9;Q9NR22	0.597528	1.35355			0.223642	0.436743
		Q9GZT3;A0A087WUN7;H0YJ40;G3V4X6;G3V2S9;H0YJW7;H0YJ07;H0YJU7;H0YJI1	0.597849	1.20944			0.223409	0.27434
		P62306;A0A0B4J254;F8W0W6	0.599052	0.504274			0.222536	-0.987721
		Q9BTE3	0.599118	0.438528			0.222488	-1.18926
		Q15393;I3L4G7;J3QRB2;J3QL37;H3BMB0;J3QKV4	0.600494	0.728168			0.221491	-0.457657
		P05198;G3V4T5;H0YJS4	0.600596	1.58634			0.221418	0.6657
		A6QRI9;B8A6G2;F8W7C6;H7C123;H7C2C5;P27635;Q96L21;X1WI28	0.601625	0.778632			0.220674	-0.360987
		Q13162;H7C3T4;A6NG45;A6NJJ0	0.602131	1.10794			0.220309	0.147877
		P62805	0.602458	1.32061			0.220073	0.401205
		Q13409;E9PGG1;E7EUM4;E7ERR6;E7ERH4;E7ET01;E7ETL8;E7EQU2;E7ESD3;E7EMU4;E7EV09;E7EQL5;E7EU01	0.602862	0.850471			0.219782	-0.233667
		P62995;H7BXF3;H7C2L4	0.603407	0.778066			0.21939	-0.362035
		O75534;E9PLT0;E9PLD4;E9PNG3;E9PJK7;E9PKN4	0.60346	1.10875			0.219351	0.148932
		B3KS98;O15372;A0A087WZK9;E5RJT0;E5RFW7;E5RFH0;E5RGU4	0.604587	0.611721			0.218541	-0.709055
		O43252	0.606449	1.78776			0.217206	0.838151
		Q9H078;A0A2U3TZY2;H0YGM0;A0A2R8Y602;F5H392;F5H7A5;A0A2R8Y6R5;A0A2R8Y7E8;A0A2R8YDH5	0.607744	0.710872			0.216279	-0.492338
		P78344;D3DQV9;H0Y3P2;E9PKF8;H0YCH5;H0YEC5;H0YD77;H0YCF8;H0YE22;H0YE87;H0YEI7;H0YD99;H0YE44;H0YEN8;H0YDC0	0.608562	0.5828			0.215695	-0.778926
		A0A669KB62;A0A669KB05;C9JZR2;H0YC95;O60716;A0A804HIL4;A0A804HK15;A0A804HJM1;E9PKY0	0.611404	0.656477			0.213672	-0.607185
		Q9BPW8;H7C2U6;C9JDV8;F8WCR5	0.612241	0.904753			0.213077	-0.144405
		A0A087X2D8;O60271;E9PFH7;A0A087WYG2;A0A669KB35;Q9UPT6;D6RHI8;H0YBE9;H0YBS5	0.612855	0.894182			0.212642	-0.16136
		E5RFH3;E5RFT8;E5RGC7;E5RK86;H0YAT2;H0YC42;H7C5V3;P55327;Q9Y2Q9	0.614062	0.872843			0.211788	-0.196206
		Q99613;B5ME19;H3BPE4;H3BPE3;H3BTY8	0.614311	1.48763			0.211612	0.573017
		Q96I24;A0A494C1K6	0.615148	1.12123			0.211021	0.165082
		O43809;H3BND3;H3BV41	0.619129	0.668935			0.208219	-0.580062
		P46379;A0A7I2V508;A0A0G2JK23;A0A024RCR6;A0A7P0MQS5;A0A0G2JL47;A0A0G2JJM1;X6REW1;F6S6P2;F6X9W3;F6U341;F6VEM6;F6WML8;A0A1B0GX79;A0A0G2JJR8;A0A7I2V3H1;F6XTU0;F6U1F2;F6UR09;F6TC96;H0Y710;H0Y4L1	0.619173	0.701001			0.208188	-0.512511
		B5MDF5;P62826;J3KQE5;F5H018;H0YFC6;B4DV51;A0A087X0W0	0.619435	0.726722			0.208005	-0.460525
		Q9HD26;F5H1Y4;A0A0J9YVX5	0.620917	0.605213			0.206967	-0.724485
		A0A087WW77;Q15334	0.621919	0.658806			0.206266	-0.602075
		A0A0A6YYJ8;A8MYV2;B8ZZ09;B8ZZ10;F2Z322;F8WBC1;F8WEU3;Q96HJ9;Q9NQ29;Q9Y383;V9GZ75	0.622263	0.845085			0.206026	-0.242832
		Q13838;Q5STU3;A0A0G2JJZ9;A0A140T9X3;O00148;F6WLT2;F6TRA5;A0A0A0MT12;F6S4E6;A0A140TA18;F6UJC5;A0A140T996;A0A140T9X9;H0Y400;A0A0G2JJL7;F6QYI9;A0A140T973;K7EPJ3;F6R6M7;A0A140T9K1;A0A140T9L4;K7EQN7;K7EN69;K7ENP6;A0A0G2JHN7;F6SXL5;F6S2B7;F6U6E2;K7EIL8;K7EL56;H0YCC6;A0A140T9K2;A0A140T9N3;A0A0D9SEM9	0.622733	0.882944			0.205698	-0.179605
		Q13200;H7C1H2;H7C2Q3;C9JPC0	0.623449	1.35801			0.205199	0.441493
		Q86Y56;E9PGY2;H0Y650	0.626039	1.6686			0.203399	0.738639
		Q02809	0.627756	0.677571			0.202209	-0.561555
		Q12931;I3L0K7;I3L239;I3L253;I3L2D5	0.630051	0.697606			0.200625	-0.519515
		A0A087WVM4;B7ZM99;Q6UB35;H0Y327;Q4VXM0;Q4VXV2;Q4VXM1;Q5JYA8;Q5JYA3	0.632344	0.624979			0.199047	-0.678121
		K7EJE8;K7EKE6;P36776;K7ER27;K7ER56;K7ERR6;K7EQF8	0.632987	0.538243			0.198605	-0.893669
		Q15084	0.634114	0.922707			0.197833	-0.116055
		Q7Z4H3;V9GYS5;V9GZ04	0.639531	1.19841			0.194139	0.261121
		Q6P2Q9;I3L0J9;I3L3Z8	0.64006	0.487232			0.193779	-1.03732
		H0YMI6;H0YMA1;H0YMZ1;H0YL69;P25789;H0YLS6;H0YLC2;H0YKT8;H0YN18;H0YKS0	0.640385	0.624182			0.193559	-0.679961
		P30048	0.64177	1.09863			0.192621	0.135702
		P31689	0.643275	1.41678			0.191604	0.502619
		A6NFX8;Q9UKK9;A6NJU6;A6NCQ0;H0YEY4;C9JYY9	0.643746	1.33781			0.191286	0.419869
		Q58FF6	0.647712	0.888158			0.188618	-0.171112
		Q9C0C9;K7ES11;K7EQ12	0.648564	1.44949			0.188047	0.53555
		P17174	0.648937	1.48669			0.187798	0.572107
		Q9NYJ1	0.649693	1.25961			0.187292	0.332972
		Q9Y3I0	0.650557	0.891285			0.186715	-0.166042
		Q99832;F8WAM2;F8WBP8;A0A0D9SG95	0.650763	1.18835			0.186577	0.248964
		A0A7I2V4Y9;Q13561;A8K8J9;A0A7I2V4H4;H0YI98;F8W1I6;F8VW18;A0A7I2V390;H0YHL1;F8VRV7;A0A7I2V5R4	0.651808	0.63647			0.18588	-0.651835
		A0A1B0GW95;Q96ST2	0.653515	0.815875			0.184744	-0.293581
		E7EX90;A0A7P0Z4C3;A0A804CDA6;Q14203;Q6AWB1;E7EWF7;C9J1B7;C9JZA4;C9JTE5;C9JJN7;C9JJD0;C9JKG6;E9PCY0	0.657329	1.95656			0.182217	0.968321
		C9J7L0;E9PC52;E9PIC4;E9PNS2;E9PNS6;H0YCT5;H0YDK2;H0YEU5;H0YF10;Q09028;Q16576;Q5JNZ6;Q5JP01;Q5JP02	0.65847	1.0532			0.181464	0.0747853
		Q9Y3B4	0.661032	0.91539			0.179778	-0.127542
		Q9NPF4;G3V445;G3V249	0.661646	1.40315			0.179374	0.488666
		Q5QPM7;Q92530;F5H4Z3;H0Y555;Q5QPM9	0.662918	0.629879			0.17854	-0.666853
		Q5T7C4;P09429;B2RPK0;D6R9A6;P26583	0.664188	0.649377			0.177709	-0.622872
		Q9Y285;K7ER00;K7EPH2;K7ER16;K7ERS0;K7EK06	0.665721	1.43404			0.176708	0.520083
		Q8TD16	0.666308	1.61526			0.176325	0.691766
		P08195;A0A7P0Z4P5;J3KPF3;A0A7P0TAN7;A0A7P0Z4A0;F5GZS6;F5H056;A0A7P0T9F7;A0A7P0TBF8;A0A7P0TAS6;A0A7P0T8U7;F5GZI0;A0A7P0T8F1;H0YH36;A0A7P0TAT7;H0YFS2;F5H0E2;H0YFX4	0.66807	0.683016			0.175178	-0.55001
		P84090;G3V279	0.671445	0.682353			0.17299	-0.55141
		Q9UBQ0;F8VXU5	0.672905	0.805162			0.172047	-0.312649
		P11021;A0A7P0TB36;A0A7P0TAI0	0.673238	1.10211			0.171832	0.140262
		Q5TFE4;Q5QPD0	0.673457	0.822695			0.17169	-0.281571
		Q9Y5A9;S4R3V3;A0A024R7W5;A0A087X0Q1;A0A087WY31;Q7Z739;S4R3J8;Q9BYJ9	0.674853	1.54332			0.170791	0.626036
		P50454;E9PJH8;E9PPV6;E9PR70;E9PKH2;E9PNX1;E9PK86;E9PMI5;E9PIG2;E9PRS3;E9PQ34;H0YEP8;E9PLA6	0.675896	1.13709			0.17012	0.185343
		P30049	0.677297	1.21155			0.169221	0.276855
		O15371;B0QYA5;B0QYA6;B0QYA4;B0QYA8	0.678615	1.34546			0.168377	0.428104
		Q2TAY7	0.678834	0.652266			0.168237	-0.616468
		A0A3B3IU45;P33991;A0A3B3IT92;E5RG31;A0A3B3IS57;A0A3B3ITP6;A0A3B3IRR8;A0A494C100;Q9UJA3	0.680421	0.806408			0.167223	-0.310419
		E7EQY4;E7ESY4;E7EV10;E9PCS8;F6RRE2;F8W9Y9;H0Y4T7;H7C3F3;O94776;Q13330;Q9BTC8	0.681311	1.43175			0.166655	0.517778
		P11717;A0A7I2V381;A0A7I2YQS7;S4R328	0.681627	1.41458			0.166453	0.500374
		P17987;E7ERF2;E7EQR6;F5H282;F5GZ03;F5H136;F5GZI8;F5H676;F5H726;F5H7Y1;F5GYL4	0.682047	0.817558			0.166186	-0.290606
		A0A1X7SBZ2;A0A5H1ZRQ2;Q92841;A0A0U1RQJ0	0.682324	1.16419			0.166009	0.219324
		Q9BSJ8;F8VZB1	0.685735	0.699372			0.163843	-0.515868
		P12532;F8WCN3;C9JSQ1;C9J995;C9J8F6;C9JJX8;C9JT96;C9J6W7;P17540	0.687298	1.1548			0.162855	0.207643
		Q9Y2L1;G3V1J5;F2Z2C0	0.688874	1.40555			0.16186	0.491132
		P26641	0.688898	0.883228			0.161845	-0.179142
		P49327;A0A0U1RQF0;A0A0U1RRG3;A0A1B0GTR5;J3KTF0	0.690201	0.691893			0.161025	-0.531379
		P54886	0.69058	0.754767			0.160786	-0.405897
		C9JBI3;P78330	0.691093	0.855091			0.160464	-0.22585
		F8VPD4;P27708;H7BZB3;H7C2E4;H7C3Z5;A0A669KBF2;P31327	0.693271	0.684762			0.159097	-0.546326
		Q8NBS9	0.694744	1.16881			0.158175	0.225041
		P62277;J3KMX5;E9PS50	0.69711	1.39376			0.156699	0.47898
		Q60FE5;P21333;A0A7P0NMY4;F8WE98;A0A087WWY3;A0A7I2V3E6;H0Y5F3;H0Y5C6;A0A669KBC6	0.699768	1.19237			0.155046	0.253826
		O15164	0.701619	0.686249			0.153899	-0.543196
		P62244;I3L3P7;I3L246;H3BN98;H3BV27;H3BT37;I3L303	0.701867	1.47464			0.153745	0.56036
		A6NGP5;H3BMV3;Q9H910;H3BMT0;H3BTV5;H3BU16;H3BMM8;B4E1P3	0.705042	1.48512			0.151785	0.570583
		G3V0E4;O75439;F8WAZ6;F8WEA6;F8WBE1	0.705144	0.755744			0.151722	-0.40403
		Q15365;F8VTZ0;H3BSP4	0.705173	0.940037			0.151704	-0.0892113
		P53621;A0A3B3IT15;A0A3B3IS84;A0A3B3ISC6;A0A3B3IU89;A0A3B3ITI7;A0A3B3ITV3;A0A3B3ISK1;A0A3B3IU78;A0A3B3IS23;A0A3B3ITX2	0.706027	0.724437			0.151179	-0.465067
		A0A6Q8PGK1;P04792;A0A6Q8PFK8;A0A6Q8PFE7;A0A6Q8PF43;A0A6Q8PHJ6;A0A6Q8PHA6;A0A6Q8PH65;A0A6Q8PGY2;C9J3N8	0.706033	1.09375			0.151175	0.129285
		Q13155;A8MU58	0.706361	0.789916			0.150973	-0.340228
		P25705;K7EK77;K7ERX7;K7ENJ4;K7EJP1;K7EQH4;K7ESA0	0.709818	1.14641			0.148853	0.197128
		P68400;E7EU96;A0A2R8YD58;A0A2R8YF43;A0A2R8Y5A0;Q8NEV1;A0A2R8YFU2;A0A2R8YDP2;A0A2R8Y4D6;A0A2R8Y4H0;V9GYA2;A0A2R8YEW1;A0A2R8YDY7;A0A087WY74;A0A2R8Y3W6;A0A2R8Y7T1;A0A2R8YCK2;A0A2R8YF47;V9GY80;A0A2R8YEL7;A0A2R8Y797;V9GYW6	0.710277	1.25457			0.148572	0.327193
		P30050	0.710697	1.351			0.148315	0.434032
		Q14166;V9GY16	0.71092	0.773529			0.148179	-0.370472
		O43852;H0Y875	0.71783	1.11669			0.143979	0.159223
		O43684;J3QT28;J3QSX4	0.718037	1.11927			0.143853	0.162556
		E7EQY1;Q96C01;C9J2Y4;C9JF51	0.718703	1.26979			0.14345	0.344586
		Q9BSH4;A0A804HJB7	0.718887	0.661424			0.143339	-0.596352
		Q8IX12;A0A0C4DGG8;F5H2E6;F5H1H2;F5H3E1	0.720447	0.707675			0.142398	-0.498842
		Q8NCA5;E9PH82;C9J3G8	0.720868	1.22138			0.142144	0.288514
		P62241;Q5JR95	0.724863	1.29767			0.139744	0.375925
		P51970	0.725874	1.29997			0.139139	0.378482
		P78371;F5GWF6;F8VQ14	0.725943	1.15726			0.139098	0.210715
		A0A3B3IRI2;P17812;B4E1E0;A0A3B3IRQ8;A0A3B3ITF6;A0A3B3ITB8;A0A3B3ITH9;A0A3B3ISY3	0.729187	1.37521			0.137161	0.45965
		Q9UJU6;H0Y5J4;B4DDD6;F8WBG8	0.729224	0.796288			0.137139	-0.328638
		O75323;C9J7B1;C9K068;H7C333	0.730715	0.736262			0.136252	-0.44171
		Q14683;G8JLG1;A0A6Q8PHC3;V9GY57;V9GYN9	0.731474	0.753226			0.135801	-0.408846
		Q14204;A0A7P0T9C4;A0A7P0TA13;A0A2R8Y5T0;A0A2R8Y706;A0A7P0T9R4;A0A7P0TAW9;A0A7P0T7V5;A0A7P0T916;A0A7P0T8N2;A0A7P0TBJ7;A0A7P0TAF3;A0A7P0TB75;A0A2R8Y6H2;A0A7P0T9K2;A0A7P0T9F1;A0A7P0T8W5;A0A2R8YFZ7;A0A7P0TAM4;A0A7P0T825;A0A7P0TB64;A0A7P0TAV5;A0A7P0T990;A0A804HHY6;A0A7P0T942;A0A2R8YGC7;A0A7P0T9S3;A0A7P0T934;A0A7P0T9Y3;A0A7P0TBC9;A0A7P0TAS7;A0A7P0TB96	0.732457	1.54785			0.135218	0.630262
		Q6UN15;A0A0B4J203	0.733225	0.815959			0.134763	-0.293432
		Q15054;E9PM91;E9PNC0;E9PRK3	0.733691	1.41149			0.134487	0.497221
		P08133;E7EMC6;E5RK69;E5RJF5;E5RK63;E5RFF0;E5RI05;E5RJR0;E5RIU8;H0YC77	0.734544	0.710015			0.133982	-0.494079
		Q99829;B0QZ18;F2Z2V0;A6PVH9;E7ENH5;Q5JX56;Q5JX58;Q5JX59;Q5JX60;Q5JX44;Q5JX55;Q5JX45;Q5JX52;Q5JX61;Q5JX54;H0Y524;E7EV27;Q5JX57;Q5JX53	0.736041	1.22784			0.133098	0.296123
		P53396;K7EIE7;K7ESG8	0.736061	0.815657			0.133086	-0.293966
		Q86XP3;A0A0A0MSJ0;J3QRI2;J3KTK9	0.740126	1.10034			0.130695	0.137955
		F8VVM2;F8VWQ0	0.745265	0.722882			0.127689	-0.468168
		Q7RTV0	0.745354	1.27696			0.127638	0.352713
		O95757;E9PDE8;D6RJ96;A0A0A0MSM0;Q92598;A0A087WTS8;A0A087WYC1;P34932	0.747129	0.803675			0.126604	-0.315316
		Q14315	0.747511	1.40038			0.126382	0.485819
		Q8N1F7;H3BVG0;H3BRI8;H3BM93;H3BMX0;H3BNN5;H3BV11;H3BP95;H3BNG7;H3BV15;H3BRD9;H3BPA9;H3BVE2	0.747754	1.56365			0.126242	0.644916
		J3KN29;O00233;F5H7X1;F5H5V4;F5GX23;F5H169	0.748698	0.875184			0.125694	-0.192342
		P06280;A0A6Q8PFA9;A0A3B3IUC4;A0A6Q8PGG0;A0A6Q8PHD1;A0A6Q8PHM8;V9GYN5;A0A669KAY7;A0A669KB83;A0A3B3IRU3	0.752256	0.764067			0.123634	-0.388228
		A0A0G2JQA4;A0A0G2JQM1;A0A0G2JRF9;A0A0G2JRS3;A0A0G2JS82;E9PNC4;E9PR62;M0R2D9;O94973;O95782	0.753051	0.656647			0.123175	-0.606811
		A0A494C1Q4;A0A494C1E2;O95394;A0A087WT27;J3KN95;A0A494C0G1;H0Y987;H0Y8I3;A0A494C163;A0A494C099;A0A494C076;D6RCQ8;D6RF77;D6RIS6	0.753502	0.877567			0.122916	-0.188419
		Q9Y224;G3V4C6;H0YJB9;G3V4E7	0.754035	1.24755			0.122609	0.319095
		Q09666	0.756408	0.727378			0.121244	-0.459224
		Q96P70	0.758952	0.687694			0.119785	-0.540162
		Q14974;J3KTM9;J3QR48;J3QKQ5;J3QRG4	0.760343	1.15068			0.11899	0.202486
		Q92890;C9J6N9;C9JNP9;C9IZG3	0.760842	1.28351			0.118705	0.36009
		P48735;H0YL11	0.761424	0.771163			0.118373	-0.374892
		F5H7C6;F5GYF7;F5H248;Q9UBW8;F5H4U8;F5H4Z0;F5H3M6;G3XAP1;F5GXT7	0.761725	0.766296			0.118202	-0.384026
		A0A3B3ITT5;P47914	0.765283	0.80985			0.116178	-0.304273
		Q15717;M0QZR9;M0R055	0.766584	0.859079			0.11544	-0.219137
		A8K7Q2;E9PI65;E9PK54;E9PKE3;E9PLF4;E9PM13;E9PN25;E9PN89;E9PNE6;E9PPY6;E9PQK7;E9PQQ4;E9PS65;P11142;P54652	0.766591	0.910149			0.115436	-0.135825
		A0A0A0MRQ9;A0A2R8Y7H4;A0A6Q8PEU0;A0A6Q8PG13;A0A6Q8PG82;A0A6Q8PGP2;A0A6Q8PGX9;A0A6Q8PHI4;A0A6Q8PHK9;A6NMS2;B1ALA7;B1ALA9;D3YTJ7;H7C540;P11908;P60891	0.767507	1.11049			0.114918	0.15119
		A0A087WU93;A0A087WYD1;A0A087WZQ6;A0A087X253;C9J1E7;H7C034;K7EJ01;K7EJX1;K7EN71;K7ERB2;P63010;Q10567	0.773103	1.26898			0.111763	0.343669
		P62318;H3BT13	0.773248	0.942744			0.111681	-0.0850626
		Q14444;E9PLA9;G3V153	0.77386	0.898178			0.111338	-0.154927
		P04080;A0A1W2PS52;A0A1W2PQG6	0.774439	1.12335			0.111013	0.167806
		P52815;B4DLN1	0.775495	0.898361			0.110421	-0.154633
		Q13435;E9PPJ0;E9PJ04;H0YCG1;E9PJT3;H0YEX5;E9PIL8	0.777392	0.941144			0.10936	-0.0875129
		P32929	0.777957	1.18743			0.109044	0.24784
		P04264;CON__P04264	0.781825	0.822652			0.106891	-0.281646
		E7ETU9;O00469	0.782031	0.836391			0.106776	-0.25775
		P12956;B1AHC9	0.784887	1.19187			0.105193	0.253226
		Q9UFN0;Q9BS92	0.784926	0.870669			0.105171	-0.199803
		P30533;A0A3B3IRQ7;D6REW6	0.788001	0.849743			0.103473	-0.234901
		F6T1Q0;Q6L8Q7	0.792673	0.837828			0.100906	-0.255274
		A0A2R8YCW1;A0A2U3TZJ9;O00571;A0A0D9SG12;A0A0D9SF53;A0A2R8Y645;A0A2R8YF78;A0A0D9SFB3;A0A2R8YFS5;A0A2R8Y5G6;A0A2R8YFR4;A0A2R8Y4A4;F6S8Q4;A0A2R8YDT5;A0A2R8Y7T2;A0A2R8YDH3;O15523;A0A0J9YVQ7;A0A087WVZ1;C9J081;C9J8G5;A0A2R8Y650;A0A2R8YCU0;Q9NQI0;A0A2R8YF89;D6RCM4;A0A087WX09;H0Y960;A0A2R8Y4D2	0.792771	0.914711			0.100852	-0.128612
		H0Y938;H0YAC7;P35606;A0A7I2V258;A0A7I2V3G0;A0A7I2YQF9;D6R997;D6RBZ7;D6RCL6;D6RBG7;D6RBT6	0.795084	0.846251			0.0995867	-0.240842
		P00491;G3V5M2;G3V393;G3V2H3	0.795242	0.933536			0.0995005	-0.0992227
		Q7KZF4;H7C597	0.796095	1.28302			0.0990353	0.359545
		Q06124;A0A1W2PPU4;H0YF12;A0A0U1RRI0	0.798234	1.21619			0.0978697	0.282371
		P48643;B7ZAR1;E9PCA1;E7ENZ3;D6RIZ7;H0Y914	0.798534	1.10019			0.0977065	0.137757
		D6RBW1;P06730	0.798669	0.912339			0.097633	-0.132359
		A0A0A0MQS1;Q53H96;B5MD87;F8WEI0	0.799645	1.22386			0.0971028	0.291434
		P29401;A0A0B4J1R6;E9PFF2;F8W888;F8WAX4	0.799712	1.11328			0.0970665	0.15481
		Q07666;A0A6Q8PGH5;O75525;Q5VWX1	0.801107	1.17745			0.0963097	0.235671
		A0A7I2V2X6;P10809;A0A7I2V599;A0A7I2YQK6;A0A7I2V5M1;A0A7I2V5K3;A0A7I2YQ71;A0A7I2V369;E7ESH4;E7EXB4;C9JL25;C9JCQ4;C9JL19;C9J0S9	0.803928	1.13139			0.094783	0.178098
		O14744;G3V580;G3V2L6;H0YJX6;G3V5L5;G3V2X6;C9JSX3;H0YJ77;G3V507;G3V2F5;G3V5T6;H0YJD3;H7BZ44	0.804169	1.20801			0.0946524	0.272632
		O95347;Q5T821	0.807141	1.22768			0.0930508	0.295933
		A0A087WVQ6;Q00610;J3KS13;A0A087WX41;P53675;J3QL20;J3KSQ2;K7EJJ5	0.808226	1.34791			0.0924672	0.430722
		P43490;A0A7P0T9I9;A0A7P0T973;A0A7P0T895;A0A7P0T931;A0A7P0T8L3;A0A7P0TAS5;A0A7P0T862;A0A7P0T8D2;A0A0C4DFS8;A0A7P0TA73;A0A7P0TBB7;A0A7P0T941;A0A7P0Z466;B7Z8W6;A0A7P0Z4N0;A0A7P0T9F0;A0A7P0TB17;A0A7P0T8Z3;A0A7P0T8R4;A0A7P0TAI8;A0A7P0Z437;A0A7P0Z4L4;C9JG65;C9JF35;A0A7P0TAZ2	0.808843	0.752659			0.0921359	-0.409932
		P22102;F8WD69;C9JBJ1;C9JTV6;C9JZG2;C9JKQ7;A0A140TA71;H7C366	0.809485	1.11627			0.0917913	0.158683
		P04843;B7Z4L4;F8WF32	0.809792	1.19634			0.0916265	0.258624
		P22059;H0YCV6;H7C1R2;H7C368;H7C428	0.810316	1.25063			0.0913454	0.322652
		Q9HCN8	0.810788	0.788322			0.0910929	-0.343143
		P28482;E9PJF0;H0YDH9;K7ELV1;K7EN18;P31152;Q16659	0.812232	0.758122			0.0903197	-0.399497
		P23246;H0Y9K7;H0Y9U2	0.815152	0.921458			0.0887612	-0.118009
		P04083;Q5T3N1;Q5T3N0	0.81765	0.797866			0.0874325	-0.325782
		P49915	0.818655	0.868265			0.0868992	-0.203793
		A0A7P0Z4B9;Q16531;A0A7P0TAK7;A0A7P0T965;A0A7P0T870;A0A7P0Z3Z5;F5GY55;A0A7P0TB30;F5GWI0;F5H2L3;A0A7P0Z4L2;F5GZY8;A0A7P0TAX4;F5H198	0.818809	0.773931			0.0868175	-0.369723
		P50570;K7EMQ3;A0A0D9SFB1;A0A0U1RQP1;A0A0D9SFE4;Q05193;A0A1B0GUX5;A0A1B0GU67;E5RHK8;Q9UQ16;H7C5U0;E5RIK2	0.819414	1.21044			0.0864965	0.275527
		Q15417;E9PDU6	0.822214	0.884041			0.0850151	-0.177815
		G3V2J8;P07900;P08238;Q14568;Q58FF7;Q58FG0	0.826314	0.936987			0.0828547	-0.0938993
		Q9NZL9;H7C0X7;E5RJR3	0.827076	1.03762			0.0824545	0.0532733
		O95817;C9JFK9	0.827449	1.09488			0.0822588	0.130774
		O14745;J3QRP6	0.828622	1.05757			0.0816435	0.0807543
		Q12792;F8VS81;F8VRG3	0.831216	1.18725			0.0802863	0.247629
		Q15942;H0Y2Y8;C9JJK5;C9IZ41;H7C3D3;H7C3R3	0.831574	0.816112			0.0800992	-0.293161
		A0A7P0TB51;Q5T4U5;P11310;A0A7P0TB55;A0A7P0T8G6;A0A7P0T932;F6YB23;H0YDT5;E9PJM9;A0A7P0TA39;A0A7P0TAB2;A0A7P0TBD1;A0A7P0T8J9;A0A7P0TA63	0.832998	1.05505			0.0793559	0.0773056
		D6RBD7;C9J1V9;O43324	0.833035	1.09949			0.0793369	0.136841
		D6RCD7;P38646;A0A7I2V2G2;A0A7I2V3F7;A0A7I2YQB2;A0A7I2V2S7;H0Y8K0;A0A3B3ITI4;H0Y8S0	0.833506	1.05667			0.0790912	0.0795191
		A0A087WXM6;J3QQT2;J3KRX5;A0A0A6YYL6;P18621;J3QLC8;A0A0A0MRF8;J3KRB3;A0A087WWH0;J3QS96;A0A087WY81;J3KSJ0	0.834658	0.806891			0.0784914	-0.309555
		A0A6Q8PGW4;A0A6Q8PGI6;A0A6Q8PGA8;A0A6Q8PHH9;P41250;A0A6Q8PGZ8;A0A6Q8PHI7;H7C443;A0A6Q8PFZ6;A0A6Q8PH49;A0A6Q8PF45;A0A6Q8PFV5;A0A6Q8PGZ9;F8WCK4;A0A6Q8PGN7	0.836201	1.24162			0.0776894	0.312222
		Q96EY7;B8ZZQ4;F8WE76	0.836479	1.21504			0.077545	0.281
		Q15293;E9PP27	0.839507	0.915734			0.0759756	-0.126999
		A0A2R8Y891;P08237;F8VZI0;F8VX13;F8VZQ1;F8VP00;H0YHB8;F8VSF7;F8VTQ3;F8VW30;F8VUB8;F8VYK8;F8VVE3	0.841624	0.815424			0.0748821	-0.294378
		P78346;Q5VU11;Q5VU10	0.842415	0.856338			0.0744741	-0.223748
		A0A7P0TA35;P07237;A0A7P0TB26;A0A7P0TA71;I3L4M2;A0A7P0T8C0;A0A7P0T8X1;A0A7P0TA97;H7BZ94;A0A7P0T9K9;A0A7P0T8J3;I3L3P5;I3L0S0;H0Y3Z3;A0A7P0T9U6;A0A7P0T9D6;I3L514;B3KTQ9;A0A7P0Z4S2;A0A7P0Z4J0;A0A7P0TAX9;I3NI03;A0A7P0TBP8;A0A7P0Z476;I3L3U6;A0A7P0T9S9;A0A7P0T9E3;I3L1Y5;A0A7P0T940;A0A7P0Z4B2;A0A7P0TBA3;A0A7P0Z4F8	0.843467	1.08662			0.0739318	0.119849
		P04406;E7EUT5;O14556	0.84587	0.962134			0.0726965	-0.0556897
		Q8WWM7;H3BUF6;H3BSK9;H3BSQ5;H3BUE3	0.846304	0.946661			0.0724735	-0.0790809
		O75934	0.846829	0.834864			0.0722043	-0.260387
		Q9Y678;H0Y8X7;H0Y8G2	0.849953	1.16182			0.070605	0.216381
		O75643;A0A494C1A5	0.850278	1.173			0.070439	0.230203
		A0A0G2JIW1;P0DMV8;P0DMV9;P17066;P34931;P48741;Q53FA3;V9GZ37	0.85147	1.02872			0.0698307	0.0408542
		A0A087WYY5;A0A7I2V4F7;C9J9S3;C9JP48;E7ETD8;E9PMD7;F8VR82;F8VYE8;F8W0W8;F8W1A0;F8WE71;H0Y3Y6;P36873;P62136;P62140	0.852811	1.20036			0.0691471	0.263464
		A0A087WY71;E9PFW3;Q96CW1;C9JJ47;H7C4C3;C9JTK4;C9JGT8	0.853626	0.854163			0.0687322	-0.227417
		P32322;E2QRB3;J3KQ22;J3QL24;J3QKT4;J3QR88;J3QLK9;J3QL32;J3QL23;J3KTA8;J3QKT3;J3QRZ0;J3KSA9	0.854347	1.09337			0.0683655	0.12878
		P13667;A0A499FI48;C9JMN9	0.8557	1.04701			0.0676783	0.0662782
		P31153;Q00266	0.859068	0.944874			0.0659724	-0.0818068
		P46109	0.860607	0.92493			0.0651953	-0.112583
		A0A7I2V5A1;A0A7I2V5T4;A2A274;Q99798;A0A7I2V3U0;A0A7I2V586;A0A7I2V3F1;A0A7I2V614;A0A7I2V538;A0A7I2V6A6;A0A7I2V4I8;A0A7I2V5W7;A0A7I2V3C8;A0A7I2V3U7;A0A7I2V5U4;A0A7I2V2Y4	0.860751	0.897165			0.0651224	-0.156555
		Q14008;E9PQH5;H0YDX5;H0YCF6;H0YEK7	0.863986	1.21443			0.063493	0.280279
		M0R210;P62249;M0R3H0;Q6IPX4;M0QX76;M0R1M5	0.86425	1.21699			0.0633608	0.283321
		P49411;H3BNU3	0.865787	0.952617			0.062589	-0.070032
		Q06203;D6RCC8;D6RE15	0.866981	0.947969			0.0619902	-0.0770875
		Q9Y230;M0R0Y3;X6R2L4;M0QXI6;M0R0Z0;M0QXZ7;A0A1W2PS48	0.867295	1.08278			0.0618333	0.114744
		A0MZ66	0.867327	0.833467			0.0618171	-0.262803
		Q49AN9;F5H013;P62308;A8MWD9;C9JVQ0	0.868981	0.921926			0.0609897	-0.117276
		A0A0D9SES8;H0YKH0;H0YKN8;H0YKT5;H0YL70;H0YLI3;H0YLW9;H0YNI7;H0YNT2;K7EJR7;K7EMK7;Q04724;Q04725;Q04726;Q04727;Q5T3G3	0.870015	0.878591			0.0604733	-0.186736
		A0A1W2PR68;A0A1W2PPH1;P23368;A0A1W2PQT3;A0A1W2PQH3;A0A1W2PQY8;A0A1W2PQF8;A0A1W2PQ37;A0A1W2PRH1;A0A1W2PRS2;A0A1W2PRY9;A0A1W2PQH4	0.871242	0.873276			0.0598611	-0.19549
		O75717	0.871484	0.906755			0.0597404	-0.141215
		P54577;A0A6Q8PFX2;A0A0C4DGZ5;A0A6Q8PFX4;A0A6Q8PF15;A0A6Q8PFC1	0.872601	0.91013			0.0591841	-0.135855
		P35998;C9JX88;C9JLS9	0.872793	1.13138			0.0590889	0.178086
		Q9HCC0;A0A804HLJ9;A0A804HKE8;A0A804HJ24;A0A804HJ84;A0A804HK37;A0A804HJ31;A0A804HL02;A0A804HJL2;A0A804HJC1;A0A804HHS4;A0A804HIH3;A0A0S2Z5R4;A0A804HKH3;D6RDF7;A0A804HJW5;D6R9R1;A0A804HJW2;A0A0G2JM88;D6RD67	0.875871	1.14883			0.0575598	0.200164
		M0QWZ7;Q9NP81;M0R2C6;M0QX29;B4DJM9;M0R259;M0R1C0;M0R2H5	0.878043	0.87175			0.0564842	-0.198014
		P61160;F5H6T1	0.879414	1.13202			0.0558066	0.1789
		J3KTA4;P17844;A0A0G2JLI4;A0A7I2V507;A0A7I2V2S0;A0A7I2V5F5;J3KRZ1;J3QRQ7;J3QSF1;J3KTQ4;J3QR02;X6RLV5;J3QRN5	0.880126	0.917546			0.0554552	-0.124147
		H0Y5R6;A0A1B0GVN9;P06132;A0A494C0S8;Q5T446;A0A494C0Q8;A0A494C085;A0A1B0GVZ4;A0A494C007;A0A494BZY8;A0A494C0P4;A0A494C1D8;A0A494C1T3	0.882265	1.18807			0.0544008	0.248617
		P08243;F8WEJ5;C9J057;C9JT45;C9JM09;C9JLN6	0.882568	0.846235			0.0542517	-0.24087
		A0A2R8Y5S7;A0A2R8Y7M3;E7EQR4;P15311;P26038;P35241	0.883722	0.883399			0.0536845	-0.178863
		Q5JXI8;A0A494C0D6;Q13642;Q5JXH8;Q5JXH7;Q5JXI3;A0A0D9SFZ9;Q5JXI2;A0A0D9SFI6;A0A0D9SFB0;Q5JXH9;A0A0D9SGB2;Q5JXI0;A0A494C0J3;A0A0D9SGD1;A0A0D9SEY7	0.884897	0.983224			0.0531072	-0.0244084
		F5H1S9;G8JLB3;Q9Y606;F5H168;F5GY32;F8W9U5;F5H1B2;F5GXL3	0.886246	0.86959			0.0524458	-0.201593
		P0DPI2;A0A0B4J2D5;A0A096LPI6;A0A096LNH5;A0A096LNJ1;A0A096LP73;A0A2R8Y6K9;H7C1F6;A0A2R8YDR7;H7C2G3;F2Z2Q0;A0A096LP12	0.888335	0.871949			0.0514232	-0.197685
		H0Y8R1;F5H5I6;H0YAK1;Q12849;H0YAM1	0.888395	0.942941			0.0513939	-0.0847599
		F8W079;F8W0P7;H0YH81;H0YI37;P06576	0.890266	0.930499			0.0504803	-0.103924
		O75663	0.890345	1.07087			0.0504416	0.0987767
		A0A7I2V2T3;P12268;H0Y4R1;E7ETK5;A0A7I2YQK5;A0A7I2V5N6	0.891382	0.950491			0.0499363	-0.0732549
		Q14152	0.891795	1.13977			0.0497348	0.188746
		F8W651;F8VVA7;P61923;F8VYK5;F8VXB1;F8VUC5;F8W156;F8VXR1;F8VYZ4	0.892193	0.897381			0.0495413	-0.156207
		P78540	0.892395	1.07657			0.0494428	0.106442
		Q9UBS4;A0A7P0T9E8;H7C2Y5	0.892428	1.07403			0.049427	0.103037
		E9PKU7;E9PNH1;F5H6X6;Q14697	0.895055	0.906711			0.0481501	-0.141285
		Q14320;B0S8I6;Q9Y247	0.895105	0.950288			0.0481262	-0.0735626
		P30566;A0A7P0Z472;A0A7P0T9A7;A0A096LNY6;A0A1B0GTJ7;A0A1B0GWJ0;A0A0A6YY92;A0A7P0T8E4;A0A1B0GTG9;A0A1B0GWF8;A0A096LNY5;A0A096LP92;A0A096LNY4;A0A096LP72;A0A096LPA2;B4DEP1;A0A1W2PRX2;A0A096LP76;A0A096LNT0;V9GY96	0.896101	0.877415			0.0476432	-0.188669
		P63167;Q96FJ2;F8VXI7;F8VXL2;F8VRV5	0.896862	0.8969			0.0472744	-0.156981
		Q9NSD9	0.899107	1.07545			0.0461888	0.104936
		P43487;F6WQW2;C9JXG8;C9JJ34;C9JGV6;C9JDM3;C9JIC6	0.899659	0.894076			0.0459223	-0.16153
		Q9Y2V2;H3BSW7;H3BUY4;H3BPY5;H3BNU9;H3BTK3;I3L3X8	0.899882	1.10711			0.0458143	0.146801
		A0A0J9YWE8;A0A0J9YWZ2;B0AZS6;B4DJF2;B7Z2E6;E5RGE1;E5RIR4;E7ESK7;E7EVZ2;E7EX29;E9PD24;E9PG15;H0YB80;I3L0W5;I3L3T1;K7EM20;P27348;P31946;P31947;P61981;P62258;P63104;Q04917;Q4VY19;Q4VY20	0.904655	1.15575			0.0435168	0.20883
		B4DY09;Q12905;X6R6Z1;A0A0A0MRL0	0.905103	0.935066			0.0433021	-0.0968602
		Q5SRQ6;P67870;A0A7I2YQ78;Q5SRQ3;N0E472;A0A0G2JM12;A0A7I2V500;N0E644;A0A0G2JM58;A0A7I2YQQ2	0.909782	1.04699			0.0410628	0.0662542
		A0A6Q8PFA7;A0A6Q8PFQ8;A0A6Q8PFS4;A0A7I2PK44;A0A6Q8PG15;A0A6Q8PFM5;A0A6Q8PFE1;O95831;A0A6Q8PFW2;A0A7I2RLJ8;A0A6Q8PHC0;A0A6Q8PHJ9;A0A6Q8PF87;E9PMA0;A0A6Q8PFN1;A0A6Q8PHJ4	0.910605	1.02952			0.04067	0.0419707
		F2Z2Y8;Q9H0E2;E9PNS3;E9PP67;E9PQ25;E7EN89	0.911625	1.05359			0.0401838	0.0753068
		O00232;J3KTJ5;J3KSK1	0.911677	1.11486			0.0401589	0.156863
		H0YEH2;Q5T1Z4;Q5T1Z8;Q14671;H0YDC5;H0YC97;H0YDK8;E9PR38	0.913265	1.05019			0.0394034	0.0706436
		O15067;J3QSG0;J3QSH6;H0YGH1;J3KTL4;J3KTQ5;J3QL39;J3KT98	0.914098	0.93007			0.0390074	-0.104589
		P33176;A0A6Q8PGT2;A0A6Q8PGN1;A0A6Q8PFV6	0.915001	1.05089			0.0385785	0.0716143
		Q13405;H0YDP7;E9PI78;E9PNF1	0.915075	0.890462			0.0385433	-0.167375
		A0A7I2V5Y7;A0A7I2V535;Q15233;A0A7I2V4J2;A0A7P0MRW0;A0A7I2V4N2;A0A7I2V464;A0A7I2V4K9;H7C367;C9JYS8;C9IZL7;A0A7I2YQK8;C9J4X2;A0A7I2V447;C9JJ13	0.916594	0.9776			0.037823	-0.0326839
		O00743;Q5T1S7	0.92127	0.917995			0.0356133	-0.123442
		Q9BWJ5	0.922787	0.94721			0.0348983	-0.0782436
		Q02818;C9JKZ2;H7BZI1;C9JBD3;C9J3C1	0.923793	1.02751			0.0344256	0.0391575
		P50990;H7C4C8;H7C2U0	0.925266	0.949321			0.0337335	-0.0750316
		A0A1B0GVS3;P42025;P61163;R4GMT0	0.926321	1.07212			0.0332383	0.100463
		G5EA31;P53992	0.929165	0.924722			0.0319071	-0.112909
		K7ES25;A0A494C165;P12955;A0A494C194	0.931361	0.928754			0.0308817	-0.106632
		Q5T6F2;Q5JV08	0.932817	1.02908			0.0302036	0.0413499
		Q9UMS4;F5GY56;H0YGF3;F5H2I0;H0YGZ5	0.934272	1.06908			0.0295269	0.0963699
		Q14566	0.934858	1.02101			0.0292543	0.0300007
		O75874;C9J4N6;C9JJE5;C9JLU6	0.936088	1.03306			0.0286834	0.0469265
		P04181	0.936484	1.03686			0.0284995	0.0522185
		O43143	0.937112	0.905412			0.0282084	-0.143353
		Q9Y676;A0A0G2JIC6	0.938137	1.05853			0.0277338	0.0820629
		O00410;H0Y8C6;E7ETV3;E7EV12;E7EQT5;E7EWK4;E7EX05;E7ESZ1;C9J875;C9JQT6;C9JZD8;E7ETV8;H0Y3V4;C9JXE0;C9J583;C9JZ53;F8WF30;O60518	0.938185	0.959705			0.0277113	-0.0593377
		P46781;B5MCT8;C9JM19;F2Z3C0;A8MXK4	0.938986	1.0796			0.0273408	0.110499
		P39656;A0A0C4DGS1;U3KQ84	0.939516	1.08601			0.0270958	0.11904
		Q9BQA1;H0Y711	0.940133	1.04206			0.0268108	0.059441
		Q00839;A0A1W2PPS1;A0A1W2PP35;Q5RI18;A0A1X7SBS1;A0A1W2PPL4;A0A1W2PPH7;A0A1W2PQL0;A0A1W2PP34;A0A1W2PRZ7;A0A1W2PQ74;A0A1W2PQD4;A0A1W2PRI6;A0A1W2PPE9;A0A1W2PP22	0.941088	0.96126			0.0263699	-0.0570015
		A0A7I2YQC0;P06748;A0A7I2V5S2;A0A7I2V5J8;E5RI98;A0A7I2V4G8;A0A7I2V433;A0A7I2V2X9;A0A7I2V3U2;A0A7I2V3G5;A0A7I2V579;E5RGW4	0.941311	0.926538			0.0262667	-0.110077
		A0A2R8Y633;A0A2R8Y7S7;A0A2R8YFH5;F5H365;G3V1W4;G3V2R6;G3V3G5;G3V4Q2;G3V4V1;G3V5X8;Q15436;Q15437;Q5QPE2	0.941982	1.07547			0.0259575	0.104963
		Q96HQ2	0.942223	0.960953			0.0258462	-0.0574615
		Q99459	0.942463	0.948087			0.0257359	-0.0769093
		A0A7P0T9U7;C9J792;F8WEV5;Q15637	0.942649	1.09584			0.02565	0.132031
		O43242;H0YGV8	0.943429	1.05561			0.0252908	0.0780803
		O14964;A0A7I2V3Z1;A0A7I2V637;A0A7I2V3J3;A0A7I2V2R9;A0A7I2V2W5;A0A7I2V2D8;A0A7I2V3F9;A0A7I2V3I8;A0A7I2V5A2;A0A7I2V2K2;A0A7I2V6E0;A0A7I2YQD1;A0A7I2V5A3;I3L1P5;A0A7I2V307;A0A7I2V4X6;A0A7I2V628;A0A7I2V5D6;I3L165;I3L1E3;A0A7I2V331;A0A7I2V5W6;A0A7I2V5N3;A0A7I2V310	0.943487	1.06268			0.0252641	0.0877085
		Q8N7H5;B4DGJ5	0.944034	0.970704			0.0250122	-0.0428963
		Q9Y490;Q9Y4G6;H0YMT1;A0A1B0GVU7	0.94458	0.954467			0.0247613	-0.0672334
		P20674;H3BNX8;H3BRM5;H3BV69;H3BRI0	0.9475	0.941401			0.023421	-0.0871185
		Q08211	0.948159	0.956537			0.0231188	-0.0641073
		P07814;V9GYZ6	0.949041	1.07983			0.022715	0.110806
		P07919	0.950403	1.02129			0.0220923	0.0303905
		C9JSZ1;E9PEB5;Q96AE4	0.951711	1.01834			0.0214951	0.0262239
		Q96KP4;J3QKT2;J3KRD5;J3QQN6;J3QR27;J3QLU1;A0A087WVS2;J3QKQ0;J3QRD0;J3QL02;J3KSV5;A0A087WYZ1;J3KSS4;J3QRA8;J3QRH4	0.952616	1.05171			0.0210822	0.0727363
		J3QRG6;P42771;K7ES20;K7ENC6;P42772	0.956648	1.03298			0.0192479	0.0468123
		A0A1B0GVI3;P13645;CON__P13645;CON__P02535-1;CON__P08779;P08779;CON__A2A4G1;CON__Q7Z3Y7;CON__Q148H6;Q7Z3Y7;CON__Q9Z2K1;CON__Q7Z3Z0;CON__Q7Z3Y8;CON__Q3ZAW8;Q7Z3Y8;Q7Z3Z0;CON__Q7Z3Y9;Q7Z3Y9	0.958422	0.957271			0.0184432	-0.0630007
		P14868;H7BZ35;C9J7S3;C9JLC1;C9JQM9;H7C278	0.958861	1.0544			0.0182445	0.0764207
		G5E9D5;Q9BQ52;E7ES68;H7C2I4;V9GYS7;J3QRS2;V9GYU5;J3QL08;J3QLK4;V9GZ72	0.960413	0.967847			0.0175419	-0.0471498
		E9PB90;P52789;P52790	0.960954	0.970649			0.0172975	-0.0429778
		P14618;A0A804F6T5;A0A804F729;B4DNK4;H3BTN5;H3BR70;H3BQ34;H3BUW1;H3BTJ2;H3BT25;H3BU13;H3BN34;H3BQZ3;P30613	0.961329	1.02426			0.017128	0.0345855
		Q9NQG5;A2A2M0	0.964887	1.02298			0.0155233	0.0327837
		P00367;A0A804HJD7;A0A804HKE0;P49448;A0A804HJZ0;A0A804HHS2;A0A804HHU3;A0A804HIA0;A0A804HLC0	0.965652	1.02595			0.0151796	0.0369658
		E5RFI6;E5RFP9;E5RG37;E5RGV4;E5RH52;E5RHE7;E5RJ04;E5RK19;E7ESJ6;H3BM24;O15379;Q13547;Q5TEE2;Q92769	0.96629	1.04403			0.0148926	0.0621664
		O60763;REV__R4GMN2;REV__Q5VZ89	0.966297	0.96194			0.0148894	-0.0559816
		Q9Y4X5;A0A087WT96;H3BSK4;H3BNB9	0.967579	0.962179			0.0143137	-0.0556226
		Q7L576;Q96F07;E7EVJ5;H7C229;H0YL50;A0A0G2JR96;A0A0G2JQT1;A0A087WWZ1;E7EW33;A0A087WTQ3;A0A087WVE1;A0A087WU52;A0A0G2JQH3;A0A087WVZ5;A0A0G2JRV9;A0A087WWL1;A0A0G2JRX2	0.96811	1.03335			0.0140754	0.0473334
		O75436;S4R3Q6;S4R2Y3	0.968421	0.968071			0.0139358	-0.0468155
		Q86VP6;A0A0C4DGH5;H0YH27	0.970994	1.01074			0.0127835	0.015406
		P49368;B4DUR8;E9PRC8;Q5SZX6;E9PQ35;E9PM09;Q5SZW8;Q5SZX9	0.980145	1.01058			0.00870972	0.0151855
		M0R208;Q16740	0.980209	1.01832			0.00868116	0.0261882
		Q9NTM9;A0A0B4J226;Q5TCZ7	0.981903	0.976989			0.00793141	-0.0335852
		Q9UNS2;H7C3P9;C9JLV5;J3QKR0;K7ES36;J3QL22;J3QS85;K7ELN6;J3KTQ1	0.98223	0.978013			0.007787	-0.0320752
		P00390;A0A2R8YF59;H0YC68	0.98462	1.01273			0.00673154	0.0182532
		Q8NFH3	0.985165	0.984712			0.0064909	-0.022226
		O00231;J3QRY4;J3QS13;J3KSW3	0.989396	0.995624			0.00462969	-0.00632717
		Q9UHD8;A0A6Q8PHC2;K7EL40;K7ENL0;K7EK18;K7EQD7;K7EIE4;K7EPY1;K7ER52;K7EJV0;K7ER14;K7EJ51;K7EJZ2;K7EKN4;K7ENQ5;K7EN52;K7ER34	0.989549	0.988694			0.00456252	-0.0164036
		P50991	0.992748	1.00297			0.00316114	0.00427279
		P31942	0.993478	0.988886			0.00284157	-0.0161246
		P05412	0.996505	1.00334			0.00152063	0.00480856
		O75607	0.997008	0.995821			0.00130139	-0.00604123
		Q8WVC0	0.998518	0.999173			0.00064405	-0.00119419

## Sheet: Not present in both replicates
MaxQuant ID	Protein IDs	Protein symbols	Majority protein IDs	Redundant groups sharing any peptides	Redundant groups sharing >20% peptides	Molecular mass	Best protein identifier	Best protein description	Best protein symbol	iBAQ peptides	iBAQ	iBAQ 1_-UV	iBAQ 2_-UV	iBAQ 3_+UV	iBAQ 4_+UV
635	H3BPR6;H3BN13;H3BST1;Q9UL45	H3BN13;H3BPR6;H3BST1;Q9UL45	H3BN13;H3BPR6;H3BST1;Q9UL45	635	635	6314	H3BPR6	None	None	2	17052000	0	0	0	17052000
519	E9PPX6	E9PPX6	E9PPX6	519	519	5148.8	E9PPX6	None	None	2	2038500	0	0	0	2038500
666	J3KRC4;Q8TCD5	J3KRC4;Q8TCD5	J3KRC4;Q8TCD5	666	666	20456	J3KRC4	None	None	9	1139900	0	0	0	1139900
956	P23511	P23511	P23511	956	956	36876	P23511	None	None	2	981260	0	0	0	981260
570	F8WE41;P52298	F8WE41;P52298	F8WE41;P52298	570	570	6199	F8WE41	None	None	2	837530	0	0	0	837530
146	A0A1W2PQV2;H3BUH9;P23434	A0A1W2PQV2;H3BUH9;P23434	A0A1W2PQV2;H3BUH9;P23434	146	146	10999	A0A1W2PQV2	None	None	3	719160	0	0	0	719160
98	D6RAG0;E7EP90;A0A0B4J2F8;A0A0B4J1Z8;F8WF84;F6S314;E2QRJ6;A6NFM0;E7EWC6;Q9H1A7;Q9GZM3;P52435	A0A0B4J1Z8;A0A0B4J2F8;A6NFM0;D6RAG0;E2QRJ6;E7EP90;E7EWC6;F6S314;F8WF84;P52435;Q9GZM3;Q9H1A7	A0A0B4J1Z8;A0A0B4J2F8;A6NFM0;D6RAG0;E2QRJ6;E7EP90;E7EWC6;F6S314;F8WF84;P52435;Q9GZM3;Q9H1A7	98	98	7974.2	D6RAG0	None	None	5	650050	0	0	0	650050
1196	P69905;G3V1N2;A0A2R8Y7C0	A0A2R8Y7C0;G3V1N2;P69905	A0A2R8Y7C0;G3V1N2;P69905	1196	1196	15257	P69905	None	None	8	644550	0	0	0	644550
503	E9PKA1;F5H4Y5;E9PQK4;E9PSH0;F5H0D8;E9PKU1;G5EA30;Q92879	E9PKA1;E9PKU1;E9PQK4;E9PSH0;F5H0D8;F5H4Y5;G5EA30;Q92879	E9PKA1;E9PKU1;E9PQK4;E9PSH0;F5H0D8;F5H4Y5;G5EA30;Q92879	503	503	6531.2	E9PKA1	None	None	3	617720	0	0	0	617720
680	J3QT56	J3QT56	J3QT56	680	680	8234.6	J3QT56	None	None	6	588810	0	0	0	588810
10	F8W099;F8W606;G8JLQ3;A0A087WSV2;F8W036;F8VP73;P78537	A0A087WSV2;F8VP73;F8W036;F8W099;F8W606;G8JLQ3;P78537	A0A087WSV2;F8VP73;F8W036;F8W099;F8W606;G8JLQ3;P78537	10	10	5132.9	F8W099	None	None	2	567160	0	0	0	567160
622	H0YKU1;H0YNJ8;Q9NYL9	H0YKU1;H0YNJ8;Q9NYL9	H0YKU1;H0YNJ8;Q9NYL9	622	622	20790	H0YKU1	None	None	12	551480	0	0	0	551480
9	K7ERG6;E5RGH0;K7EJG2;A0A2R8Y4V3;E9PN20;D6RB60;B4E159;D6RGC2;D6RIY0;A0A087WTY0;A0A075B7G4;Q15928;Q3SXZ3;Q8TB69;B4DXR9;Q8IYB9	A0A075B7G4;A0A087WTY0;A0A2R8Y4V3;B4DXR9;B4E159;D6RB60;D6RGC2;D6RIY0;E5RGH0;E9PN20;K7EJG2;K7ERG6;Q15928;Q3SXZ3;Q8IYB9;Q8TB69	A0A075B7G4;A0A087WTY0;A0A2R8Y4V3;B4DXR9;B4E159;D6RB60;D6RGC2;D6RIY0;E5RGH0;E9PN20;K7EJG2;K7ERG6;Q15928;Q3SXZ3;Q8IYB9;Q8TB69	9	9	6034.9	K7ERG6	None	None	5	415330	0	0	0	415330
643	H7BYF4;O94888	H7BYF4;O94888	H7BYF4;O94888	643	643	13141	H7BYF4	None	None	5	407030	0	0	0	407030
76	A0A3F2YNX8;A0A0A0MRJ6;P22061;F6S8N6;C9J0F2	A0A0A0MRJ6;A0A3F2YNX8;C9J0F2;F6S8N6;P22061	A0A0A0MRJ6;A0A3F2YNX8;F6S8N6;P22061	76	76	26361	A0A3F2YNX8	None	None	15	367330	0	0	0	367330
55	A0A087X142;A6NMH6;A6NFQ9;F8W8I8;Q92599	A0A087X142;A6NFQ9;A6NMH6;F8W8I8;Q92599	A0A087X142;A6NFQ9;A6NMH6;F8W8I8;Q92599	55;447	55	49355	A0A087X142	None	None	19	352080	0	0	0	352080
1195	P68871;F8W6P5;A0A2R8Y7R2;P02042	A0A2R8Y7R2;F8W6P5;P02042;P68871	P68871	1195	1195	15998	P68871	None	None	11	330890	0	0	0	330890
87	A0A0A0MT32;Q5T073;P38571	A0A0A0MT32;P38571;Q5T073	A0A0A0MT32;P38571;Q5T073	87	87	32570	A0A0A0MT32	None	None	11	325450	0	0	0	325450
544	F5H702;Q96GC5	F5H702;Q96GC5	F5H702;Q96GC5	544	544	12770	F5H702	None	None	7	303660	0	0	0	303660
63	K7ES69;A0A087X271;H3BVI6;B4DDF4;B4DUT8;Q99439	A0A087X271;B4DDF4;B4DUT8;H3BVI6;K7ES69;Q99439	A0A087X271;B4DDF4;B4DUT8;H3BVI6;K7ES69;Q99439	63;1337	63	16498	K7ES69	None	None	7	288950	0	0	0	288950
1515	Q96CS2	Q96CS2	Q96CS2	1515	1515	31863	Q96CS2	None	None	18	264150	0	0	0	264150
1660	Q9NZ45	Q9NZ45	Q9NZ45	1660	1660	12199	Q9NZ45	None	None	6	258800	0	0	0	258800
741	O15212	O15212	O15212	741	741	14582	O15212	None	None	8	241910	0	0	0	241910
239	F8VZJ2;A0A7I2V2K5;H0YHX9;A0A7I2V473;Q13765;E9PAV3	A0A7I2V2K5;A0A7I2V473;E9PAV3;F8VZJ2;H0YHX9;Q13765	A0A7I2V2K5;A0A7I2V473;E9PAV3;F8VZJ2;H0YHX9;Q13765	239	239	15016	F8VZJ2	None	None	6	233110	0	0	0	233110
528	H0YFI1;F5H479;F5GX19;F5H3Y3;Q6IAA8	F5GX19;F5H3Y3;F5H479;H0YFI1;Q6IAA8	F5GX19;F5H3Y3;F5H479;H0YFI1;Q6IAA8	528	528	8597.4	H0YFI1	None	None	4	223990	0	0	0	223990
83	A2ABK4;A0A0G2JI50;E9PD43;A0A0A0MT02;A0A0A0MSN9;P18615	A0A0A0MSN9;A0A0A0MT02;A0A0G2JI50;A2ABK4;E9PD43;P18615	A0A0A0MSN9;A0A0A0MT02;A0A0G2JI50;A2ABK4;E9PD43;P18615	83	83	17291	A2ABK4	None	None	8	214050	0	0	0	214050
1479	Q8WU90;H7C466	H7C466;Q8WU90	H7C466;Q8WU90	1479	1479	48602	Q8WU90	None	None	25	204090	0	0	0	204090
437	D6RA26;O43660	D6RA26;O43660	D6RA26;O43660	437	437	23520	D6RA26	None	None	12	200910	0	0	0	200910
857	P05976;P08590	P05976;P08590	P05976;P08590	857	857	21145	P05976	None	None	12	196110	0	0	0	196110
659	I3L448;Q5TC12;H0YEW4;H0YD21;A8MRA7	A8MRA7;H0YD21;H0YEW4;I3L448;Q5TC12	A8MRA7;H0YD21;H0YEW4;I3L448;Q5TC12	659	659	38861	I3L448	None	None	14	189980	0	0	0	189980
360	B4DSN5;P18031	B4DSN5;P18031	B4DSN5;P18031	360	360	41260	B4DSN5	None	None	24	189980	0	0	0	189980
159	A0A2R8YCT7;A0A2R8Y6X2;Q8TEA8	A0A2R8Y6X2;A0A2R8YCT7;Q8TEA8	A0A2R8Y6X2;A0A2R8YCT7;Q8TEA8	159	159	14535	A0A2R8YCT7	None	None	6	189580	0	0	0	189580
1673	X6RBL6;Q9UBB5	Q9UBB5;X6RBL6	Q9UBB5;X6RBL6	1673	1673	24618	X6RBL6	None	None	10	185230	0	0	0	185230
1651	Q9NV35	Q9NV35	Q9NV35	1651	1651	18609	Q9NV35	None	None	10	167960	0	0	0	167960
592	G8JLD3;X6RLX0;Q8IUD2;X6RM00;K7EPD6;H7C4G9;O15083	G8JLD3;H7C4G9;K7EPD6;O15083;Q8IUD2;X6RLX0;X6RM00	G8JLD3;Q8IUD2;X6RLX0;X6RM00	592	592	124820	G8JLD3	None	None	55	160490	0	0	0	160490
1511	Q96B26	Q96B26	Q96B26	1511	1511	30039	Q96B26	None	None	11	138510	0	0	0	138510
1489	Q92558	Q92558	Q92558	1489	1489	61651	Q92558	None	None	22	129220	0	0	0	129220
378	B7ZL14;Q96RU3	B7ZL14;Q96RU3	B7ZL14;Q96RU3	378	378	64071	B7ZL14	None	None	27	112060	0	0	0	112060
1528	Q96GS4	Q96GS4	Q96GS4	1528	1528	37226	Q96GS4	None	None	18	89995	0	0	0	89995
1565	Q9BQ67	Q9BQ67	Q9BQ67	1565	1565	49419	Q9BQ67	None	None	21	86905	0	0	0	86905
106	A0A0C4DGG1;Q9UKS6	A0A0C4DGG1;Q9UKS6	A0A0C4DGG1;Q9UKS6	106	106	46494	A0A0C4DGG1	None	None	20	83890	0	0	0	83890
1670	Q9P258	Q9P258	Q9P258	1670	1670	56084	Q9P258	None	None	27	81850	0	0	0	81850
1403	Q70Z53	Q70Z53	Q70Z53	1403	1403	37548	Q70Z53	None	None	17	80420	0	0	0	80420
1744	Q9Y5P6;A0A7I2V4B5;A0A7I2YQI5;A0A7I2V691;A0A7I2V2Y5	A0A7I2V2Y5;A0A7I2V4B5;A0A7I2V691;A0A7I2YQI5;Q9Y5P6	A0A7I2V2Y5;A0A7I2V4B5;A0A7I2V691;A0A7I2YQI5;Q9Y5P6	1744	1744	39834	Q9Y5P6	None	None	17	80348	0	0	0	80348
1071	P49321;H0YDS9;E9PRH9;H0YF33;Q5T624;E9PPQ8;E9PI86	E9PI86;E9PPQ8;E9PRH9;H0YDS9;H0YF33;P49321;Q5T624	E9PRH9;H0YDS9;H0YF33;P49321;Q5T624	1071	1071	85237	P49321	None	None	43	80182	0	0	0	80182
50	Q9BWU0;A0A087X0M4;A0A087WWF4	A0A087WWF4;A0A087X0M4;Q9BWU0	A0A087WWF4;A0A087X0M4;Q9BWU0	50	50	88813	Q9BWU0	None	None	43	78172	0	0	0	78172
361	E7EU85;E9PFF5;B4DXZ6;P51114	B4DXZ6;E7EU85;E9PFF5;P51114	B4DXZ6;E7EU85;E9PFF5;P51114	361	361	50990	E7EU85	None	None	19	77235	0	0	0	77235
1704	Q9UPT9	Q9UPT9	Q9UPT9	1704	1704	59960	Q9UPT9	None	None	24	72907	0	0	0	72907
1395	Q6P587	Q6P587	Q6P587	1395	1395	24843	Q6P587	None	None	13	68969	0	0	0	68969
880	P09497;D6RJD1	D6RJD1;P09497	D6RJD1;P09497	880	880	25190	P09497	None	None	9	65912	0	0	0	65912
662	J3KN66;H0YDU3;A0A0A0MSK5;Q5JTV8	A0A0A0MSK5;H0YDU3;J3KN66;Q5JTV8	A0A0A0MSK5;H0YDU3;J3KN66;Q5JTV8	662	662	67821	J3KN66	None	None	33	65315	0	0	0	65315
1517	Q96DV4	Q96DV4	Q96DV4	1517	1517	44596	Q96DV4	None	None	22	44470	0	0	0	44470
1470	Q8TBZ6;D6R954;X6REK4	D6R954;Q8TBZ6;X6REK4	D6R954;Q8TBZ6;X6REK4	1470	1470	39718	Q8TBZ6	None	None	19	42544	0	0	0	42544
1579	Q9BUQ8	Q9BUQ8	Q9BUQ8	1579	1579	95581	Q9BUQ8	None	None	44	40699	0	0	0	40699
1609	Q9H1B7	Q9H1B7	Q9H1B7	1609	1609	82658	Q9H1B7	None	None	38	35081	0	0	0	35081
1703	Q9UNW1	Q9UNW1	Q9UNW1	1703	1703	55051	Q9UNW1	None	None	25	29491	0	0	0	29491
1611	Q9H2G2	Q9H2G2	Q9H2G2	1611	1611	142690	Q9H2G2	None	None	60	25477	0	0	0	25477
1543	Q96QC0	Q96QC0	Q96QC0	1543	1543	99057	Q96QC0	None	None	55	16909	0	0	0	16909
1385;1404	A0A590UJJ6;A0A590UJL8;B4DEB1;K7EK07;K7EMV3;K7EP01;K7ES00;P68431;P84243;Q16695;Q5TEC6;Q6NXT2;Q71DI3	None;A0A590UJJ6;A0A590UJL8;B4DEB1;K7EK07;K7EMV3;K7EP01;K7ES00;P68431;P84243;Q16695;Q5TEC6;Q6NXT2;Q71DI3	A0A590UJJ6;B4DEB1;K7EK07;K7EMV3;K7ES00;P68431;P84243;Q16695;Q71DI3;Q5TEC6;K7EP01;Q6NXT2	1385;1404	1385;1404	15388	Q71DI3_family	Family {None}	None;A0A590UJJ6;A0A590UJL8;B4DEB1;K7EK07;K7EMV3;K7EP01;K7ES00;P68431;P84243;Q16695;Q5TEC6;Q6NXT2;Q71DI3	11	62688700	62688700	0	0	0
1486	Q8WXC6	Q8WXC6	Q8WXC6	1486	1486	6210.7	Q8WXC6	None	None	1	49185000	49185000	0	0	0
349	B2ZWH1;Q9HB71	B2ZWH1;Q9HB71	B2ZWH1;Q9HB71	349	349	5858.7	B2ZWH1	None	None	2	857080	49134000	0	0	857080
1188	P63313	P63313	P63313	1188	1188	5025.6	P63313	None	None	2	33539000	33539000	0	0	0
663	J3KNC0;P52655	J3KNC0;P52655	J3KNC0;P52655	663	663	6740.7	J3KNC0	None	None	3	30967000	30967000	0	0	0
1186	Q8WVC2;P63220;Q9BYK1;Q9BYK2	P63220;Q8WVC2;Q9BYK1;Q9BYK2	P63220;Q8WVC2;Q9BYK1	1186	1186	8850	Q8WVC2	None	None	5	26075000	25752000	0	0	322580
347	G3V4C1;B2R5W2;B4DY08;G3V4W0;P07910;G3V2Q1;G3V576;G3V555;G3V575;G3V251;B4DSU6;G3V3K6;G3V5X6;G3V2D6;G3V5V7;G3V4M8;G3V2H6;O60812;B2RXH8;B7ZW38;A0A0G2JNQ3;A0A0G2JPF8;P0DMR1	A0A0G2JNQ3;A0A0G2JPF8;B2R5W2;B2RXH8;B4DSU6;B4DY08;B7ZW38;G3V251;G3V2D6;G3V2H6;G3V2Q1;G3V3K6;G3V4C1;G3V4M8;G3V4W0;G3V555;G3V575;G3V576;G3V5V7;G3V5X6;O60812;P07910;P0DMR1	B2R5W2;B4DSU6;B4DY08;G3V251;G3V2Q1;G3V3K6;G3V4C1;G3V4W0;G3V555;G3V575;G3V576;G3V5X6;P07910	347	347	32238	G3V4C1	None	None	18	18046000	18046000	0	0	0
247;951	A0A024RA28;A0A087WUI2;A0A7I2V323;A0A7I2V3P1;A0A7I2V3P7;A0A7I2V4I6;A0A7I2V4N0;A0A7I2V4N1;A0A7I2V4S4;A0A7I2YQN4;P22626	None;A0A024RA28;A0A087WUI2;A0A7I2V323;A0A7I2V3P1;A0A7I2V3P7;A0A7I2V4I6;A0A7I2V4N0;A0A7I2V4N1;A0A7I2V4S4;A0A7I2YQN4;P22626	A0A7I2V4I6;P22626;A0A7I2V4N1;A0A7I2V3P1;A0A7I2V323;A0A7I2V4S4;A0A7I2V3P7;A0A024RA28	247;951	247;951	37429	P22626_family	Family {None}	None;A0A024RA28;A0A087WUI2;A0A7I2V323;A0A7I2V3P1;A0A7I2V3P7;A0A7I2V4I6;A0A7I2V4N0;A0A7I2V4N1;A0A7I2V4S4;A0A7I2YQN4;P22626	38	14423070	14423070	0	0	0
959	P23528;E9PP50;G3V1A4;E9PK25;E9PS23;E9PQB7;Q9Y281;E9PLJ3	E9PK25;E9PLJ3;E9PP50;E9PQB7;E9PS23;G3V1A4;P23528;Q9Y281	E9PK25;E9PP50;G3V1A4;P23528	545;959	959	18502	P23528	None	None	10	13655000	13655000	0	0	0
1037	P40926;G3XAL0	G3XAL0;P40926	G3XAL0;P40926	1037	1037	35503	P40926	None	None	21	12901000	12901000	0	0	0
1509	Q96AG4	Q96AG4	Q96AG4	1509	1509	34930	Q96AG4	None	None	14	12883000	12883000	0	0	0
22	K7ER12;K7EQW1;A0A087WUU5;K7ELZ1;E7EP72;K7EK56;Q9UFG5	A0A087WUU5;E7EP72;K7EK56;K7ELZ1;K7EQW1;K7ER12;Q9UFG5	A0A087WUU5;E7EP72;K7EK56;K7ELZ1;K7EQW1;K7ER12;Q9UFG5	22	22	4508.2	K7ER12	None	None	2	10490000	10490000	0	0	0
1012	P35232;C9JW96;E7ESE2;E9PCW0;C9JZ20	C9JW96;C9JZ20;E7ESE2;E9PCW0;P35232	C9JW96;C9JZ20;E7ESE2;E9PCW0;P35232	1012	1012	29804	P35232	None	None	18	9452300	9452300	0	0	0
1538	Q96LT9	Q96LT9	Q96LT9	1538	1538	58574	Q96LT9	None	None	24	9158300	9158300	0	0	0
381	B8ZZQ6;P06454	B8ZZQ6;P06454	B8ZZQ6;P06454	381	381	11758	B8ZZQ6	None	None	3	8721500	8721500	0	0	0
1169	P62851	P62851	P62851	1169	1169	13742	P62851	None	None	5	8601900	8601900	0	0	0
995	P30838;I3L3I9;C9JMC5;E9PNN6;A8MYB8;C9JKT2;I3L3W9;I3L4E5;I3L1H6	A8MYB8;C9JKT2;C9JMC5;E9PNN6;I3L1H6;I3L3I9;I3L3W9;I3L4E5;P30838	A8MYB8;C9JMC5;E9PNN6;I3L3I9;P30838	995	995	50394	P30838	None	None	21	7745400	7745400	0	0	0
825	O95994;B5MC07;H7C3Z9;H7C040;C9J3E2;B5MC62;Q8TD06	B5MC07;B5MC62;C9J3E2;H7C040;H7C3Z9;O95994;Q8TD06	B5MC07;O95994	825	825	19979	O95994	None	None	8	7694900	7694900	0	0	0
499	E9PHT9;P08758;D6RBL5	D6RBL5;E9PHT9;P08758	E9PHT9;P08758	499	499	18224	E9PHT9	None	None	11	7346700	7346700	0	0	0
290	A0A7P0TAE1;H0YIV0;A0A7P0TAT8;P14625;A0A7P0T917;A0A087WT78;A0A7P0T823;A0A7P0TAY2;A0A7P0TBC2;A0A7P0T8R3;A0A7P0T885;A0A7P0Z405;F8W026;Q58FF3	A0A087WT78;A0A7P0T823;A0A7P0T885;A0A7P0T8R3;A0A7P0T917;A0A7P0TAE1;A0A7P0TAT8;A0A7P0TAY2;A0A7P0TBC2;A0A7P0Z405;F8W026;H0YIV0;P14625;Q58FF3	A0A087WT78;A0A7P0T823;A0A7P0T917;A0A7P0TAE1;A0A7P0TAT8;A0A7P0TAY2;A0A7P0TBC2;H0YIV0;P14625	290;870	290	90750	A0A7P0TAE1	None	None	43	7300800	7300800	0	0	0
878	P09382;F8WEI7	F8WEI7;P09382	P09382	878	878	14716	P09382	None	None	9	6775800	6775800	0	0	0
1125	P60174;U3KPZ0;U3KQF3	P60174;U3KPZ0;U3KQF3	P60174	1125	1125	26669	P60174	None	None	17	6379900	6379900	0	0	0
1648	Q9NUG6	Q9NUG6	Q9NUG6	1648	1648	15511	Q9NUG6	None	None	8	6367600	6367600	0	0	0
449	J3QR91;D6RFH4;H3BUX2;O43169	D6RFH4;H3BUX2;J3QR91;O43169	D6RFH4;H3BUX2;J3QR91;O43169	449	449	7545.6	J3QR91	None	None	4	6247800	6247800	0	0	0
1213	P84103;A0A087X2D0	A0A087X2D0;P84103	A0A087X2D0;P84103	97;1213	1213	19329	P84103	None	None	7	6082400	6082400	0	0	0
205	A0A590UJK4;A0A590UK01;A0A590UJP7;A0A590UK80;Q13247;B4DJK0;B4DUA4;A0A0D9SEM4;Q13243;Q08170	A0A0D9SEM4;A0A590UJK4;A0A590UJP7;A0A590UK01;A0A590UK80;B4DJK0;B4DUA4;Q08170;Q13243;Q13247	A0A590UJK4;A0A590UJP7;A0A590UK01;A0A590UK80;Q13247	205	205	26306	A0A590UJK4	None	None	12	5999800	5999800	0	0	0
446	D6RE83;P09936;D6RF53;D6R974;D6R956	D6R956;D6R974;D6RE83;D6RF53;P09936	D6R956;D6R974;D6RE83;D6RF53;P09936	446	446	23174	D6RE83	None	None	9	5430500	5430500	0	0	0
1216	P98179	P98179	P98179	1216	1216	17170	P98179	None	None	8	10648000	5329100	0	0	5319100
251	P09651;F8W6I7;A0A7I2V3R8;A0A7I2V3W0;A0A7I2V2L6;F8W646;A0A7I2YQX9;A0A2R8Y4L2;F8VZ49;H0YH80;F8VTQ5;A0A7I2YQY2;Q32P51;A0A7I2YQ85;A0A7I2V4M0;F8VYN5;A0A7I2V3W4;A0A7I2V2Z4;A0A7I2V3C7;A0A7I2V334;A0A7I2V520;A0A7I2V360;A0A7I2V2M7;A0A7I2V4F8;A0A7I2V497;A0A7I2V459;A0A7I2V2Q7;A0A7I2V453;A0A7I2V666;A0A7I2V3K5;A0A7I2V5P1;A0A7I2V661;A0A7I2V4E2;A0A7I2V2X1;A0A7I2V4P7;A0A7I2V5N7;A0A7I2V2F1;A0A7I2YQV3;A0A7I2V3U8;A0…	A0A2R8Y4L2;A0A7I2V2F1;A0A7I2V2L6;A0A7I2V2M7;A0A7I2V2Q7;A0A7I2V2R4;A0A7I2V2X1;A0A7I2V2Z4;A0A7I2V334;A0A7I2V360;A0A7I2V3C7;A0A7I2V3K5;A0A7I2V3R8;A0A7I2V3U8;A0A7I2V3W0;A0A7I2V3W4;A0A7I2V453;A0A7I2V459;A0A7I2V497;A0A7I2V4E2;A0A7I2V4F8;A0A7I2V4M0;A0A7I2V4P7;A0A7I2V520;A0A7I2V5N7;A0A7I2V5P1;A0A7I2V661;A0A7I2V666;A0A7I2YQ85;A0A7I2YQV3;A0A7I2YQX9;A0A7I2YQY2;F8VTQ5;F8VYN5;F8VZ49;F8W646;F8W6I7;H0YH80;P0965…	A0A2R8Y4L2;A0A7I2V2L6;A0A7I2V3R8;A0A7I2V3W0;A0A7I2YQX9;F8VZ49;F8W646;F8W6I7;P09651	251	251	38746	P09651	None	None	18	5071300	5071300	0	0	0
331	A8MUA9;A8MU27;Q6EEV6;P61956;P55854	A8MU27;A8MUA9;P55854;P61956;Q6EEV6	A8MU27;A8MUA9;P55854;P61956;Q6EEV6	331	331	15317	A8MUA9	None	None	7	4766300	4766300	0	0	0
354	U3KQP3;B4DEZ3;K7EJE1;E7ENQ6;Q9P0J0	B4DEZ3;E7ENQ6;K7EJE1;Q9P0J0;U3KQP3	B4DEZ3;E7ENQ6;K7EJE1;Q9P0J0;U3KQP3	354	354	8597.9	U3KQP3	None	None	3	4765900	4765900	0	0	0
111	R4GMU8;E9PLX3;A0A0C4DGV4;O43504	A0A0C4DGV4;E9PLX3;O43504;R4GMU8	A0A0C4DGV4;E9PLX3;O43504;R4GMU8	111	111	8215.3	R4GMU8	None	None	4	6082400	4677900	0	0	1404500
456	E5RK31;E5RJG1;E5RG49;E5RHH0;Q9UI12	E5RG49;E5RHH0;E5RJG1;E5RK31;Q9UI12	E5RG49;E5RHH0;E5RJG1;E5RK31;Q9UI12	456	456	3882.7	E5RK31	None	None	1	4582900	4582900	0	0	0
39	A0A087WY28;Q96CV9	A0A087WY28;Q96CV9	A0A087WY28;Q96CV9	39	39	11523	A0A087WY28	None	None	7	6290800	4513100	0	0	1777700
1027	P37802;X6RJP6;C9J5W6;Q9UI15	C9J5W6;P37802;Q9UI15;X6RJP6	P37802;X6RJP6	1027	1027	22391	P37802	None	None	13	3958200	3958200	0	0	0
1743	Q9Y5L4	Q9Y5L4	Q9Y5L4	1743	1743	10500	Q9Y5L4	None	None	6	3804600	3804600	0	0	0
889	P10606	P10606	P10606	889	889	13696	P10606	None	None	8	3798000	3798000	0	0	0
1171	P62857	P62857	P62857	1171	1171	7840.9	P62857	None	None	3	3706900	3706900	0	0	0
169	A0A2R8YEM3;E7EQV9;P61313;E7EX53;A0A2R8Y738;E7ENU7	A0A2R8Y738;A0A2R8YEM3;E7ENU7;E7EQV9;E7EX53;P61313	A0A2R8Y738;A0A2R8YEM3;E7ENU7;E7EQV9;E7EX53;P61313	169	169	19968	A0A2R8YEM3	None	None	9	3704700	3704700	0	0	0
912	P14174	P14174	P14174	912	912	12476	P14174	None	None	5	3686600	3686600	0	0	0
691	K7EMH1;K7ERI7;P35268;K7EJT5;K7EP65;K7EKS7;K7ELC4	K7EJT5;K7EKS7;K7ELC4;K7EMH1;K7EP65;K7ERI7;P35268	K7EJT5;K7EKS7;K7ELC4;K7EMH1;K7EP65;K7ERI7;P35268	691	691	10422	K7EMH1	None	None	4	3661400	3661400	0	0	0
826	P00338;F5GXH2;F5GYU2;F5GXY2;F5H5G7;F5H155;A0A087WUM2;G3XAP5;F5H245;Q6ZMR3;P07864	A0A087WUM2;F5GXH2;F5GXY2;F5GYU2;F5H155;F5H245;F5H5G7;G3XAP5;P00338;P07864;Q6ZMR3	P00338	826;863	826	36688	P00338	None	None	18	3588300	3588300	0	0	0
461	E5RHX8;Q9NPA8	E5RHX8;Q9NPA8	E5RHX8;Q9NPA8	461	461	11315	E5RHX8	None	None	5	3490100	3490100	0	0	0
473	E7EPB3;P50914	E7EPB3;P50914	E7EPB3;P50914	473	473	14558	E7EPB3	None	None	6	3385600	3385600	0	0	0
558	F8VY02;P30040	F8VY02;P30040	F8VY02;P30040	558	558	18116	F8VY02	None	None	8	3335200	3335200	0	0	0
242	A0A7I2V2R3;A0A7I2V5D8;P51991;A0A7I2V402;A0A7I2V4J6;A0A7I2V4G0;H7C1J8	A0A7I2V2R3;A0A7I2V402;A0A7I2V4G0;A0A7I2V4J6;A0A7I2V5D8;H7C1J8;P51991	A0A7I2V2R3;A0A7I2V402;A0A7I2V4G0;A0A7I2V4J6;A0A7I2V5D8;P51991	242	242	35411	A0A7I2V2R3	None	None	18	3204100	3204100	0	0	0
335	P09211;A8MX94;A0A087X2E9	A0A087X2E9;A8MX94;P09211	A0A087X2E9;A8MX94;P09211	335	335	23356	P09211	None	None	11	3090600	3090600	0	0	0
1745	Q9Y5S9	Q9Y5S9	Q9Y5S9	1745	1745	19889	Q9Y5S9	None	None	8	3076600	3076600	0	0	0
672	J3KTL2;Q07955;J3QQV5;J3KSW7;J3KSR8	J3KSR8;J3KSW7;J3KTL2;J3QQV5;Q07955	J3KSW7;J3KTL2;J3QQV5;Q07955	672	672	28329	J3KTL2	None	None	14	3075400	3075400	0	0	0
13	A0A087WXZ1;A0A087WT22;E7ESS1;A0A087X1Q1;J3KP33;A0A0U1RQC9;P04637	A0A087WT22;A0A087WXZ1;A0A087X1Q1;A0A0U1RQC9;E7ESS1;J3KP33;P04637	A0A087WT22;A0A087WXZ1;A0A087X1Q1;A0A0U1RQC9;E7ESS1;J3KP33;P04637	13	13	20741	A0A087WXZ1	None	None	9	2980000	2980000	0	0	0
322	A6NHL2	A6NHL2	A6NHL2	322;1192;1406;1568	322	49908	A6NHL2	None	None	24	3790300	2954600	0	0	835720
522	E9PR30;P62861	E9PR30;P62861	E9PR30;P62861	522	522	10905	E9PR30	None	None	4	2891500	2891500	0	0	0
593	H0YD13;H0Y2P0;P16070;H0YDW7;H0YCV9;H0Y5E4;E9PKC6;H0YDX6;H0YD17;Q86UZ1;H0YE40	E9PKC6;H0Y2P0;H0Y5E4;H0YCV9;H0YD13;H0YD17;H0YDW7;H0YDX6;H0YE40;P16070;Q86UZ1	E9PKC6;H0Y2P0;H0Y5E4;H0YCV9;H0YD13;H0YD17;H0YDW7;H0YDX6;P16070	593	593	22683	H0YD13	None	None	13	2857400	2857400	0	0	0
1731	Q9Y3E2	Q9Y3E2	Q9Y3E2	1731	1731	14289	Q9Y3E2	None	None	8	2851100	2851100	0	0	0
695	K7ERT7;Q99536	K7ERT7;Q99536	K7ERT7;Q99536	695	695	15059	K7ERT7	None	None	7	2746700	2746700	0	0	0
375	B7Z7Q6;E9PNF7;P42785;B3KR26;E9PQB5;E9PL85;E9PNJ1;E9PKN6;A0A7P0Z451;E9PLY4;A0A7P0TB23	A0A7P0TB23;A0A7P0Z451;B3KR26;B7Z7Q6;E9PKN6;E9PL85;E9PLY4;E9PNF7;E9PNJ1;E9PQB5;P42785	A0A7P0TB23;A0A7P0Z451;B3KR26;B7Z7Q6;E9PKN6;E9PL85;E9PLY4;E9PNF7;E9PNJ1;E9PQB5;P42785	375	375	43933	B7Z7Q6	None	None	18	2718000	2718000	0	0	0
1128	P60842;J3KT12;J3KSZ0;Q14240;J3QR64;E7EQG2;J3QS69;J3QL43;J3KTB5;J3QLN6;J3QKZ9;J3KS25;J3QL52;J3KT04;J3KTN0;J3KSN7;E7EMV8;F8WE11;E9PBH4;J3QQP0;J3KS93	E7EMV8;E7EQG2;E9PBH4;F8WE11;J3KS25;J3KS93;J3KSN7;J3KSZ0;J3KT04;J3KT12;J3KTB5;J3KTN0;J3QKZ9;J3QL43;J3QL52;J3QLN6;J3QQP0;J3QR64;J3QS69;P60842;Q14240	J3KSZ0;J3KT12;P60842	658;1128	1128	46153	P60842	None	None	23	2692300	2692300	0	0	0
36	A0A087WXE2;Q8IZ73	A0A087WXE2;Q8IZ73	A0A087WXE2;Q8IZ73	36	36	18837	A0A087WXE2	None	None	9	2736800	2683600	0	0	53193
667	J3KRI4;O43237	J3KRI4;O43237	J3KRI4;O43237	667	667	17778	J3KRI4	None	None	11	2551900	2551900	0	0	0
684	K7EQ02;K7EQ55;K7EK33;Q96EP5	K7EK33;K7EQ02;K7EQ55;Q96EP5	K7EK33;K7EQ02;K7EQ55;Q96EP5	684	684	35020	K7EQ02	None	None	10	2486700	2486700	0	0	0
377	B7ZBH1;P56537	B7ZBH1;P56537	B7ZBH1;P56537	377	377	11824	B7ZBH1	None	None	4	2484600	2484600	0	0	0
607	H0YDS0;Q9UMX0;Q9NRR5	H0YDS0;Q9NRR5;Q9UMX0	H0YDS0;Q9NRR5;Q9UMX0	607	607	16444	H0YDS0	None	None	4	2423900	2423900	0	0	0
644	H7BYH4;P00441	H7BYH4;P00441	H7BYH4;P00441	644	644	13909	H7BYH4	None	None	7	2367700	2367700	0	0	0
624	H0YLA2;P37108	H0YLA2;P37108	H0YLA2;P37108	624	624	13058	H0YLA2	None	None	7	2356700	2356700	0	0	0
928	P17096	P17096	P17096	928	928	11676	P17096	None	None	6	2298300	2298300	0	0	0
699	M0R2U2;M0R1H0;M0R2B0;M0R0P1;M0QXL5;M0R2Q4;P22087;M0R299	M0QXL5;M0R0P1;M0R1H0;M0R299;M0R2B0;M0R2Q4;M0R2U2;P22087	M0QXL5;M0R0P1;M0R1H0;M0R299;M0R2B0;M0R2Q4;M0R2U2;P22087	699	699	16164	M0R2U2	None	None	10	2267900	2267900	0	0	0
439	D6RAE9;D6RDG7;S4R2X2;D6RFI0;Q9H9B4	D6RAE9;D6RDG7;D6RFI0;Q9H9B4;S4R2X2	D6RAE9;D6RDG7;D6RFI0;Q9H9B4;S4R2X2	439	439	6595.4	D6RAE9	None	None	4	2231200	2231200	0	0	0
611	H0YFV6;Q86U44	H0YFV6;Q86U44	H0YFV6;Q86U44	611	611	36041	H0YFV6	None	None	14	2442700	2210100	0	0	232620
865	P07737;K7EJ44;CON__P02584;I3L3D5	CON__P02584;I3L3D5;K7EJ44;P07737	K7EJ44;P07737	865	865	15054	P07737	None	None	9	2201500	2201500	0	0	0
452	P63244;D6RHH4;J3KPE3;D6RFZ9;H0YAF8;D6R9L0;D6RAU2;E9PD14;D6RBD0;D6RFX4;D6R9Z1;D6RAC2;H0Y8W2;D6RGK8;D6R909;D6RHJ5;H0YAM7;D6REE5;D6RF23;H0Y8R5;D6RDI0	D6R909;D6R9L0;D6R9Z1;D6RAC2;D6RAU2;D6RBD0;D6RDI0;D6REE5;D6RF23;D6RFX4;D6RFZ9;D6RGK8;D6RHH4;D6RHJ5;E9PD14;H0Y8R5;H0Y8W2;H0YAF8;H0YAM7;J3KPE3;P63244	D6R9L0;D6R9Z1;D6RAC2;D6RAU2;D6RBD0;D6RFX4;D6RFZ9;D6RHH4;E9PD14;H0YAF8;J3KPE3;P63244	452	452	35076	P63244	None	None	20	2170700	2170700	0	0	0
275	H0YEL5;A0A7I2YQS4;C9JQD4;O43447	A0A7I2YQS4;C9JQD4;H0YEL5;O43447	A0A7I2YQS4;C9JQD4;H0YEL5;O43447	275	275	10281	H0YEL5	None	None	7	2141600	2141600	0	0	0
1563	Q9BPX5	Q9BPX5	Q9BPX5	1563	1563	16941	Q9BPX5	None	None	9	2389400	2120900	0	0	268430
1138	P61353;K7ELC7;K7EQQ9;K7ERY7	K7ELC7;K7EQQ9;K7ERY7;P61353	K7ELC7;P61353	1138	1138	15798	P61353	None	None	6	2088800	2088800	0	0	0
1450	Q8N4V1	Q8N4V1	Q8N4V1	1450	1450	14686	Q8N4V1	None	None	5	2056500	2056500	0	0	0
918	P14923;C9JTX4;C9J826;C9JK18;C9JKY1	C9J826;C9JK18;C9JKY1;C9JTX4;P14923	C9J826;C9JK18;C9JKY1;C9JTX4;P14923	918	918	81744	P14923	None	None	46	2040400	2040400	0	0	0
529	F5GXR3;P20962	F5GXR3;P20962	F5GXR3;P20962	529	529	12074	F5GXR3	None	None	3	2026300	2026300	0	0	0
941;1230	A0A0D9SFE5;A0A0D9SFY5;E9PBF6;P20700;Q03252	None;A0A0D9SFE5;A0A0D9SFY5;E9PBF6;P20700;Q03252	A0A0D9SFE5;E9PBF6;P20700;Q03252	226;941;1230;1361	941;1230	66408	P20700_family	Family {None}	None;A0A0D9SFE5;A0A0D9SFY5;E9PBF6;P20700;Q03252	72	2019530	2019530	0	0	0
658	I3L3H2;P38919	I3L3H2;P38919	I3L3H2;P38919	658;1128	658	44511	I3L3H2	None	None	19	1982300	1982300	0	0	0
252	H0Y9Y1;A0A7I2V5Y3;D6RDG3;A0A7I2YQL2;A0A7I2V3T6;P20290	A0A7I2V3T6;A0A7I2V5Y3;A0A7I2YQL2;D6RDG3;H0Y9Y1;P20290	A0A7I2V3T6;A0A7I2V5Y3;A0A7I2YQL2;D6RDG3;H0Y9Y1;P20290	252	252	9389.4	H0Y9Y1	None	None	4	1922000	1922000	0	0	0
619	H0YKD8;P46779;H0YLP6;H0YMF4	H0YKD8;H0YLP6;H0YMF4;P46779	H0YKD8;H0YLP6;H0YMF4;P46779	619	619	19072	H0YKD8	None	None	12	1918700	1918700	0	0	0
137	H7C469;F8W787;A0A1B0GW44;A0A1B0GV23;A0A1B0GVD5;A0A1B0GWE8;C9JH19;A0A1B0GU92;A0A1B0GU03;P07339	A0A1B0GU03;A0A1B0GU92;A0A1B0GV23;A0A1B0GVD5;A0A1B0GW44;A0A1B0GWE8;C9JH19;F8W787;H7C469;P07339	A0A1B0GU03;A0A1B0GU92;A0A1B0GV23;A0A1B0GVD5;A0A1B0GW44;A0A1B0GWE8;C9JH19;F8W787;H7C469;P07339	137	137	35785	H7C469	None	None	19	1887800	1887800	0	0	0
685	K7EK49;K7EKS1;P36954	K7EK49;K7EKS1;P36954	K7EK49;K7EKS1;P36954	685	685	5098.7	K7EK49	None	None	3	2328600	1756000	0	0	572550
1121	P56385	P56385	P56385	1121	1121	7933.1	P56385	None	None	3	1751600	1751600	0	0	0
108	K7ES78;K7EMQ1;K7EM73;K7EKD8;K7ELJ7;A0A0C4DGQ5;P04632	A0A0C4DGQ5;K7EKD8;K7ELJ7;K7EM73;K7EMQ1;K7ES78;P04632	A0A0C4DGQ5;K7EKD8;K7ELJ7;K7EM73;K7EMQ1;K7ES78;P04632	108	108	5774.3	K7ES78	None	None	2	1743900	1743900	0	0	0
1714	Q9Y291;C9JBY7	C9JBY7;Q9Y291	C9JBY7;Q9Y291	1714	1714	12629	Q9Y291	None	None	5	1981600	1694900	0	0	286670
916	P14854;K7EQD3;A0A494C160	A0A494C160;K7EQD3;P14854	P14854	916	916	10192	P14854	None	None	7	1660900	1660900	0	0	0
533	F5H5X6;F5GYR3;P46087	F5GYR3;F5H5X6;P46087	F5GYR3;F5H5X6;P46087	533	533	27424	F5H5X6	None	None	8	1625700	1625700	0	0	0
1542	Q96PK6;A0A0A6YYI9;F8WDX3;A0A0A0MSL8;B8ZZ74	A0A0A0MSL8;A0A0A6YYI9;B8ZZ74;F8WDX3;Q96PK6	Q96PK6	1542	1542	69491	Q96PK6	None	None	23	1617700	1617700	0	0	0
344	H0YBU8;H0Y6Y8;B1AL05;Q8N983	B1AL05;H0Y6Y8;H0YBU8;Q8N983	B1AL05;H0Y6Y8;H0YBU8;Q8N983	344	344	16567	H0YBU8	None	None	10	1607400	1607400	0	0	0
455	H0YGP9;E1B6W4;Q7L4I2	E1B6W4;H0YGP9;Q7L4I2	E1B6W4;H0YGP9;Q7L4I2	455	455	21577	H0YGP9	None	None	4	2187600	1578600	0	0	609000
944	P21796;C9JI87	C9JI87;P21796	P21796	944	944	30772	P21796	None	None	17	1569100	1569100	0	0	0
85;356	A0A0A0MSS8;A0A3B3IRI8;A6NHU4;B4DK69;H0Y804;P17516;P42330;P52895;Q04828;S4R3D5;S4R3P0;S4R3Z2	None;A0A0A0MSS8;A0A3B3IRI8;A6NHU4;B4DK69;H0Y804;P17516;P42330;P52895;Q04828;S4R3D5;S4R3P0;S4R3Z2	B4DK69;H0Y804;P52895;Q04828;S4R3P0;S4R3Z2;A0A0A0MSS8;P42330	85;356	85;356	33834	B4DK69_family	Family {None}	None;A0A0A0MSS8;A0A3B3IRI8;A6NHU4;B4DK69;H0Y804;P17516;P42330;P52895;Q04828;S4R3D5;S4R3P0;S4R3Z2	36	1544230	1544230	0	0	0
517	E9PPG9;E9PQ57;P78406;B0QZ36	B0QZ36;E9PPG9;E9PQ57;P78406	B0QZ36;E9PPG9;E9PQ57;P78406	517	517	24061	E9PPG9	None	None	9	1516400	1516400	0	0	174270
371	B7Z2R2;P14927	B7Z2R2;P14927	B7Z2R2;P14927	371	371	18737	B7Z2R2	None	None	11	1513100	1513100	0	0	0
1293	Q14011;K7ENX8;K7ELV6;K7EJV5;K7ELT6;K7EJV1;K7EMY9;K7EPM4;K7ER40;K7EQR7;D6W5Y5	D6W5Y5;K7EJV1;K7EJV5;K7ELT6;K7ELV6;K7EMY9;K7ENX8;K7EPM4;K7EQR7;K7ER40;Q14011	D6W5Y5;K7EJV1;K7EJV5;K7ELT6;K7ELV6;K7EMY9;K7ENX8;K7EPM4;K7EQR7;K7ER40;Q14011	1293	1293	18648	Q14011	None	None	10	1502100	1502100	0	0	0
1285	Q13595	Q13595	Q13595	1285	1285	32688	Q13595	None	None	15	1496000	1496000	0	0	0
20;599	A0A087WUK2;D6RAF8;D6RBQ9;D6RF44;H0Y8G5;H0YA96;O14979;Q14103	None;A0A087WUK2;D6RAF8;D6RBQ9;D6RF44;H0Y8G5;H0YA96;O14979;Q14103	D6RAF8;D6RBQ9;D6RF44;H0Y8G5;H0YA96;Q14103;A0A087WUK2;O14979	20;599	20;599	23811	H0YA96_family	Family {None}	None;A0A087WUK2;D6RAF8;D6RBQ9;D6RF44;H0Y8G5;H0YA96;O14979;Q14103	33	1474420	1474420	0	0	0
53	A0A087X106;CON__Q14533;Q14533;CON__O43790;O43790;CON__Q6NT21;CON__P78385;CON__P78386;P78385;P78386;F5GYI5;CON__Q61726;A6NCN2	A0A087X106;A6NCN2;CON__O43790;CON__P78385;CON__P78386;CON__Q14533;CON__Q61726;CON__Q6NT21;F5GYI5;O43790;P78385;P78386;Q14533	A0A087X106;CON__O43790;CON__P78385;CON__P78386;CON__Q14533;CON__Q6NT21;O43790;P78385;P78386;Q14533	53;424;875	53	53116	A0A087X106	None	None	28	1392900	1392900	0	0	0
1211	P82979;F8VZQ9;H0YHG0;F8VS12	F8VS12;F8VZQ9;H0YHG0;P82979	F8VS12;F8VZQ9;H0YHG0;P82979	1211	1211	23671	P82979	None	None	12	1357100	1357100	0	0	0
690	K7EM13;K7EPB2;P10644	K7EM13;K7EPB2;P10644	K7EM13;K7EPB2;P10644	690	690	17347	K7EM13	None	None	8	1312600	1312600	0	0	0
203	A0A7I2YQL3;A0A7P0SXD0;A0A7I2YQQ9;A0A499FIZ0;Q9H7D7	A0A499FIZ0;A0A7I2YQL3;A0A7I2YQQ9;A0A7P0SXD0;Q9H7D7	A0A499FIZ0;A0A7I2YQL3;A0A7I2YQQ9;A0A7P0SXD0;Q9H7D7	203	203	65287	A0A7I2YQL3	None	None	30	1300300	1300300	0	0	0
972	P26447	P26447	P26447	972	972	11728	P26447	None	None	6	1284500	1284500	0	0	0
1707	Q9UQ80;H0YIN7;F8W0A3;F8VR77	F8VR77;F8W0A3;H0YIN7;Q9UQ80	Q9UQ80	1707	1707	43786	Q9UQ80	None	None	22	1257300	1257300	0	0	0
1591	Q9BX68	Q9BX68	Q9BX68	1591	1591	17162	Q9BX68	None	None	11	1257100	1257100	0	0	0
358	B4DLR8;P15559;H3BNV2;H3BRK3	B4DLR8;H3BNV2;H3BRK3;P15559	B4DLR8;H3BNV2;P15559	358	358	22793	B4DLR8	None	None	11	1229500	1229500	0	0	0
1076	P49458;Q6P2S0;Q659G3;E9PE20	E9PE20;P49458;Q659G3;Q6P2S0	E9PE20;P49458;Q659G3;Q6P2S0	1076	1076	10112	P49458	None	None	7	1217200	1217200	0	0	0
1046	P42766;F2Z388	F2Z388;P42766	F2Z388;P42766	1046	1046	14551	P42766	None	None	3	1216900	1216900	0	0	0
913	V9GYG2;V9GYP9;Q5T621;P14550	P14550;Q5T621;V9GYG2;V9GYP9	P14550;Q5T621;V9GYG2;V9GYP9	913	913	13306	V9GYG2	None	None	9	1146600	1146600	0	0	0
620	H0YKH2;H7C3F4;Q9NWH9	H0YKH2;H7C3F4;Q9NWH9	H0YKH2;H7C3F4;Q9NWH9	620	620	10815	H0YKH2	None	None	5	1107100	1107100	0	0	0
458	E5RIW3;E5RJD8;E5RHG6;O75347	E5RHG6;E5RIW3;E5RJD8;O75347	E5RHG6;E5RIW3;E5RJD8;O75347	458	458	10080	E5RIW3	None	None	6	1065700	1065700	0	0	0
719	O00299	O00299	O00299	719	719	26922	O00299	None	None	15	1045500	1045500	0	0	0
1426	Q86V81;E9PB61	E9PB61;Q86V81	Q86V81	1426	1426	26888	Q86V81	None	None	13	1017900	1017900	0	0	0
363	B4E1S2;Q6P452;P09525	B4E1S2;P09525;Q6P452	B4E1S2;P09525;Q6P452	363	363	15644	B4E1S2	None	None	8	1012700	1012700	0	0	0
1628	Q9NPI6;A0A087WT55;A0A087WVE6	A0A087WT55;A0A087WVE6;Q9NPI6	A0A087WT55;Q9NPI6	1628	1628	63278	Q9NPI6	None	None	23	1031300	994760	0	0	36499
1274	Q13242;S4R3G0;H0YIB4	H0YIB4;Q13242;S4R3G0	H0YIB4;Q13242;S4R3G0	1274	1274	25542	Q13242	None	None	15	962740	962740	0	0	0
462	E5RI99;P62888;A0A0B4J213;E5RJH3	A0A0B4J213;E5RI99;E5RJH3;P62888	A0A0B4J213;E5RI99;E5RJH3;P62888	462	462	12656	E5RI99	None	None	6	949450	949450	0	0	0
73	A0A0A0MR02;P45880	A0A0A0MR02;P45880	A0A0A0MR02;P45880	73	73	30348	A0A0A0MR02	None	None	14	948920	948920	0	0	0
293	A0A7P0Z497;A0A7P0TB45;P23284	A0A7P0TB45;A0A7P0Z497;P23284	A0A7P0TB45;A0A7P0Z497;P23284	293	293	20210	A0A7P0Z497	None	None	11	935180	935180	0	0	0
1510	Q96AY3;K7ELI6;K7ESG6;C9JPC3;K7EM43;H0Y827	C9JPC3;H0Y827;K7ELI6;K7EM43;K7ESG6;Q96AY3	Q96AY3	1510	1510	64244	Q96AY3	None	None	34	1075400	931550	0	0	143870
1174	P62906	P62906	P62906	1174	1174	24831	P62906	None	None	10	926020	926020	0	0	0
72	C9JP00;A0A0A0MQX8;Q9NR56	A0A0A0MQX8;C9JP00;Q9NR56	A0A0A0MQX8;C9JP00;Q9NR56	72	72	37898	C9JP00	None	None	11	923440	923440	0	0	0
1261	Q13011	Q13011	Q13011	1261	1261	35816	Q13011	None	None	18	922210	922210	0	0	0
670	J3KT51;Q9UK76;F2Z3M5;J3KSH8	F2Z3M5;J3KSH8;J3KT51;Q9UK76	F2Z3M5;J3KSH8;J3KT51;Q9UK76	670	670	11012	J3KT51	None	None	6	917290	917290	0	0	0
536	F5H124;F5H6N1;Q96A72	F5H124;F5H6N1;Q96A72	F5H124;F5H6N1;Q96A72	536	536	9492.8	F5H124	None	None	4	906370	906370	0	0	0
258	A0A7I2V484;A0A7I2V5M3;P07711	A0A7I2V484;A0A7I2V5M3;P07711	A0A7I2V484;A0A7I2V5M3;P07711	258	258	23685	A0A7I2V484	None	None	7	896910	896910	0	0	0
177	A0A3B3IRL2;O75629	A0A3B3IRL2;O75629	A0A3B3IRL2;O75629	177	177	28058	A0A3B3IRL2	None	None	11	1058200	887980	0	0	170190
563	F8W1A4;P54819;G3V213;F8VZG5;A0A5F9ZHP2;F8VY04;A0A5K1VW67;F8VPP1	A0A5F9ZHP2;A0A5K1VW67;F8VPP1;F8VY04;F8VZG5;F8W1A4;G3V213;P54819	A0A5F9ZHP2;A0A5K1VW67;F8VY04;F8VZG5;F8W1A4;G3V213;P54819	563	563	25630	F8W1A4	None	None	14	883920	883920	0	0	0
1347	Q15819	Q15819	Q15819	1347	1347	16363	Q15819	None	None	10	879380	879380	0	0	0
80	B6VEX4;A0A0A0MRT6;Q8IZP0	A0A0A0MRT6;B6VEX4;Q8IZP0	A0A0A0MRT6;B6VEX4;Q8IZP0	80	80	43294	B6VEX4	None	None	18	877220	877220	0	0	0
113	A0A0D9SEI8;P16989	A0A0D9SEI8;P16989	A0A0D9SEI8;P16989	113;594	113	10427	A0A0D9SEI8	None	None	4	1124500	865880	0	0	258640
1025	P36957	P36957	P36957	1025	1025	48755	P36957	None	None	23	860890	860890	0	0	0
1042	P42126;Q96DC0	P42126;Q96DC0	P42126;Q96DC0	1042	1042	32816	P42126	None	None	15	859690	859690	0	0	0
1021	P36543;C9J8H1	C9J8H1;P36543	C9J8H1;P36543	1021	1021	26145	P36543	None	None	13	842880	842880	0	0	0
1145	P62081;B5MCP9;A0A2R8Y623	A0A2R8Y623;B5MCP9;P62081	A0A2R8Y623;B5MCP9;P62081	1145	1145	22127	P62081	None	None	10	801700	801700	0	0	0
100	A0A0B4J230;Q9UII2	A0A0B4J230;Q9UII2	A0A0B4J230;Q9UII2	100	100	8119	A0A0B4J230	None	None	6	773780	773780	0	0	0
1582	Q9BVG4;A6NDF3	A6NDF3;Q9BVG4	A6NDF3;Q9BVG4	1582	1582	26056	Q9BVG4	None	None	11	888580	756760	0	0	131820
1109	P54296	P54296	P54296	1109	1109	164890	P54296	None	None	85	749250	749250	0	0	0
700	M0QY97;Q9UPT8	M0QY97;Q9UPT8	M0QY97;Q9UPT8	700	700	95425	M0QY97	None	None	35	725860	725860	0	0	0
669	J3KSI8;J3QQS1;J3QLS3;Q9Y2R9;J3QKW2	J3KSI8;J3QKW2;J3QLS3;J3QQS1;Q9Y2R9	J3KSI8;J3QKW2;J3QLS3;J3QQS1;Q9Y2R9	669	669	18274	J3KSI8	None	None	8	168500	707990	0	0	168500
925	P16403;P22492;Q02539;P10412;P16402	P10412;P16402;P16403;P22492;Q02539	P10412;P16402;P16403;P22492;Q02539	925	925	21364	P16403	None	None	9	701160	701160	0	0	0
411	C9JRZ6;Q9NX63;F8WAR4;A0A286YEX5	A0A286YEX5;C9JRZ6;F8WAR4;Q9NX63	C9JRZ6;F8WAR4;Q9NX63	411	411	26753	C9JRZ6	None	None	14	679980	679980	0	0	0
760	O60218;C9JRZ8	C9JRZ8;O60218	C9JRZ8;O60218	760	760	36019	O60218	None	None	20	667680	667680	0	0	0
183	A0A3B3ISJ2;Q96KQ4	A0A3B3ISJ2;Q96KQ4	A0A3B3ISJ2;Q96KQ4	183	183	117810	A0A3B3ISJ2	None	None	50	1092200	661700	0	0	430510
245	A0A7I2V2U7;A0A7I2V5M5;A0A7I2V428;C9JLB1;H7BY16;P19338;A0A7I2V3F3;A0A7I2V349;A0A7I2V506;A0A7I2V699;A0A7I2V2S8	A0A7I2V2S8;A0A7I2V2U7;A0A7I2V349;A0A7I2V3F3;A0A7I2V428;A0A7I2V506;A0A7I2V5M5;A0A7I2V699;C9JLB1;H7BY16;P19338	A0A7I2V2U7;A0A7I2V349;A0A7I2V3F3;A0A7I2V428;A0A7I2V506;A0A7I2V5M5;A0A7I2V699;C9JLB1;H7BY16;P19338	245	245	68592	A0A7I2V2U7	None	None	31	637040	637040	0	0	0
158	A0A2R8Y6J3;P46777;Q5T7N0;A0A2R8Y4A2	A0A2R8Y4A2;A0A2R8Y6J3;P46777;Q5T7N0	A0A2R8Y4A2;A0A2R8Y6J3;P46777;Q5T7N0	158	158	27045	A0A2R8Y6J3	None	None	11	632740	632740	0	0	0
1279	Q13404	Q13404	Q13404	1279	1279	16495	Q13404	None	None	10	628000	628000	0	0	0
987	P30044	P30044	P30044	987	987	22086	P30044	None	None	13	625390	625390	0	0	0
531	F5GY37;Q99623;F5H3X6;A0A7I2V5F0;J3KPX7;F5GWA7;F5H2D2;A0A3G2KQ93;F5H0C5	A0A3G2KQ93;A0A7I2V5F0;F5GWA7;F5GY37;F5H0C5;F5H2D2;F5H3X6;J3KPX7;Q99623	A0A7I2V5F0;F5GWA7;F5GY37;F5H3X6;J3KPX7;Q99623	531	531	29723	F5GY37	None	None	19	620930	620930	0	0	0
639	H3BQZ7;Q1KMD3	H3BQZ7;Q1KMD3	H3BQZ7;Q1KMD3	639	639	84690	H3BQZ7	None	None	35	598670	598670	0	0	0
832	P00505	P00505	P00505	832	832	47517	P00505	None	None	26	587380	587380	0	0	0
346	R4GNH9;R4GMQ7;B1AMU7;B1AMU3;B1AMU4;Q9Y3B2	B1AMU3;B1AMU4;B1AMU7;Q9Y3B2;R4GMQ7;R4GNH9	B1AMU3;B1AMU4;B1AMU7;Q9Y3B2;R4GMQ7;R4GNH9	346	346	15105	R4GNH9	None	None	8	726530	571560	0	0	154970
616	H0YK49;P13804;H0YL83;H0YL12;H0YNX6	H0YK49;H0YL12;H0YL83;H0YNX6;P13804	H0YK49;H0YL12;H0YL83;H0YNX6;P13804	616	616	24160	H0YK49	None	None	14	571530	571530	0	0	0
119	C9K0U8;A0A0G2JLD8;E7EUY5;Q04837	A0A0G2JLD8;C9K0U8;E7EUY5;Q04837	A0A0G2JLD8;C9K0U8;E7EUY5;Q04837	119	119	14131	C9K0U8	None	None	7	567120	567120	0	0	0
3	A0A024RBT2;Q9NR28	A0A024RBT2;Q9NR28	A0A024RBT2;Q9NR28	3	3	18919	A0A024RBT2	None	None	9	563680	563680	0	0	0
1131	P60953	P60953	P60953	1131	1131	21258	P60953	None	None	9	560300	560300	0	0	0
318	A6NCC9;E9PME3;C9JHT9;C9JJV1;Q9Y5U2	A6NCC9;C9JHT9;C9JJV1;E9PME3;Q9Y5U2	A6NCC9;C9JHT9;C9JJV1;E9PME3;Q9Y5U2	318	318	13847	A6NCC9	None	None	9	885740	555220	0	0	330520
1590	Q9BWS9	Q9BWS9	Q9BWS9	1590	1590	44940	Q9BWS9	None	None	19	633690	542930	0	0	90762
577	G3V1P5;Q96RN5	G3V1P5;Q96RN5	G3V1P5;Q96RN5	577	577	79599	G3V1P5	None	None	16	541900	541900	0	0	0
29	A0A087WVZ9;A0A0A0MQR7;P19388;A0A087WVN5;A0A087WWX0	A0A087WVN5;A0A087WVZ9;A0A087WWX0;A0A0A0MQR7;P19388	A0A087WVN5;A0A087WVZ9;A0A087WWX0;A0A0A0MQR7;P19388	29	29	21459	A0A087WVZ9	None	None	10	711180	535600	0	0	175580
991	P30084	P30084	P30084	991	991	31387	P30084	None	None	18	524310	524310	0	0	0
1626	Q9HDC9;H0Y512	H0Y512;Q9HDC9	H0Y512;Q9HDC9	1626	1626	46480	Q9HDC9	None	None	24	514280	514280	0	0	0
394	C9J9V0;Q5THK1	C9J9V0;Q5THK1	C9J9V0;Q5THK1	394	394	19347	C9J9V0	None	None	11	511840	511840	0	0	0
1588	Q9BWF3;E9PB51;Q9BQ04	E9PB51;Q9BQ04;Q9BWF3	E9PB51;Q9BQ04;Q9BWF3	1588	1588	40313	Q9BWF3	None	None	18	600310	510490	0	0	89819
315	A2IDA3;P29372	A2IDA3;P29372	A2IDA3;P29372	315	315	27295	A2IDA3	None	None	13	500590	500590	0	0	0
833	P00558	P00558	P00558	833	833	44614	P00558	None	None	27	497430	497430	0	0	0
815	O95429	O95429	O95429	815	815	49593	O95429	None	None	16	693760	492140	0	0	201620
42	A0A087WYB4;Q9UJZ1	A0A087WYB4;Q9UJZ1	A0A087WYB4;Q9UJZ1	42	42	33409	A0A087WYB4	None	None	15	481520	481520	0	0	0
632	H3BMH2;H3BSC1;P62491;Q15907	H3BMH2;H3BSC1;P62491;Q15907	H3BMH2;H3BSC1;P62491;Q15907	632	632	17668	H3BMH2	None	None	12	479060	479060	0	0	0
1576	Q9BTT6	Q9BTT6	Q9BTT6	1576	1576	59241	Q9BTT6	None	None	26	472390	472390	0	0	0
434	D6R9P3;D6RD18;D6RBZ0;Q99729	D6R9P3;D6RBZ0;D6RD18;Q99729	D6R9P3;D6RBZ0;D6RD18;Q99729	434	434	30302	D6R9P3	None	None	13	460440	460440	0	0	0
1029	P38117;M0QY67	M0QY67;P38117	M0QY67;P38117	1029	1029	27843	P38117	None	None	14	460170	460170	0	0	0
249	B4DEH8;G3V4T2;A0A7I2V383;Q86U42;A6NDY0	A0A7I2V383;A6NDY0;B4DEH8;G3V4T2;Q86U42	A0A7I2V383;A6NDY0;B4DEH8;G3V4T2;Q86U42	249	249	18990	B4DEH8	None	None	10	453470	453470	0	0	0
77	A0A0A0MRM9;Q14978	A0A0A0MRM9;Q14978	A0A0A0MRM9;Q14978	77	77	74543	A0A0A0MRM9	None	None	33	451720	451720	0	0	0
1730	Q9Y3C6	Q9Y3C6	Q9Y3C6	1730	1730	18237	Q9Y3C6	None	None	8	509150	451060	0	0	58089
977	P28066	P28066	P28066	977	977	26411	P28066	None	None	11	599160	449250	0	0	149910
431	D3YTB1;F8W727;P62910	D3YTB1;F8W727;P62910	D3YTB1;F8W727;P62910	431	431	15616	D3YTB1	None	None	7	443300	443300	0	0	0
919	P15121	P15121	P15121	919	919	35853	P15121	None	None	18	431630	431630	0	0	0
382	C9J406;B9A067;Q16891;H7C463;A0A087WYS0	A0A087WYS0;B9A067;C9J406;H7C463;Q16891	A0A087WYS0;B9A067;C9J406;H7C463;Q16891	382	382	73253	C9J406	None	None	41	414210	414210	0	0	0
674	J3QQZ9;Q9NVS9;J3QQV6;A0A286YFL3	A0A286YFL3;J3QQV6;J3QQZ9;Q9NVS9	J3QQZ9;Q9NVS9	674	674	27312	J3QQZ9	None	None	11	547010	413310	0	0	133700
75	P49406;A0A0A0MRF4;S4R3W9	A0A0A0MRF4;P49406;S4R3W9	A0A0A0MRF4;P49406;S4R3W9	75	75	33535	P49406	None	None	18	407420	407420	0	0	0
5	A0A075B729;Q14137	A0A075B729;Q14137	A0A075B729;Q14137	5	5	24941	A0A075B729	None	None	12	405730	405730	0	0	0
1294;1338	K7EII0;K7ES42;Q14151;Q15424	None;K7EII0;K7ES42;Q14151;Q15424	Q15424;Q14151	1294;1338	1294;1338	102640	Q15424_family	Family {None}	None;K7EII0;K7ES42;Q14151;Q15424	71	175974	401201	0	0	96933
636	H3BN88;Q12788	H3BN88;Q12788	H3BN88;Q12788	636	636	7969.8	H3BN88	None	None	5	395810	395810	0	0	0
507	E9PKV2;Q9NRX2	E9PKV2;Q9NRX2	E9PKV2;Q9NRX2	507	507	16371	E9PKV2	None	None	11	393220	393220	0	0	0
237	A0A7I2V5Z8;A0A7I2V5T3;H7C4K3;A0A7I2V348;A0A7I2V2F9;E7EUI6;C9JPK5;P05556	A0A7I2V2F9;A0A7I2V348;A0A7I2V5T3;A0A7I2V5Z8;C9JPK5;E7EUI6;H7C4K3;P05556	A0A7I2V2F9;A0A7I2V348;A0A7I2V5T3;A0A7I2V5Z8;C9JPK5;E7EUI6;H7C4K3;P05556	237	237	42254	A0A7I2V5Z8	None	None	18	390930	390930	0	0	0
537	F5H170;Q8WW22	F5H170;Q8WW22	F5H170;Q8WW22	537	537	24377	F5H170	None	None	11	188580	390860	0	0	188580
525	F2Z2K0;Q9UNZ2	F2Z2K0;Q9UNZ2	F2Z2K0;Q9UNZ2	525	525	30220	F2Z2K0	None	None	17	387330	387330	0	0	0
1251	Q12797;E5RHJ2;E5RHK2;G3XAN5;E5RG29;E5RG56	E5RG29;E5RG56;E5RHJ2;E5RHK2;G3XAN5;Q12797	E5RG29;E5RG56;E5RHJ2;E5RHK2;G3XAN5;Q12797	1251	1251	85862	Q12797	None	None	30	375150	375150	0	0	0
323	A6NJA2;P54578	A6NJA2;P54578	A6NJA2;P54578	323	323	51086	A6NJA2	None	None	24	372920	372920	0	0	0
921	P15259;P18669	P15259;P18669	P15259;P18669	921	921	28766	P15259	None	None	14	369720	369720	0	0	0
548	H7C3I1;F6VDH7;Q3KNR6;Q8IZP2;Q8NFI4;P50502	F6VDH7;H7C3I1;P50502;Q3KNR6;Q8IZP2;Q8NFI4	F6VDH7;H7C3I1;P50502;Q3KNR6;Q8IZP2;Q8NFI4	548	548	16219	H7C3I1	None	None	6	361960	361960	0	0	0
217	A0A669KB71;O94842	A0A669KB71;O94842	A0A669KB71;O94842	217	217	40383	A0A669KB71	None	None	10	361590	361590	0	0	0
1215	P98175	P98175	P98175	1215	1215	103530	P98175	None	None	39	360820	360820	0	0	0
1028	P37837;F2Z393	F2Z393;P37837	P37837	1028	1028	37540	P37837	None	None	17	343210	343210	0	0	0
569	F8WDT8;G3V0G3;H7C3E9;Q9NY93	F8WDT8;G3V0G3;H7C3E9;Q9NY93	F8WDT8;G3V0G3;H7C3E9;Q9NY93	569	569	20342	F8WDT8	None	None	12	323400	323400	0	0	0
117	H9KV28;A0A2R8Y5N1;A0A140T8Z0;A0A0G2JH68;O60610	A0A0G2JH68;A0A140T8Z0;A0A2R8Y5N1;H9KV28;O60610	A0A0G2JH68;A0A140T8Z0;A0A2R8Y5N1;H9KV28;O60610	117	117	136850	H9KV28	None	None	58	313860	313860	0	0	0
211	A0A5F9ZHJ7;A0A5F9ZHL1;P24752;A0A5F9ZHL7;H0YEL7;E9PRQ6;A0A5F9ZHH9;A0A5F9ZHD4;A0A5F9ZI66;A0A5F9ZHJ0	A0A5F9ZHD4;A0A5F9ZHH9;A0A5F9ZHJ0;A0A5F9ZHJ7;A0A5F9ZHL1;A0A5F9ZHL7;A0A5F9ZI66;E9PRQ6;H0YEL7;P24752	A0A5F9ZHD4;A0A5F9ZHH9;A0A5F9ZHJ0;A0A5F9ZHJ7;A0A5F9ZHL1;A0A5F9ZHL7;A0A5F9ZI66;E9PRQ6;H0YEL7;P24752	211	211	33504	A0A5F9ZHJ7	None	None	17	307580	307580	0	0	0
153	A0A2R8Y765;J3QKS7;A0A2R8Y7U4;A0A2U3TZQ7;A0A2R8Y7I9;A0A2R8Y4T4;A0A2R8YES3;A0A2R8Y855;B4DGM3;Q969G3	A0A2R8Y4T4;A0A2R8Y765;A0A2R8Y7I9;A0A2R8Y7U4;A0A2R8Y855;A0A2R8YES3;A0A2U3TZQ7;B4DGM3;J3QKS7;Q969G3	A0A2R8Y4T4;A0A2R8Y765;A0A2R8Y7I9;A0A2R8Y7U4;A0A2R8Y855;A0A2R8YES3;A0A2U3TZQ7;B4DGM3;J3QKS7;Q969G3	153	153	32319	A0A2R8Y765	None	None	18	303470	303470	0	0	0
395	Q14847;C9J9W2;F6S2S5	C9J9W2;F6S2S5;Q14847	C9J9W2;Q14847	395	395	29717	Q14847	None	None	14	292030	292030	0	0	0
436	D6R9Z6;H0YA82;Q4G0J3	D6R9Z6;H0YA82;Q4G0J3	D6R9Z6;H0YA82;Q4G0J3	436	436	17499	D6R9Z6	None	None	9	282920	282920	0	0	0
123	A0A0G2JRV3;G5E975;Q12824	A0A0G2JRV3;G5E975;Q12824	A0A0G2JRV3;G5E975;Q12824	123	123	38770	A0A0G2JRV3	None	None	15	277330	277330	0	0	0
45	A0A087WYR3;O43399	A0A087WYR3;O43399	A0A087WYR3;O43399	45	45	23764	A0A087WYR3	None	None	13	271390	271390	0	0	0
751	O43290	O43290	O43290	751	751	90254	O43290	None	None	38	254690	254690	0	0	0
1445	Q8IZ21	Q8IZ21	Q8IZ21	1445	1445	78210	Q8IZ21	None	None	36	127940	246640	0	0	127940
820	Q5JW30;O95793	O95793;Q5JW30	O95793;Q5JW30	820	820	54708	Q5JW30	None	None	30	334570	242000	0	0	92575
1770	S4R3H4;E7EQT4;Q9UKV3;G3V3B0	E7EQT4;G3V3B0;Q9UKV3;S4R3H4	E7EQT4;Q9UKV3;S4R3H4	1770	1770	145440	S4R3H4	None	None	64	226560	226560	0	0	0
82	A0A0A0MSB4;Q6ZN50;Q969R2	A0A0A0MSB4;Q6ZN50;Q969R2	A0A0A0MSB4;Q6ZN50;Q969R2	82;947	82	72218	A0A0A0MSB4	None	None	37	217350	217350	0	0	0
1661	Q9NZ63	Q9NZ63	Q9NZ63	1661	1661	33688	Q9NZ63	None	None	15	207690	207690	0	0	0
999	P31930	P31930	P31930	999	999	52645	P31930	None	None	24	207260	207260	0	0	0
284	D6RGY2;A0A7P0TB65;A0A7P0T937;A0A7P0TAE9;P27824;A0A7P0Z4D6;A0A7P0T9L0;A0A7P0T8G1;A0A7P0T840;A0A7P0Z484	A0A7P0T840;A0A7P0T8G1;A0A7P0T937;A0A7P0T9L0;A0A7P0TAE9;A0A7P0TB65;A0A7P0Z484;A0A7P0Z4D6;D6RGY2;P27824	A0A7P0T840;A0A7P0T8G1;A0A7P0T937;A0A7P0T9L0;A0A7P0TAE9;A0A7P0TB65;A0A7P0Z4D6;D6RGY2;P27824	284	284	60533	D6RGY2	None	None	27	206730	206730	0	0	0
1030	P38159;H0Y6E7;H3BT71;H3BR27;H3BUY5;O75526	H0Y6E7;H3BR27;H3BT71;H3BUY5;O75526;P38159	H0Y6E7;H3BT71;P38159	1030	1030	42331	P38159	None	None	25	201950	201950	0	0	0
128	A0A0U1RQH7;H0Y4X3;G3XAC6;Q14498;Q5QP22;Q5QP23	A0A0U1RQH7;G3XAC6;H0Y4X3;Q14498;Q5QP22;Q5QP23	A0A0U1RQH7;G3XAC6;H0Y4X3;Q14498;Q5QP22;Q5QP23	128	128	26698	A0A0U1RQH7	None	None	16	181470	181470	0	0	0
1252	Q12860	Q12860	Q12860	1252	1252	113320	Q12860	None	None	53	176780	176780	0	0	0
469	E7EMC7;Q13501;E9PFW8;D6RBF1;C9J6J8;C9JRJ8;E3W990	C9J6J8;C9JRJ8;D6RBF1;E3W990;E7EMC7;E9PFW8;Q13501	E7EMC7;E9PFW8;Q13501	469	469	41013	E7EMC7	None	None	20	175900	175900	0	0	0
1696	Q9ULR0	Q9ULR0	Q9ULR0	1696	1696	32992	Q9ULR0	None	None	14	167530	167530	0	0	0
61	A0A087X211;Q8TCG1	A0A087X211;Q8TCG1	A0A087X211;Q8TCG1	61	61	102280	A0A087X211	None	None	56	160330	160330	0	0	0
1438	Q8IVT2	Q8IVT2	Q8IVT2	1438	1438	75356	Q8IVT2	None	None	34	153230	153230	0	0	0
827	P00352;Q5SYQ9;Q5SYQ8;Q5SYQ7;F8VP50;P05091	F8VP50;P00352;P05091;Q5SYQ7;Q5SYQ8;Q5SYQ9	P00352;Q5SYQ7;Q5SYQ8;Q5SYQ9	827	827	54861	P00352	None	None	24	148640	148640	0	0	0
342	B1AKD8;Q5TZA2	B1AKD8;Q5TZA2	B1AKD8;Q5TZA2	342	342	149060	B1AKD8	None	None	75	142990	142990	0	0	0
1695	Q9UL25	Q9UL25	Q9UL25	1695	1695	24347	Q9UL25	None	None	13	139840	139840	0	0	0
678	J3QSZ5;P18583	J3QSZ5;P18583	J3QSZ5;P18583	678	678	50251	J3QSZ5	None	None	26	136830	136830	0	0	0
967	P26006;D6R9X8	D6R9X8;P26006	D6R9X8;P26006	967	967	116610	P26006	None	None	40	129790	129790	0	0	0
154	H0YH87;A0A2R8Y7P6;A0A2R8YDM9;A0A5F9ZHH4;F8VQP2;F8WB06;V9GY86;A0A5F9ZI57;A0A2R8Y7E6;A0A2R8Y5A6;A0A5F9ZHX3;A0A5F9ZHW5;Q99700;A0A5F9ZH85;F8W0B5	A0A2R8Y5A6;A0A2R8Y7E6;A0A2R8Y7P6;A0A2R8YDM9;A0A5F9ZH85;A0A5F9ZHH4;A0A5F9ZHW5;A0A5F9ZHX3;A0A5F9ZI57;F8VQP2;F8W0B5;F8WB06;H0YH87;Q99700;V9GY86	A0A2R8Y5A6;A0A2R8Y7E6;A0A2R8Y7P6;A0A2R8YDM9;A0A5F9ZH85;A0A5F9ZHH4;A0A5F9ZHW5;A0A5F9ZHX3;A0A5F9ZI57;F8VQP2;F8W0B5;F8WB06;H0YH87;Q99700;V9GY86	154	154	90166	H0YH87	None	None	35	71464	103280	0	0	71464
1210	P82933	P82933	P82933	1210	1210	45834	P82933	None	None	25	158460	102520	0	0	55945
1312	Q14980;A0A087WY61;H0YFY6;K4DIE0	A0A087WY61;H0YFY6;K4DIE0;Q14980	A0A087WY61;H0YFY6;Q14980	1312	1312	238260	Q14980	None	None	118	77328	77328	0	0	0
524	F1T0I1;O15027;A0A3F2YNX0;A0A3F2YNZ0	A0A3F2YNX0;A0A3F2YNZ0;F1T0I1;O15027	A0A3F2YNX0;A0A3F2YNZ0;F1T0I1;O15027	524	524	249480	F1T0I1	None	None	84	73861	73861	0	0	42210
1405	Q71RC2;F8W1Z5;Q96J85;X6RLN4	F8W1Z5;Q71RC2;Q96J85;X6RLN4	F8W1Z5;Q71RC2;Q96J85;X6RLN4	1405	1405	80595	Q71RC2	None	None	26	69837	69837	0	0	0
24	Q01082;A0A087WUZ3;F8W6C1	A0A087WUZ3;F8W6C1;Q01082	A0A087WUZ3;Q01082	24	24	274610	Q01082	None	None	142	66272	66272	0	0	0
204	A0A4W8VX11;A0A5H1ZRS1;Q15154;E5RGQ4;E9PGW9;E7EV93	A0A4W8VX11;A0A5H1ZRS1;E5RGQ4;E7EV93;E9PGW9;Q15154	A0A4W8VX11;A0A5H1ZRS1;E5RGQ4;E7EV93;E9PGW9;Q15154	204	204	210130	A0A4W8VX11	None	None	79	65458	65458	0	0	0
185	A0A3B3ITD8;P52948	A0A3B3ITD8;P52948	A0A3B3ITD8;P52948	185	185	143450	A0A3B3ITD8	None	None	44	115660	65011	0	0	50648
483	E7ETY2;Q13428;H0Y8Y7;A0A6I8PRA0;A0A3B3IS06;H0YA99;A0A2R8Y857	A0A2R8Y857;A0A3B3IS06;A0A6I8PRA0;E7ETY2;H0Y8Y7;H0YA99;Q13428	A0A3B3IS06;A0A6I8PRA0;E7ETY2;H0Y8Y7;Q13428	483	483	152300	E7ETY2	None	None	75	63862	63862	0	0	0
799	O94826	O94826	O94826	799	799	67454	O94826	None	None	31	59934	59934	0	0	0
1226	Q02790;H0YFG2	H0YFG2;Q02790	H0YFG2;Q02790	1226	1226	51804	Q02790	None	None	31	45013	45013	0	0	0
606	H0YD14;Q9NZM1	H0YD14;Q9NZM1	H0YD14;Q9NZM1	606	606	134710	H0YD14	None	None	73	32688	32688	0	0	0
1436	Q8IVF2	Q8IVF2	Q8IVF2	1436	1436	616620	Q8IVF2	None	None	307	17692	17692	0	0	0
983	Q9BV00;P29536	P29536;Q9BV00	P29536;Q9BV00	983	983	29962	Q9BV00	None	None	8	52138000	0	52138000	0	0
59	F8WC38;X6RLL4;A0A087X1N3;O75818	A0A087X1N3;F8WC38;O75818;X6RLL4	A0A087X1N3;F8WC38;O75818;X6RLL4	59	59	13491	F8WC38	None	None	8	9077800	0	9077800	0	0
1183	P63172	P63172	P63172	1183	1183	12452	P63172	None	None	6	10164000	0	6138000	4025900	0
846	P04844;Q5JYR4;Q5JYR7;Q5JYR3;H0Y5M1;F2Z3K5	F2Z3K5;H0Y5M1;P04844;Q5JYR3;Q5JYR4;Q5JYR7	P04844	846	846	69283	P04844	None	None	23	6841200	0	3279900	2410500	1150800
1715	Q9Y295;F8WEE0	F8WEE0;Q9Y295	Q9Y295	1715	1715	40542	Q9Y295	None	None	23	6117400	0	3061400	2708800	347100
1363	Q3ZCQ8;M0R0C3;M0R2F8;M0R047;M0R003	M0R003;M0R047;M0R0C3;M0R2F8;Q3ZCQ8	M0R0C3;M0R2F8;Q3ZCQ8	1363	1363	39646	Q3ZCQ8	None	None	14	4378300	0	3021200	1279100	77936
1662	Q9NZD2	Q9NZD2	Q9NZD2	1662	1662	23850	Q9NZD2	None	None	14	2711000	0	2711000	0	0
438	X1WI22;D6RAA2;Q5SQT8;D6RDB2;D6RD69;Q9Y6B6;Q9NR31	D6RAA2;D6RD69;D6RDB2;Q5SQT8;Q9NR31;Q9Y6B6;X1WI22	D6RAA2;D6RD69;D6RDB2;Q5SQT8;Q9NR31;Q9Y6B6;X1WI22	438	438	5756.7	X1WI22	None	None	3	4828800	0	2593400	1826200	409240
656	I3L257;I3L2E1	I3L257;I3L2E1	I3L257;I3L2E1	656	656	4197.8	I3L257	None	None	2	6195700	0	2382500	2888400	924800
491	E9PE17;I3L0E3;Q9Y2R5	E9PE17;I3L0E3;Q9Y2R5	E9PE17;I3L0E3;Q9Y2R5	491	491	14374	E9PE17	None	None	6	1309800	0	2192500	1309800	484340
38	A0A087WY03;E5RFV3	A0A087WY03;E5RFV3	A0A087WY03;E5RFV3	38	38	10713	A0A087WY03	None	None	4	3579700	0	2105300	866290	608110
408	C9JXB8;C9JNW5;P83731	C9JNW5;C9JXB8;P83731	C9JNW5;C9JXB8;P83731	408	408	14369	C9JXB8	None	None	7	2388900	0	1920100	468770	0
1205	P82664	P82664	P82664	1205	1205	22999	P82664	None	None	12	327370	0	1885100	0	327370
1263	Q13057;K7EPC2;K7ES73;K7EN91	K7EN91;K7EPC2;K7ES73;Q13057	Q13057	1263	1263	62328	Q13057	None	None	22	2093400	0	1859100	159680	74588
1468	Q8TAT6;I3L4U9;A0A0D9SFI9;I3L3I1	A0A0D9SFI9;I3L3I1;I3L4U9;Q8TAT6	I3L4U9;Q8TAT6	1468	1468	68119	Q8TAT6	None	None	29	3693500	0	1825100	1523000	345470
602	H0Y947;Q96LP2	H0Y947;Q96LP2	H0Y947;Q96LP2	602	602	20250	H0Y947	None	None	8	1745800	0	1745800	315780	0
634	P34949;H3BP57;H3BPB8;H3BUZ9;H3BT48;H3BMZ9;H3BPP3;H3BU66;H3BPM5;H3BQX0;F5GX71;H3BPU7;H3BUG1;H3BT46;H3BNY8;H3BN01;B4DYB8	B4DYB8;F5GX71;H3BMZ9;H3BN01;H3BNY8;H3BP57;H3BPB8;H3BPM5;H3BPP3;H3BPU7;H3BQX0;H3BT46;H3BT48;H3BU66;H3BUG1;H3BUZ9;P34949	F5GX71;H3BMZ9;H3BNY8;H3BP57;H3BPB8;H3BPM5;H3BPP3;H3BPU7;H3BQX0;H3BT46;H3BT48;H3BU66;H3BUG1;H3BUZ9;P34949	634	634	46655	P34949	None	None	19	2147500	0	1709500	341580	96430
435	D6R9P4;P46926;D6RAY7;D6RFF8;D6RB13;D6R917;Q8TDQ7;V9GYK3	D6R917;D6R9P4;D6RAY7;D6RB13;D6RFF8;P46926;Q8TDQ7;V9GYK3	D6R917;D6R9P4;D6RAY7;D6RB13;D6RFF8;P46926;Q8TDQ7	435	435	30900	D6R9P4	None	None	16	2908000	0	1615300	846030	446690
248	A0A7I2V3Z3;A0A7I2V351;A0A7I2V487;A0A7I2YQE1;P52292;J3QLL0;J3KS65	A0A7I2V351;A0A7I2V3Z3;A0A7I2V487;A0A7I2YQE1;J3KS65;J3QLL0;P52292	A0A7I2V351;A0A7I2V3Z3;A0A7I2V487;A0A7I2YQE1;P52292	248	248	43541	A0A7I2V3Z3	None	None	16	4522700	0	1521600	2432700	568440
617	S4R329;H0YMH5;H0YK61;H0YNK0;H0YNK8;Q5J8M3;H0YN63;H0YLP8	H0YK61;H0YLP8;H0YMH5;H0YN63;H0YNK0;H0YNK8;Q5J8M3;S4R329	H0YK61;H0YLP8;H0YMH5;H0YN63;H0YNK0;H0YNK8;Q5J8M3;S4R329	617	617	7803.6	S4R329	None	None	4	1870700	0	1388400	482300	0
396	C9JA08;Q96D46;C9IY70;C9IZW9;C9K0C2;C9J0B9	C9IY70;C9IZW9;C9J0B9;C9JA08;C9K0C2;Q96D46	C9IY70;C9IZW9;C9J0B9;C9JA08;C9K0C2;Q96D46	396	396	60125	C9JA08	None	None	27	2082600	0	1299600	783030	0
1594	Q9BXV9	Q9BXV9	Q9BXV9	1594	1594	10859	Q9BXV9	None	None	5	2054600	0	1271400	0	783270
793	O76003	O76003	O76003	793	793	37432	O76003	None	None	18	6240500	0	1201600	3810000	1228900
1613	Q9H2U1;E7EWK3;H7C5F5;A0A0G2JQU7	A0A0G2JQU7;E7EWK3;H7C5F5;Q9H2U1	E7EWK3;Q9H2U1	1613	1613	114760	Q9H2U1	None	None	48	1454900	0	1196000	258880	0
1491	Q92597;A0A7I2ST14;E7ESM1;E5RJY1;A0A6Q8PF71;E5RJ98;A0A6Q8PHI0;A0A6Q8PF16;E5RI76;A0A6Q8PGJ1;E5RH82;E5RIR1;E5RGM5;E5RK17;E5RIV1;E5RIM2;A0A6Q8PGD3;A0A6Q8PHF2	A0A6Q8PF16;A0A6Q8PF71;A0A6Q8PGD3;A0A6Q8PGJ1;A0A6Q8PHF2;A0A6Q8PHI0;A0A7I2ST14;E5RGM5;E5RH82;E5RI76;E5RIM2;E5RIR1;E5RIV1;E5RJ98;E5RJY1;E5RK17;E7ESM1;Q92597	A0A7I2ST14;E7ESM1;Q92597	1491	1491	42835	Q92597	None	None	12	2668800	0	1195800	1010000	463000
805	O95059	O95059	O95059	805	805	13693	O95059	None	None	9	1180000	0	1180000	0	0
1586	Q9BW61	Q9BW61	Q9BW61	1586	1586	11835	Q9BW61	None	None	7	1536900	0	1162800	0	374100
1024	P36915;A0A140T8Y2;A2AB27	A0A140T8Y2;A2AB27;P36915	A0A140T8Y2;P36915	1024	1024	68660	P36915	None	None	31	1300200	0	1146800	54832	98471
110	A0A0C4DGV3;B7Z8V7;Q4G0N4	A0A0C4DGV3;B7Z8V7;Q4G0N4	A0A0C4DGV3;B7Z8V7;Q4G0N4	110	110	28255	A0A0C4DGV3	None	None	11	1144300	0	1144300	0	0
57	A0A3B3IT39;A0A087X1G7;O60613	A0A087X1G7;A0A3B3IT39;O60613	A0A087X1G7;A0A3B3IT39;O60613	57	57	13526	A0A3B3IT39	None	None	6	1627800	0	1139700	488120	0
47	A0A087WZN1;O43837;A0A087X2E5;A0A0D9SG66	A0A087WZN1;A0A087X2E5;A0A0D9SG66;O43837	A0A087WZN1;A0A087X2E5;O43837	47	47	42410	A0A087WZN1	None	None	21	1402900	0	1114800	240270	47830
1667	Q9P035;H3BPZ1;H3BS72;H3BMZ1;H3BRL8	H3BMZ1;H3BPZ1;H3BRL8;H3BS72;Q9P035	H3BPZ1;H3BS72;Q9P035	1667	1667	43159	Q9P035	None	None	15	2099500	0	1095100	1004400	0
1080	P49770;H0YJJ8;G3V5E5;H0YK01	G3V5E5;H0YJJ8;H0YK01;P49770	P49770	1080	1080	38989	P49770	None	None	18	1617200	0	1007100	610120	0
1726	Q9Y305;H7C5Q2;C9J7L8	C9J7L8;H7C5Q2;Q9Y305	H7C5Q2;Q9Y305	1726	1726	49901	Q9Y305	None	None	28	1122900	0	991150	131730	0
603	H0Y9Y3	H0Y9Y3	H0Y9Y3	603	603	125250	H0Y9Y3	None	None	59	1201800	0	983930	217830	0
89	A0A0A0MT83;P26440;H0YN10;A0A0S2Z4K7;H0YKV0;A0A087WVD3;H0YLC3;H7C4G6	A0A087WVD3;A0A0A0MT83;A0A0S2Z4K7;H0YKV0;H0YLC3;H0YN10;H7C4G6;P26440	A0A0A0MT83;A0A0S2Z4K7;H0YN10;P26440	89	89	46319	A0A0A0MT83	None	None	21	1014900	0	982600	0	32280
1676	R4GMW6;R4GMX3;Q9UBI1;R4GN54;H0Y4W0;H0Y6Z9	H0Y4W0;H0Y6Z9;Q9UBI1;R4GMW6;R4GMX3;R4GN54	H0Y4W0;H0Y6Z9;Q9UBI1;R4GMW6;R4GMX3;R4GN54	1676	1676	18133	R4GMW6	None	None	11	84150	0	955080	0	84150
1649	Q9NUJ1	Q9NUJ1	Q9NUJ1	1649	1649	33932	Q9NUJ1	None	None	17	1874700	0	942360	501650	430720
269	A0A7I2YQ74;E7EUC7;Q16851;A0A087WYS1;C9JTZ5;C9JUW1;A0A7I2V2Q3;C9JWG0;C9JVG3;C9JQU9;A0A7I2V4T0;C9JNZ1;A0A7I2V676	A0A087WYS1;A0A7I2V2Q3;A0A7I2V4T0;A0A7I2V676;A0A7I2YQ74;C9JNZ1;C9JQU9;C9JTZ5;C9JUW1;C9JVG3;C9JWG0;E7EUC7;Q16851	A0A087WYS1;A0A7I2YQ74;E7EUC7;Q16851	269	269	51695	A0A7I2YQ74	None	None	26	1767100	0	933550	587390	246130
1317	Q15018	Q15018	Q15018	1317	1317	46900	Q15018	None	None	16	916840	0	916840	0	0
1485	Q8WXA9	Q8WXA9	Q8WXA9	1485	1485	59380	Q8WXA9	None	None	10	1074800	0	867180	0	207580
319	A6ND22;Q9Y3D3	A6ND22;Q9Y3D3	A6ND22;Q9Y3D3	319	319	11150	A6ND22	None	None	7	836750	0	836750	0	0
210	A0A5F9ZHB6;P49642;F8VNY2;A0A3B3ITS8;H0YIP2;F8VSB2	A0A3B3ITS8;A0A5F9ZHB6;F8VNY2;F8VSB2;H0YIP2;P49642	A0A5F9ZHB6;F8VNY2;P49642	210	210	54082	A0A5F9ZHB6	None	None	30	1326700	0	813170	448150	65411
1120	P56192;H0YIP0;H0YHV5;H0YIC2;H0YHL6;H0YI94;H0YI27	H0YHL6;H0YHV5;H0YI27;H0YI94;H0YIC2;H0YIP0;P56192	P56192	1120	1120	101110	P56192	None	None	41	1312500	0	803720	469880	38928
1244	Q09161;F2Z2T1	F2Z2T1;Q09161	Q09161	1244	1244	91838	Q09161	None	None	34	1317800	0	801830	515980	0
665	J3KQ34;Q9H9Q2;A0A087X1P5;J3KQ41;J3QT95;J3QT73	A0A087X1P5;J3KQ34;J3KQ41;J3QT73;J3QT95;Q9H9Q2	A0A087X1P5;J3KQ34;J3KQ41;Q9H9Q2	665	665	26424	J3KQ34	None	None	11	447420	0	785870	259090	188330
440	D6RBF8;H3BLV9;Q96SB4	D6RBF8;H3BLV9;Q96SB4	D6RBF8;H3BLV9;Q96SB4	440	440	16648	D6RBF8	None	None	6	785180	0	785180	1360600	0
1273	Q13232;H3BPR2	H3BPR2;Q13232	H3BPR2;Q13232	1273	1273	19015	Q13232	None	None	10	1129900	0	761900	367990	0
96	A0A0B4J1R7;Q96B45	A0A0B4J1R7;Q96B45	A0A0B4J1R7;Q96B45	96	96	11695	A0A0B4J1R7	None	None	6	927200	0	751890	0	175320
1454	Q8N999	Q8N999	Q8N999	1454	1454	37490	Q8N999	None	None	16	730190	0	730190	0	0
303	A0A804HJE3;A0A804HKU4;A0A804HIG6;A0A804HJQ1;A0A804HKX7;A0A804HJL6;Q9BT22	A0A804HIG6;A0A804HJE3;A0A804HJL6;A0A804HJQ1;A0A804HKU4;A0A804HKX7;Q9BT22	A0A804HIG6;A0A804HJE3;A0A804HJL6;A0A804HJQ1;A0A804HKU4;A0A804HKX7;Q9BT22	303	303	24597	A0A804HJE3	None	None	5	1175700	0	721630	454080	0
996	P31146;H3BTU6;H3BRJ0;H3BRY3;H3BNA2;H3BU76;H3BSL1	H3BNA2;H3BRJ0;H3BRY3;H3BSL1;H3BTU6;H3BU76;P31146	H3BRJ0;H3BRY3;H3BTU6;P31146	996	996	51026	P31146	None	None	19	1205500	0	721370	361170	122920
187	A0A3B3ITK7;P36871	A0A3B3ITK7;P36871	A0A3B3ITK7;P36871	187	187	63957	A0A3B3ITK7	None	None	33	1268400	0	720620	498290	49455
366	B5MCA1;Q96G28;B5MC35;B5MD16	B5MC35;B5MCA1;B5MD16;Q96G28	B5MC35;B5MCA1;B5MD16;Q96G28	366	366	36138	B5MCA1	None	None	14	710380	0	710380	0	74657
583	G3V4W4;Q96EK6	G3V4W4;Q96EK6	G3V4W4;Q96EK6	583	583	18057	G3V4W4	None	None	9	705220	0	705220	0	0
1442	Q8IYB8	Q8IYB8	Q8IYB8	1442	1442	87990	Q8IYB8	None	None	37	1012800	0	699180	278420	35200
1209	P82932	P82932	P82932	1209	1209	14226	P82932	None	None	8	1314700	0	697510	0	617160
1466	Q8NI60	Q8NI60	Q8NI60	1466	1466	71949	Q8NI60	None	None	25	697100	0	697100	0	0
433	D6REC6;D6R9G1;D6RAD4;P50613	D6R9G1;D6RAD4;D6REC6;P50613	D6R9G1;D6RAD4;D6REC6;P50613	433	433	17000	D6REC6	None	None	11	1398900	0	689090	709790	0
598	H0Y7V5;Q7Z3E2	H0Y7V5;Q7Z3E2	H0Y7V5;Q7Z3E2	598	598	50809	H0Y7V5	None	None	26	685100	0	685100	0	0
353	H3BUR9;B3KY94;O14735	B3KY94;H3BUR9;O14735	B3KY94;H3BUR9;O14735	353	353	17335	H3BUR9	None	None	5	683530	0	683530	0	0
49	A0A087X0K1;Q9Y376	A0A087X0K1;Q9Y376	A0A087X0K1;Q9Y376	49	49	39452	A0A087X0K1	None	None	20	679270	0	679270	0	0
1111	P54619;F8VYY9;F8VVA3;F8VPF5;H0YIC9;F8VSH3;F8VRY2;H0YHF8;F8VSL2	F8VPF5;F8VRY2;F8VSH3;F8VSL2;F8VVA3;F8VYY9;H0YHF8;H0YIC9;P54619	F8VVA3;F8VYY9;P54619	1111	1111	37579	P54619	None	None	21	1066400	0	678010	388350	0
1657	Q9NYU2;H7BZG0;Q9NYU1	H7BZG0;Q9NYU1;Q9NYU2	Q9NYU2	1657	1657	177190	Q9NYU2	None	None	73	795030	0	647050	147980	0
626	H0YML5;Q16822	H0YML5;Q16822	H0YML5;Q16822	626	626	52466	H0YML5	None	None	27	880890	0	644520	236370	0
1009	P34896;J3KRK5;J3KRZ5	J3KRK5;J3KRZ5;P34896	P34896	1009;1010	1009	53082	P34896	None	None	24	884490	0	634180	233290	17028
1039	P41240;H3BUM9;H3BN15	H3BN15;H3BUM9;P41240	P41240	1039	1039	50704	P41240	None	None	28	1264200	0	628840	597750	37618
710	M0R2B7;P28340;A0A087WYJ2;M0QZR8;A0A2R8Y7K6;M0QXE6;M0QXQ2;A0A2R8Y705;M0R3H8	A0A087WYJ2;A0A2R8Y705;A0A2R8Y7K6;M0QXE6;M0QXQ2;M0QZR8;M0R2B7;M0R3H8;P28340	A0A087WYJ2;A0A2R8Y7K6;M0QZR8;M0R2B7;P28340	710	710	126390	M0R2B7	None	None	67	1155000	0	626360	464230	64415
895	P11441;Q5HY81;F8WB70	F8WB70;P11441;Q5HY81	P11441;Q5HY81	895	895	17776	P11441	None	None	8	2441300	0	617770	905330	918220
1322	Q15031;E9PHM2;A0A499FJL2;A0A494C1E0;C9JYR8	A0A494C1E0;A0A499FJL2;C9JYR8;E9PHM2;Q15031	E9PHM2;Q15031	1322	1322	101970	Q15031	None	None	45	933620	0	608200	325420	0
692	K7ENI5;Q96EE3;K7EP88;K7ELV2	K7ELV2;K7ENI5;K7EP88;Q96EE3	K7ELV2;K7ENI5;K7EP88;Q96EE3	692	692	17617	K7ENI5	None	None	11	596940	0	596940	0	0
1520	Q96EL3	Q96EL3	Q96EL3	1520	1520	12107	Q96EL3	None	None	8	1622700	0	588810	721220	312640
1610	Q9H1D9	Q9H1D9	Q9H1D9	1610	1610	35684	Q9H1D9	None	None	17	842250	0	584160	193240	64858
133	Q8WXI9;A0A0U1RRM1;A0A0U1RR30	A0A0U1RR30;A0A0U1RRM1;Q8WXI9	A0A0U1RR30;A0A0U1RRM1;Q8WXI9	133	133	65260	Q8WXI9	None	None	28	205800	0	583730	148260	57540
1389	Q5VTR2;C9J0A5;C9JXC9;C9JWJ4	C9J0A5;C9JWJ4;C9JXC9;Q5VTR2	Q5VTR2	1389	1389	113660	Q5VTR2	None	None	53	809380	0	581920	142310	85146
641	H3BUR4;Q9ULX3	H3BUR4;Q9ULX3	H3BUR4;Q9ULX3	641	641	7573.7	H3BUR4	None	None	5	581910	0	581910	0	0
1232	Q05048;A0A0A0MSZ9;A3KFI9	A0A0A0MSZ9;A3KFI9;Q05048	A0A0A0MSZ9;Q05048	1232	1232	48357	Q05048	None	None	18	918880	0	578330	340550	0
1446	Q8N0X7	Q8N0X7	Q8N0X7	1446	1446	72832	Q8N0X7	None	None	30	1095000	0	560900	400910	133240
1367	Q53H82	Q53H82	Q53H82	1367	1367	32805	Q53H82	None	None	15	1204600	0	544880	284280	375410
125	A0A0M3HER1;A0A0J9YXC7;P48059	A0A0J9YXC7;A0A0M3HER1;P48059	A0A0J9YXC7;A0A0M3HER1;P48059	125	125	24307	A0A0M3HER1	None	None	11	1372400	0	530080	637260	205060
1255	Q12904;D6R937;A0A804HJ47;A0A5F9ZHC5	A0A5F9ZHC5;A0A804HJ47;D6R937;Q12904	A0A5F9ZHC5;A0A804HJ47;D6R937;Q12904	1255	1255	34352	Q12904	None	None	17	1575900	0	530020	905950	139950
530	F5GXU9;F5H5P2;P12694	F5GXU9;F5H5P2;P12694	F5GXU9;F5H5P2;P12694	530	530	36163	F5GXU9	None	None	17	715700	0	525580	190120	0
285	A0A7P0T9G6;P23258;K7EKE5;K7EIS0;Q9NRH3	A0A7P0T9G6;K7EIS0;K7EKE5;P23258;Q9NRH3	A0A7P0T9G6;K7EIS0;K7EKE5;P23258;Q9NRH3	285	285	55835	A0A7P0T9G6	None	None	24	518710	0	518710	1025300	435760
1471	Q8TC07;F8WDJ1;F8WF35;F8WCB5;C9JA93	C9JA93;F8WCB5;F8WDJ1;F8WF35;Q8TC07	Q8TC07	1471	1471	79490	Q8TC07	None	None	36	1166200	0	518550	477800	169850
407	I3L2L5;I3L317;I3L4Q0;C9JLW8;I3L3A7	C9JLW8;I3L2L5;I3L317;I3L3A7;I3L4Q0	C9JLW8;I3L2L5;I3L317;I3L3A7;I3L4Q0	407	407	10463	I3L2L5	None	None	6	303020	0	511000	0	303020
1521	Q96ER9;C9JSW8	C9JSW8;Q96ER9	Q96ER9	1521	1521	45811	Q96ER9	None	None	21	202030	0	510580	202030	29112
212	P49643;A0A5F9ZHU7;A0A096LP51	A0A096LP51;A0A5F9ZHU7;P49643	A0A5F9ZHU7;P49643	212	212	58805	P49643	None	None	28	2312900	0	510160	1194800	607880
728	O14561;I3L505;H3BNK3	H3BNK3;I3L505;O14561	H3BNK3;I3L505;O14561	728	728	17417	O14561	None	None	7	1021600	0	505650	515980	472750
304	A0A804HIS0;Q96IJ6;A0A0U1RRC2;A0A087WUI8	A0A087WUI8;A0A0U1RRC2;A0A804HIS0;Q96IJ6	A0A087WUI8;A0A0U1RRC2;A0A804HIS0;Q96IJ6	304	304	33144	A0A804HIS0	None	None	18	501470	0	501470	0	0
1410	Q7L523;Q5VZM0;Q5VZM2	Q5VZM0;Q5VZM2;Q7L523	Q5VZM0;Q5VZM2;Q7L523	1410	1410	36566	Q7L523	None	None	14	497410	0	497410	0	0
390	C9J315;P48449	C9J315;P48449	C9J315;P48449	390	390	29580	C9J315	None	None	10	492560	0	492560	0	0
844	P04818	P04818	P04818	844	844	35716	P04818	None	None	16	835910	0	491280	275040	69596
521	E9PQS0;Q6ZU52	E9PQS0;Q6ZU52	E9PQS0;Q6ZU52	521	521	29436	E9PQS0	None	None	13	574290	0	490360	83928	0
1526	Q96GD0	Q96GD0	Q96GD0	1526	1526	31698	Q96GD0	None	None	17	489310	0	489310	0	0
[truncated: 463 more rows]
