# Supplementary material for: Uncovering the non-histone interactome of the BRPF1 bromodomain using site-specific azide-acetyllysine photochemistry
Source: J Biol Chem. 2023 Dec 10;300(1):105551. doi: 10.1016/j.jbc.2023.105551 (PMC10789646; doi:10.1016/j.jbc.2023.105551)
Supplement: Table S6 [file mmc2.xlsx]

## Sheet: Sheet1
Supplementary Table S5: List of primers used for ChIP-qPCR and qRT-PCR.
List of primers used for ChIP-qPCR		List of primers used for qRT-PCR
Gene/Primer symbol	Primer sequence	Gene/Primer symbol	Primer sequence
FOXO1_Fwd	CCCAGGCCGGAGTTTAACC	FOXO1_Fwd	TCGTCATAATCTGTCCCTACACA
FOXO1_Rev	GTTGCTCATAAAGTCGGTGCT	FOXO1_Rev	CGGCTTCGGCTCTTAGCAAA
GTSE1_Fwd	CGCGGATACCTAGTGACACT	GTSE1_Fwd	CAGGGGACGTGAACATGGATG
GTSE1_Rev	CGTCCTGGGTATTGTAGTCAG	GTSE1_Rev	ATGTCCAAAGGGTCCGAAGAA
NCAPH_Fwd	GATATGCTCAGCTCGGGTCT	NCAPH_Fwd	GTCCTCGAAGACTTTCCTCAGA
NCAPH_Rev	CCGCTTTCTGATTGGCTGAG	NCAPH_Rev	TGAAATGTCAATACTCCTGCTGG
PLK1_Fwd	CATGAGTGCTGCAGTGACT	PLK1_Fwd	CAGTCACTCTCCGCGACAC
PLK1_Rev	ATCTCTTTCGCCGGTGGAG	PLK1_Rev	GAGTAGCCGAATTGCTGCTG
PLK4_Fwd	AACTTTCCGTGGTTTCAGCG	PLK4_Fwd	AAGCTCGACACTTCATGCACC
PLK4_Rev	GGTTCTCCGGATTAGCTTCC	PLK4_Rev	GCATTTTCAGTTGAGTTGCCAG
